# Supplementary material for: An interbacterial cysteine protease toxin inhibits cell growth by targeting type II DNA topoisomerases GyrB and ParE
Source: PLoS Biol. 2025 May 27;23(5):e3003208. doi: 10.1371/journal.pbio.3003208 (PMC12136450; doi:10.1371/journal.pbio.3003208)
Supplement: S1 Data — (XLSX) [file pbio.3003208.s019.xlsx]

## Sheet: Fig2
Figure 2A
	ev	Cpe1tox	Cpe1toxC362A	Cpe1tox+ev	Cpe1tox+Cpi1
1	18000000000	17000000	15000000000	30030000	20700000000
2	13000000000	27000000	15000000000	22230000	8580000000
3	17000000000	27000000	11000000000	19110000	22200000000
4	15000000000	58000000	11000000000	70200000	18700000000
5	18000000000	66000000	13000000000	60840000	12500000000
6	15000000000	60000000	22000000000	53040000	15600000000
AVERAGE	16000000000	42500000	14500000000	42575000	16380000000
STDEV	2000000000	2.11163e+07	4.08656e+09	2.15786e+07	5.18498e+09
P value	<0.0001		<0.0001	<0.0001
Figure 2E
	recipient	MG1655 Tn7::Kan				recipient	MG1655 Tn7::Kan
donor		ev	Cpi1WT	Cpi1mut4	donor		ev	Cpi1WT	Cpi1mut4
ATCC11775 ΔHNS	1	21627.7	5155.56	15073.3	ATCC11775 ΔHNS C362A	1	5207.28	5589.39	2235.87
	2	31113.5	9114.29	34510		2	8904.76	3174.9	5409.09
	3	18212.8	7996.97	19040		3	6208.68	3863.64	5170.45
	AVERAGE	23651.3	7422.27	22874.4		AVERAGE	6773.58	4209.31	4271.81
	STDEV	6684.19	2040.98	10270		STDEV	1912.37	1243.81	1767.2
	P value	0.0158		0.0629		P value	0.1234		0.9625
Figure 2H
	ev	Cpi1-	Cpi1WT	Cpi1I47N	Cpi1M61A	Cpi1M64A	Cpi1K72A	Cpi1mut4
1	9000000	4300	14000000	20000000	660000	18000000	1900000	1500
2	23000000	4800	17000000	23000000	720000	23000000	2100000	900
3	11000000	4700	16000000	23000000	780000	24000000	2400000	1700
4	15000000	63000	13000000	12000000	10000000	15000000	16000000	82000
5	11000000	57000	13000000	14000000	5000000	17000000	19000000	78000
6	10000000	52000	11000000	11000000	10000000	14000000	7000000	64000
AVERAGE	1.31667e+07	30966.7	14000000	1.71667e+07	4.52667e+06	18500000	8.06667e+06	38016.7
STDEV	5.23132e+06	29093	2.19089e+06	5.49242e+06	4.55232e+06	4.13521e+06	7.60728e+06	40591.5
P value		0.0001	0.7264	0.2255	0.0122	0.0786	0.2058	0.0001

## Sheet: Fig3
Figure 3A
	WT	L387N	M426E	W428E	ev
1	700000	7300000	520000000	4000000000	3500000000
2	500000	6500000	560000000	4300000000	3700000000
3	800000	7800000	620000000	3900000000	4700000000
4	420000	20000000	8000000000	1500000000	1300000000
5	650000	10000000	9000000000	2200000000	1900000000
6	620000	16000000	9100000000	2100000000	1200000000
AVERAGE	615000	1.12667e+07	4.63333e+09	3000000000	2.71667e+09
STDEV	137077	5.49096e+06	4.4715e+09	1200000000	1.44833e+09
P value		0.0008	0.0295	0.0001	0.001

## Sheet: Fig5
Figure 5E																					Figure 5F
time (sec)	60nM			30nM			15nM			7.5nM			3.75nM			1.875nM					time (sec)	600nM			300nM			150nM			75nM			37.5nM			18.75nM
0	-0.71497	3.91728	-8.44372	2.69285	-2.3758	-3.96163	2.2214	-3.25396	0.70908	0.961479	-4.68571	-7.80983	-1.69874	-0.99656	-0.91254	1.34135	-8.06826	1.19277			0	65.4998	52.4779	18.5466	35.5026	17.7291	11.0548	36.6845	18.2361	0.598	27.1249	-12.8123	-19.1157	18.5477	13.9422	-7.21972	32.7482	-12.6908	-21.7204
0.2	-1.63013	3.55823	-6.4973	1.90407	-2.59204	-2.82622	1.30639	-3.14059	0.556	-0.35655	-3.86856	-6.11672	-2.67266	-0.88209	-0.83461	0.462398	-7.59424	0.985705			0.2	63.2885	57.0633	24.2168	34.8075	19.7532	16.7315	34.806	19.4368	3.39048	25.102	-9.78289	-15.2037	15.0089	12.8426	-6.61084	27.7189	-9.99361	-19.3547
0.4	-2.38913	3.27421	-4.60497	1.20464	-2.75706	-1.74566	0.495366	-3.01784	0.437878	-1.52209	-3.1294	-4.56287	-3.55684	-0.79291	-0.73103	-0.30889	-7.12498	0.816723			0.4	61.3765	61.3391	29.4673	34.3681	21.7714	21.8881	33.2131	20.6962	6.04465	23.3203	-6.88031	-11.5669	11.9326	11.8849	-5.98961	23.2362	-7.46028	-17.1111
0.6	-2.99196	3.06522	-2.76674	0.594541	-2.87085	-0.71995	-0.21167	-2.8857	0.354714	-2.53516	-2.46823	-3.1483	-4.35128	-0.72903	-0.6018	-0.97253	-6.66049	0.685822			0.6	59.7638	65.3051	34.2982	34.1845	23.7838	26.5246	31.906	22.0143	8.5605	21.7795	-4.10458	-8.20543	9.3187	11.0691	-5.35602	19.3002	-5.09079	-14.9895
0.8	-3.43863	2.93127	-0.98259	0.073785	-2.9334	0.250901	-0.81471	-2.74419	0.306508	-3.39574	-1.88507	-1.87299	-5.05597	-0.69043	-0.44693	-1.5285	-6.20077	0.593002			0.8	58.4505	68.9614	38.7095	34.2567	25.7903	30.641	30.8845	23.3911	10.9381	20.4798	-1.45572	-5.11918	7.16731	10.3951	-4.71009	15.9108	-2.88514	-12.9901
1	-3.72914	2.87235	0.747474	-0.35763	-2.94472	1.1669	-1.31376	-2.59329	0.29326	-4.10385	-1.37989	-0.73695	-5.67093	-0.67713	-0.2664	-1.97681	-5.74581	0.538264			1	57.4365	72.3079	42.7013	34.5847	27.7909	34.2372	30.1486	24.8267	13.1773	19.4212	1.06629	-2.30818	5.47839	9.86316	-4.0518	13.068	-0.84333	-11.1127
1.2	-3.86348	2.88846	2.42345	-0.6997	-2.90482	2.02804	-1.70882	-2.43301	0.31497	-4.65948	-0.952715	0.259822	-6.19613	-0.68912	-0.06023	-2.31746	-5.29562	0.521607			1.2	56.7219	75.3447	46.2734	35.1684	29.7858	37.3133	29.6985	26.321	15.2782	18.6037	3.46143	0.22758	4.25194	9.47309	-3.38116	10.7718	1.03465	-9.35737
1.4	-3.84165	2.9796	4.04533	-0.95244	-2.81368	2.83432	-1.9999	-2.26335	0.371638	-5.06263	-0.603533	1.11732	-6.6316	-0.72641	0.171596	-2.55045	-4.8502	0.543031			1.4	56.3066	78.0718	49.4259	36.0079	31.7747	39.8693	29.5341	27.874	17.2408	18.0272	5.72971	2.48809	3.48795	9.22493	-2.69817	9.02226	2.74878	-7.72415
1.6	-3.66366	3.14578	5.61312	-1.11583	-2.67131	3.58575	-2.18698	-2.08431	0.463265	-5.31329	-0.332346	1.83556	-6.97732	-0.78898	0.429068	-2.67578	-4.40955	0.602537			1.6	56.1906	80.4891	52.1587	37.1032	33.7579	41.9052	29.6553	29.4858	19.0651	17.6917	7.87113	4.47336	3.18643	9.11869	-2.00283	7.81936	4.29908	-6.21301
1.8	-3.32951	3.38699	7.12683	-1.18988	-2.47772	4.28233	-2.27007	-1.89589	0.589849	-5.41148	-0.139154	2.41452	-7.2333	-0.87685	0.71219	-2.69346	-3.97366	0.700124			1.8	56.3739	82.5966	54.472	38.4543	35.7351	43.421	30.0622	31.1563	20.7511	17.5974	9.88569	6.18338	3.34738	9.15436	-1.29514	7.16308	5.68554	-4.82396
2	-2.75639	3.96973	8.88112	-1.00405	-2.26736	4.86646	-1.96891	-1.79276	0.974157	-5.22261	-0.0309506	2.57225	-7.23945	-1.25525	1.08835	-1.96392	-3.45291	0.867409			2	57.3668	84.6365	56.7699	40.0875	38.4243	43.5064	31.2794	33.6896	22.2945	17.7482	13.1958	7.47789	4.65172	9.40233	-0.97154	7.18119	5.86957	-3.45388
2.2	-1.92603	4.59829	10.5152	-0.77557	-1.7481	5.40381	-1.64676	-1.63321	1.32236	-4.81649	-0.00853331	2.64667	-7.24569	-1.48877	1.53208	-1.35356	-2.82777	1.02183			2.2	58.3915	86.3638	58.7973	42.3707	40.9919	43.2663	32.87	36.1967	23.753	18.4888	15.9001	8.79725	6.52059	9.87943	-0.44572	8.09138	6.15831	-2.10038
2.4	-1.00082	5.22461	11.8751	-0.48326	-1.1504	5.88201	-1.30199	-1.42599	1.60181	-4.28518	-0.110554	2.61533	-7.17633	-1.70188	2.05839	-0.83277	-2.28166	1.27319			2.4	59.6376	88.1792	60.2474	45.1907	43.7023	43.0071	34.6983	39.0694	25.4923	19.6479	18.7367	9.87803	8.93006	10.8859	0.272293	9.83416	7.48449	-0.83451
2.6	0.084897	5.89162	13.0345	-0.11984	-0.50022	6.26011	-0.95547	-1.17956	1.79796	-3.72697	-0.179925	2.5599	-7.04774	-1.76541	2.60513	-0.55267	-1.83547	1.68337			2.6	61.1231	89.3315	61.055	48.2023	46.2423	42.6505	36.399	41.3941	27.0856	21.0711	20.8298	10.5401	11.4704	11.7469	1.31577	12.1686	9.50938	0.23754
2.8	1.26846	6.63975	13.9567	0.335709	0.061564	6.56599	-0.55316	-0.88677	2.00022	-3.14864	-0.264968	2.47052	-6.79612	-1.80645	3.12432	-0.38149	-1.55966	2.20637			2.8	62.8009	89.8587	61.1615	50.8774	48.5161	42.2793	37.9128	43.468	28.2886	22.4011	22.2933	10.9459	13.8392	12.8038	2.48063	14.5421	11.7658	1.00029
3	2.39543	7.19136	14.7754	0.781397	0.344166	6.89567	-0.16238	-0.60046	2.14661	-2.60175	-0.430044	2.46544	-6.50096	-1.8365	3.57736	-0.39073	-1.52872	2.68575			3	64.4029	89.2103	60.6037	53.0874	50.1144	42.0594	39.0491	45.0406	29.0711	23.6177	22.8306	11.2493	15.5277	13.5759	3.74384	16.6941	13.9933	1.56922
3.2	3.2926	7.50903	15.4723	1.25099	0.286308	7.21376	0.196349	-0.42157	2.17326	-2.13561	-0.616439	2.47037	-6.0886	-1.94078	3.91986	-0.41744	-1.75541	3.07759			3.2	65.5789	87.7573	59.236	54.6781	51.2048	41.8134	39.4869	46.1852	29.4936	24.1916	23.0314	11.1209	16.4645	14.3113	4.78902	18.1594	15.7602	1.61363
3.4	4.12687	7.6924	16.2289	1.74162	0.007627	7.51025	0.548021	-0.42766	2.22436	-1.74912	-0.831065	2.49185	-5.54174	-2.08843	4.06109	-0.41345	-2.16402	3.3438			3.4	66.2203	86.1566	57.5237	55.68	51.9917	41.4602	39.2598	47.2572	29.3214	24.1714	22.8466	10.5172	16.424	15.13	5.64543	18.9961	17.0983	1.08909
3.6	4.92173	7.80054	17.0118	2.31314	-0.4913	7.74287	0.887882	-0.68088	2.34301	-1.27911	-1.05179	2.46453	-4.86369	-2.33249	4.04581	-0.2422	-2.67955	3.48452			3.6	66.3253	85.1235	55.8734	56.2974	53.0972	41.1982	38.6094	48.9812	28.6004	23.7444	22.7912	9.76552	15.7661	16.3942	6.21566	19.3024	18.1381	0.310048
3.8	5.60867	7.86538	17.8939	2.86385	-1.00714	7.97186	1.1013	-1.15275	2.48191	-0.78977	-1.25296	2.45912	-4.14453	-2.63991	4.05216	0.00925	-3.25072	3.56045			3.8	65.7996	84.7501	54.7192	56.8164	54.5385	40.8892	37.5579	51.3753	27.9122	23.3178	23.8268	8.97627	14.5603	17.9528	6.58042	19.4395	19.3481	-0.37053
4	6.23669	8.21881	18.8754	3.39031	-1.31143	8.27863	1.21541	-1.58857	2.56496	-0.35618	-1.3094	2.56346	-3.38044	-2.80505	4.13141	0.349689	-3.68432	3.6858			4	64.5011	85.2147	54.3675	56.9519	56.069	40.8898	36.0434	53.6987	27.6094	22.7298	25.5499	8.49706	13.1476	19.918	6.95465	19.0165	20.5164	-0.85223
4.2	6.86545	8.89372	19.9278	3.86207	-1.38076	8.64867	1.3695	-1.95748	2.65775	0.010886	-1.25094	2.83896	-2.57481	-2.86231	4.18872	0.686898	-4.00907	3.85245			4.2	62.6161	85.861	54.8342	56.2755	57.4205	41.4417	34.2787	55.9445	27.7007	21.8554	27.5408	8.47511	11.3314	21.7818	7.56475	18.0857	21.7594	-0.88066
4.4	7.50605	9.73545	20.9256	4.26123	-1.28323	9.0333	1.63236	-2.29758	2.77476	0.337773	-1.08954	3.24391	-1.76834	-2.88174	4.20207	1.10177	-4.30455	4.00032			4.4	60.5972	86.267	56.0548	54.6991	58.1002	42.6688	32.5815	57.3269	28.187	20.7423	29.1336	8.93019	9.48255	23.3134	8.29672	16.6452	22.7711	-0.40726
4.6	8.11589	10.5271	21.8208	4.61527	-1.09861	9.37912	2.05025	-2.59494	3.00615	0.495356	-0.974777	3.65482	-1.00248	-2.93185	4.15647	1.54781	-4.62412	3.97706			4.6	58.8737	85.6829	57.7605	52.6318	57.6007	43.9852	31.0166	57.6748	29.1283	19.4469	30.4359	9.8729	7.90364	24.2719	9.07212	15.0502	23.0726	0.393874
4.8	8.63773	11.3214	22.6345	4.87751	-0.87526	9.68616	2.50337	-2.80116	3.37185	0.582803	-0.866952	3.97799	-0.28964	-2.99246	3.9551	1.96031	-4.922	3.86154			4.8	57.465	84.4412	59.5182	50.2237	56.5803	45.0292	29.9698	57.2721	29.878	17.8407	31.0549	10.8378	6.92556	24.6562	9.87909	13.2723	22.2708	0.954776
5	9.06219	12.058	23.3462	5.07501	-0.47881	9.98958	2.89395	-2.81837	3.89904	0.716228	-0.728722	4.22202	0.338248	-2.98908	3.6603	2.19617	-5.10669	3.60824			5	56.5749	83.0597	61.0677	47.7767	55.6534	45.6231	29.6535	56.3302	30.2	16.0831	30.9982	11.4754	6.52017	24.3334	10.2539	11.5898	20.5493	1.1478
5.2	9.35499	12.5307	24.1112	5.14835	-0.09362	10.5196	3.08905	-2.75717	4.62188	0.762174	-0.712766	4.4666	0.710975	-3.05126	3.40485	2.28275	-5.12697	3.28179			5.2	56.6431	82.0428	62.3949	46.0296	54.4891	45.8383	30.2913	54.398	30.1895	14.8884	30.1838	12.0749	7.09246	23.3894	10.1605	10.4101	18.0057	1.09638
5.4	9.5295	12.7564	24.993	5.15553	0.349853	11.2927	3.09268	-2.60286	5.49322	0.761597	-0.817542	4.71397	0.786418	-3.12096	3.31484	2.19002	-4.90367	2.91119			5.4	57.4731	81.032	63.3508	45.0496	53.5302	45.5624	31.3208	51.7635	29.8549	14.2683	29.1785	12.7773	8.45172	21.6676	9.70764	9.55575	14.7094	0.991555
5.6	9.57529	12.9766	26.0017	5.02849	0.935828	12.1779	2.85442	-2.40191	6.34831	0.772878	-0.935424	5.01063	0.658639	-3.14337	3.33586	1.90445	-4.48434	2.6399			5.6	58.8276	80.9757	64.0293	44.5885	53.452	45.0212	32.6377	49.8032	29.3067	13.8912	28.5457	13.1384	10.1492	19.8857	8.73582	9.02304	11.7903	0.521833
5.8	9.6474	13.1282	27.0166	4.87222	1.66292	12.9671	2.59285	-2.15232	7.1204	0.797869	-1.03771	5.28161	0.431976	-3.02387	3.39454	1.47321	-4.00581	2.33924			5.8	60.8252	81.4612	64.3509	44.6137	53.6412	44.5144	33.7163	48.3001	28.7798	13.87	27.5892	13.383	11.897	17.8811	7.07928	9.03173	9.50146	0.108474
6	9.70691	13.1326	27.9054	4.75031	2.27609	13.5954	2.38335	-1.97636	7.77602	0.751614	-1.12735	5.49678	0.145302	-3.03009	3.41335	0.942822	-3.69943	2.07862			6	63.3177	81.822	64.2966	45.2398	53.3383	44.0187	34.4909	47.1777	28.1958	14.3564	26.7876	13.7338	13.8504	15.7484	5.0677	9.52998	7.91315	-0.1344
6.2	9.73797	13.1497	28.6506	4.62379	2.80988	14.0509	2.1689	-1.75846	8.27713	0.661877	-1.12561	5.63919	-0.20117	-3.03559	3.38568	0.243544	-3.65533	1.90259			6.2	65.8715	81.2871	63.7761	45.9745	52.7243	43.3924	34.7294	46.1929	27.3241	15.3724	26.0101	13.948	15.4757	13.6229	3.05777	10.0622	6.41084	-0.16423
6.4	9.61069	13.1341	29.2565	4.48845	3.17274	14.3316	1.90432	-1.63945	8.54965	0.516759	-1.09054	5.75048	-0.59603	-3.16031	3.3878	-0.59438	-3.89945	1.81787			6.4	68.3196	80.504	62.6892	46.7792	52.0256	42.6277	34.8121	45.9946	26.22	16.8234	25.5682	14.015	16.8383	12.0547	0.843567	10.6429	4.87103	-0.503
6.6	9.37358	12.894	29.7825	4.50393	3.23759	14.5998	1.65139	-1.69583	8.66018	0.433351	-1.11538	5.7942	-0.95918	-3.50238	3.52591	-1.39461	-4.49089	1.76385			6.6	70.3758	79.0559	60.8555	47.7312	51.0236	41.6937	34.9074	45.7999	24.7688	18.712	25.2472	13.7685	17.7706	10.7371	-1.13191	11.3716	3.16356	-1.26791
6.8	8.98924	12.492	30.2862	4.68933	3.09719	14.9467	1.35121	-1.83219	8.66639	0.445585	-1.18513	5.84069	-1.26043	-4.04918	3.87079	-2.06476	-5.21842	1.87907			6.8	71.4679	77.671	58.5962	48.6741	50.0761	40.6613	35.0489	45.8686	22.9802	20.3191	25.5953	13.1808	18.2053	10.2277	-2.64051	11.937	2.14851	-2.38921
7	8.61638	12.2336	30.8675	4.86209	2.84829	15.3315	0.964477	-1.97718	8.65806	0.565464	-1.26612	5.86751	-1.58748	-4.47027	4.29882	-2.59655	-5.9107	2.07615			7	71.8418	76.6353	56.3532	49.3354	49.5422	39.6413	35.3722	46.3252	21.026	21.672	26.1278	12.49	17.7563	10.3313	-3.58052	12.585	2.00344	-3.69212
7.2	8.40878	12.2082	31.429	5.1538	2.5913	15.5994	0.661888	-2.18426	8.59829	0.892555	-1.31117	5.81835	-1.82132	-4.84903	4.72482	-2.85	-6.41485	2.33339			7.2	71.6351	76.1308	54.4177	50.0512	49.7089	38.8153	36.0303	47.3107	19.3085	22.9169	26.9914	12.0196	16.6854	10.6329	-4.21228	13.5285	2.433	-5.01647
7.4	8.37994	12.4331	32.0254	5.4914	2.48622	15.8133	0.415296	-2.3179	8.46889	1.2809	-1.23827	5.70741	-1.90191	-5.10943	5.09855	-2.83761	-6.76498	2.59882			7.4	70.769	75.8257	52.8963	50.8822	50.0905	38.2827	36.8139	48.3355	18.1697	24.1293	27.8248	11.7801	14.894	11.1039	-4.33824	14.6593	3.17734	-5.87293
7.6	8.45524	13.0081	32.529	5.80682	2.60646	15.9007	0.236898	-2.31434	8.17925	1.57262	-1.00328	5.62303	-1.8692	-5.10819	5.3113	-2.64098	-6.87282	2.79133			7.6	69.3544	75.8292	52.0213	51.5712	50.6322	38.5685	37.6843	49.049	17.7557	25.291	28.2913	12.3252	12.9223	11.8434	-3.93665	15.4804	3.95657	-5.97843
7.8	8.64341	13.897	32.741	6.06394	2.74016	15.7198	0.088594	-2.37074	7.68651	1.74992	-0.743982	5.45275	-1.79851	-4.87172	5.19399	-2.36493	-6.85363	2.73234			7.8	68.0352	75.6139	51.9347	52.1977	51.0529	39.7938	38.7233	49.3308	18.1232	26.5651	28.3479	13.7489	10.9072	12.4382	-2.83222	16.4409	3.99323	-5.39608
8	8.88973	14.8371	32.6923	6.27338	2.82334	15.317	-0.03389	-2.49839	7.15782	1.72686	-0.53059	5.23644	-1.73131	-4.66382	4.87792	-2.05838	-6.78199	2.54908			8	66.7212	75.5534	52.6848	53.0097	51.2295	42.1769	39.8197	49.2751	19.3567	27.7594	28.4187	16.1214	9.29048	13.2434	-1.06608	17.3181	3.4131	-4.27329
8.2	9.18783	15.8497	32.52	6.54787	2.90442	14.8193	-0.0581	-2.49136	6.72114	1.58	-0.399599	5.05513	-1.65267	-4.46862	4.5545	-1.77554	-6.54881	2.27532			8.2	65.5025	76.0254	53.8256	53.9978	51.2523	45.0411	41.0612	49.1726	20.8773	28.5633	29.0806	18.7901	8.39908	14.4309	0.987866	18.0485	2.8926	-3.07791
8.4	9.50332	16.9391	32.3101	6.91781	2.88113	14.3966	0.021529	-2.40235	6.49405	1.46226	-0.346684	5.00212	-1.52611	-4.32751	4.26198	-1.5184	-6.1553	2.08148			8.4	64.4959	77.4116	55.373	54.9171	51.6807	48.1663	42.5628	49.1887	22.37	28.8128	30.3466	21.4434	8.21866	15.9785	3.28179	18.6391	2.9192	-1.8801
8.6	9.82422	18.1719	32.1429	7.34646	2.97661	14.164	0.185078	-2.07453	6.57228	1.44973	-0.326581	5.01618	-1.41769	-4.11256	4.03699	-1.22479	-5.43726	2.04426			8.6	63.7291	79.159	57.1617	55.5917	51.859	51.145	43.7091	48.8445	23.8455	28.3816	31.7801	23.6271	8.27792	17.1259	5.33872	19.0681	3.08552	-0.82838
8.8	10.1511	19.4328	32.2685	7.76721	3.23291	14.3379	0.477146	-1.5601	7.07097	1.44815	-0.24769	5.19903	-1.38336	-3.82348	3.95229	-0.88943	-4.48655	2.26233			8.8	62.9518	81.0758	59.0763	55.9335	51.6353	53.9566	44.3707	48.1184	25.3006	27.6423	33.3451	25.524	8.48932	17.6517	7.17446	19.2211	3.24917	0.12689
9	10.5792	20.7824	32.7808	8.29341	3.78854	14.7866	0.964548	-0.89028	7.75712	1.69917	-0.122333	5.55634	-1.23843	-3.30883	3.93272	-0.37329	-3.38823	2.66635			9	62.0601	83.1049	60.6886	55.7854	51.7874	56.0945	44.3432	47.1925	26.4812	26.4715	35.2278	26.6391	8.58193	17.5737	8.48548	19.0087	3.06684	0.892933
9.2	11.0009	22.0182	33.6073	8.74424	4.40418	15.3541	1.42476	-0.29201	8.37615	1.99804	0.0740375	6.03475	-1.02866	-2.59353	3.80517	0.213731	-2.41091	3.2168			9.2	61.0879	85.7848	62.1902	55.2217	52.4734	57.567	43.3353	46.7567	27.5682	24.6634	36.9352	27.0567	8.20563	17.6055	9.18817	18.3465	2.83264	1.56169
9.4	11.3853	23.029	34.6072	9.09829	5.09271	15.9052	1.86662	0.299685	8.89574	2.23785	0.29759	6.41413	-0.85584	-1.79599	3.51017	0.77537	-1.61927	3.7436			9.4	60.13	88.3001	63.2213	54.4274	52.8894	58.2083	41.1563	46.3672	28.4739	22.3023	38.1339	26.9994	7.29153	17.2059	9.31302	17.0501	2.24101	2.17993
9.6	11.7221	23.7592	35.6908	9.31315	5.68804	16.4434	2.24602	0.763489	9.32121	2.35317	0.487997	6.70551	-0.75677	-1.18672	3.15019	1.19253	-1.17518	4.24486			9.6	59.0468	90.6991	63.9099	53.5043	53.4081	58.0853	38.253	46.7524	28.8599	19.593	39.1661	26.5487	5.99735	16.7959	9.26643	15.23	2.10632	2.60155
9.8	11.9834	24.3854	36.7424	9.43661	6.21865	16.9617	2.53421	1.23908	9.59372	2.37273	0.58175	6.8787	-0.71139	-0.69106	2.79868	1.45878	-1.05573	4.65645			9.8	58.1691	92.7528	64.0027	52.5226	54.2316	57.1613	35.1224	47.4753	28.8567	16.9551	39.6949	25.2868	4.68138	16.3074	9.1384	13.2069	2.5975	2.76025
10	12.1573	24.8741	37.7139	9.51605	6.69442	17.5746	2.66731	1.67465	9.74409	2.20642	0.566732	6.95743	-0.79131	-0.39312	2.63964	1.48082	-1.12357	4.99044			10	57.5832	94.1274	63.7684	51.6792	54.7476	55.6092	32.3068	48.1148	28.749	14.664	39.1098	23.6119	3.63158	15.5592	9.09378	11.3762	3.87648	2.56047
10.2	12.257	25.2499	38.5881	9.61003	7.22201	18.3638	2.68169	2.16368	9.86053	2.04195	0.366223	6.87402	-0.91692	-0.27923	2.708	1.3678	-1.34209	5.16906			10.2	57.1697	93.891	63.1813	51.1272	54.3959	53.8158	30.3134	47.6195	28.5502	13.0136	37.2483	21.7049	2.87157	13.8664	9.43487	9.93863	5.44105	2.18646
10.4	12.309	25.5762	39.4112	9.5863	7.74134	19.1899	2.56995	2.62119	9.92205	1.87445	-0.0074944	6.69319	-1.09486	-0.28857	2.89017	1.14563	-1.63123	5.20534			10.4	56.7278	92.0011	62.5168	50.9273	53.2385	52.1119	29.0917	46.2035	28.2844	11.8722	34.0359	19.7372	2.23749	11.639	9.82704	8.89298	7.04732	1.59993
10.6	12.4446	25.8989	40.1985	9.5101	8.17765	20.025	2.42881	2.95452	9.99281	1.73043	-0.427922	6.48758	-1.24883	-0.29355	3.05509	0.886802	-2.01898	5.04523			10.6	56.5997	89.1277	61.633	51.1076	51.6571	50.5845	28.8144	43.958	28.4264	11.5837	29.7056	18.1303	1.70043	8.90856	10.2256	8.46182	8.0966	1.19927
10.8	12.7263	26.1252	41.0091	9.48822	8.5946	20.8325	2.25838	3.09259	10.0602	1.63155	-0.825204	6.36691	-1.29923	-0.42776	3.25362	0.573948	-2.45696	4.77101			10.8	56.4174	86.4148	60.5447	51.6213	49.9175	49.3466	29.04	41.654	28.8675	11.6937	25.1958	16.9655	1.04627	6.05171	10.5025	8.18371	8.73799	0.902817
11	13.0092	26.2182	41.8348	9.41271	8.89954	21.582	2.03752	3.10771	10.1068	1.43986	-1.11298	6.33406	-1.27938	-0.52258	3.50749	0.230359	-2.95512	4.33117			11	56.1591	84.476	59.0493	52.1889	48.286	48.4316	29.3109	39.8043	29.3178	12.1283	21.1969	16.0742	0.501708	3.63013	10.509	7.81367	9.16631	0.928328
11.2	13.3207	26.3096	42.6027	9.30362	9.10842	22.2237	1.78197	3.0035	10.1623	1.1591	-1.28094	6.47278	-1.26273	-0.52103	3.81989	-0.11777	-3.48443	3.80597			11.2	56.0856	83.3774	57.4158	52.8381	46.8162	47.8417	29.5025	38.5463	29.6651	12.7389	18.0259	15.539	0.243393	1.75227	10.2003	7.44512	9.59285	1.06737
11.4	13.7929	26.5982	43.2015	9.20119	9.30343	22.8126	1.51842	2.91693	10.2363	0.88436	-1.25909	6.72222	-1.28426	-0.29901	4.23876	-0.42046	-3.89429	3.25531			11.4	56.4416	83.2335	55.805	53.6712	45.6368	47.4044	30.005	37.7235	29.9972	13.8757	16.062	15.2208	0.783056	0.372609	9.72429	7.6412	10.0398	1.30495
11.6	14.4097	27.0267	43.712	9.11651	9.61901	23.3024	1.33288	3.01408	10.2786	0.610863	-1.10492	7.01945	-1.35068	0.020843	4.81541	-0.67672	-4.06141	2.81242			11.6	57.1466	83.884	54.4863	54.8109	44.4571	47.1432	30.8706	37.3084	30.1961	15.4057	15.4027	14.9195	2.25142	-0.25291	9.10545	8.20126	10.9462	1.50631
11.8	15.2081	27.7306	44.1143	9.14227	10.023	23.6225	1.3704	3.3062	10.3318	0.479859	-0.854678	7.37714	-1.39486	0.451514	5.44964	-0.75626	-3.80484	2.45339			11.8	58.3064	84.3774	53.5932	56.0155	43.193	46.7406	32.0359	36.7695	29.9152	17.2993	15.6605	14.3817	4.69759	0.08773	7.94779	9.08082	12.0977	1.42624
12	16.0579	28.5881	44.3503	9.29122	10.4751	23.7725	1.54747	3.68755	10.4765	0.559703	-0.625238	7.73218	-1.38066	0.807347	5.89959	-0.68935	-3.29764	2.20568			12	59.7585	83.8414	53.4605	57.3937	41.4809	46.3204	33.5648	35.8533	29.3843	19.421	16.2598	13.7533	7.38294	0.923875	6.68722	10.3392	13.0574	1.15949
12.2	16.8319	29.5716	44.5058	9.42565	10.9991	23.8095	1.88422	4.11702	10.7354	0.809477	-0.341315	7.99491	-1.41368	1.13885	6.16727	-0.47334	-2.6183	2.05297			12.2	61.1895	82.3493	53.8049	58.5686	39.5358	45.7111	35.262	34.5095	28.6213	21.6196	16.8511	12.8107	9.94839	1.79428	5.30427	11.5937	13.5379	0.658781
12.4	17.4836	30.3563	44.8658	9.59404	11.4467	23.8545	2.41481	4.46571	11.1388	1.23824	-0.0423708	8.35488	-1.41026	1.37519	6.35257	-0.11232	-2.00374	2.09021			12.4	62.3985	80.8852	54.3664	59.4259	38.4061	45.1719	36.8974	33.4989	27.5991	23.6825	17.6515	11.7128	12.1095	2.95146	4.18011	12.6097	14.2582	0.056443
12.6	17.9657	30.965	45.5249	9.784	11.7028	23.9173	3.00543	4.68866	11.6422	1.74396	0.252536	8.85458	-1.36825	1.61074	6.47008	0.35309	-1.50414	2.30309			12.6	63.5942	79.6183	54.996	60.063	38.7769	44.6919	38.2578	32.6262	26.3885	25.4487	18.7196	10.3458	13.8093	4.34238	3.22351	13.4554	14.9244	-0.57591
12.8	18.1913	31.3334	46.3439	9.97747	11.7445	24.0545	3.54937	4.81283	12.1319	2.14107	0.599178	9.36378	-1.32155	1.81048	6.5172	0.797599	-1.1641	2.58721			12.8	65.0201	78.9872	55.6829	60.5881	40.7796	44.5575	39.5855	32.8647	25.3641	26.8831	20.2151	9.1455	14.869	6.01736	2.84089	14.1824	15.8007	-0.91638
13	18.3915	31.563	47.2585	10.1931	11.6596	24.2435	4.08913	4.88803	12.5944	2.50521	0.993798	9.81357	-1.21903	2.02921	6.54749	1.17587	-0.93451	2.7805			13	66.5926	79.0265	56.1417	60.7382	43.9417	44.5425	40.7222	34.2003	24.3729	27.8866	22.034	7.83648	15.4846	7.5583	2.7468	14.7454	17.0221	-1.2329
13.2	18.7391	31.596	48.0858	10.51	11.4152	24.4225	4.6792	4.87273	12.9834	2.8671	1.40085	10.1725	-1.02789	2.14039	6.57762	1.49003	-0.76367	2.88313			13.2	68.2312	79.9714	56.5068	60.6233	48.0727	44.9857	41.4967	36.8189	23.5348	28.5625	24.0124	6.49648	16.0928	9.34376	3.09701	15.3309	18.8617	-1.4138
13.4	19.0962	31.5605	48.5669	10.8952	11.0806	24.4343	5.18918	4.80833	13.1744	3.12108	1.81124	10.245	-0.9001	2.14263	6.52035	1.63913	-0.61882	2.77511			13.4	70.1928	80.9948	56.7336	60.6451	52.047	45.605	42.1109	39.5882	23.1678	29.2228	25.8909	5.13292	17.0921	10.8715	3.5537	16.0031	20.6422	-1.63629
13.6	19.3813	31.4573	48.6392	11.3149	10.8111	24.3115	5.56942	4.65564	13.1187	3.33349	2.18875	10.0034	-0.90021	1.89198	6.29281	1.63582	-0.49413	2.44726			13.6	71.8656	81.6169	56.8728	60.4574	55.0961	46.4175	42.5853	42.2997	23.2439	29.5604	27.2177	4.16561	17.9209	11.9959	4.22726	16.4415	22.1768	-1.97824
13.8	19.5569	31.1911	48.5116	11.5898	10.5628	24.1219	5.74196	4.28974	12.9278	3.53284	2.43049	9.5159	-1.05028	1.35617	5.83725	1.5019	-0.59788	1.99159			13.8	72.5785	81.8287	56.7753	60.1464	57.2055	47.2712	42.8364	44.5557	23.5738	29.4373	27.9977	3.43008	18.2893	12.5137	4.72763	16.4583	23.1649	-2.8252
14	19.6672	30.9113	48.3397	11.6909	10.355	23.9601	5.80484	3.79954	12.7234	3.63601	2.67736	9.00459	-1.36082	0.654102	5.2603	1.25006	-0.77678	1.66323			14	72.4728	82.0382	56.603	59.7504	59.1718	48.4337	42.6208	46.6231	24.1596	28.8317	28.4669	3.30744	18.1785	12.8947	5.14475	16.0783	23.665	-3.89519
14.2	19.7064	30.7392	48.2525	11.6475	10.1477	23.9919	5.69889	3.26435	12.6011	3.5331	2.9231	8.59571	-1.72405	-0.09547	4.77518	0.795724	-1.00519	1.60634			14.2	71.7421	82.9061	56.5359	59.056	61.2068	49.6559	41.9149	48.6751	25.2492	27.4578	29.0142	4.10169	17.3251	13.3997	5.49212	15.304	23.919	-4.6633
14.4	19.7862	30.8441	48.3914	11.5567	10.1267	24.2938	5.57769	2.76825	12.6141	3.33645	3.19853	8.3976	-1.94064	-0.75052	4.5418	0.271149	-1.1415	1.87894			14.4	70.3357	84.8127	56.809	57.6706	63.3837	50.7929	40.4778	50.9554	26.5816	25.0294	29.7103	5.59957	15.4093	14.1483	5.83566	14.014	24.2005	-5.05755
14.6	20.0391	31.1898	48.7332	11.5146	10.2012	24.842	5.59539	2.3605	12.8108	3.14283	3.52635	8.33751	-1.88278	-1.16564	4.62082	-0.18003	-1.28571	2.48257			14.6	68.549	87.3204	57.2812	56.0243	65.9051	51.4209	38.3436	53.2939	27.7789	22.2612	30.7579	7.14725	13.1686	14.9689	5.76964	12.558	24.4218	-5.21048
14.8	20.5636	31.8077	49.1189	11.6468	10.4604	25.4835	5.73608	2.05567	13.0727	3.02248	3.97304	8.35632	-1.62278	-1.29192	4.98011	-0.49838	-1.32052	3.3123			14.8	66.7306	89.8525	58.2353	54.033	68.3116	51.7089	35.7352	55.3341	28.8866	19.4384	32.0305	8.62909	10.7047	15.8177	5.66341	11.036	24.9395	-5.00522
15	21.301	32.499	49.4031	11.9194	10.8121	26.1389	5.94815	1.69684	13.2429	2.9351	4.32606	8.31405	-1.22803	-1.35796	5.53381	-0.62111	-1.35822	4.15357			15	64.7808	92.0559	59.3982	51.826	70.1682	51.646	33.1449	56.8924	30.0504	16.896	33.6153	9.95439	8.46343	16.8968	5.67562	9.42582	25.6409	-4.44847
15.2	22.1184	33.1969	49.6072	12.3541	11.3105	26.6553	6.24019	1.37979	13.307	2.97394	4.50346	8.23545	-0.7552	-1.4706	6.04207	-0.48694	-1.36299	4.8181			15.2	63.1868	93.3565	60.5621	50.0602	71.0659	51.1546	30.8887	58.1562	30.7965	14.9772	35.5467	10.978	6.75716	18.4572	5.68963	7.99409	26.2301	-4.11971
15.4	22.9327	33.8212	49.6978	12.8849	11.8414	27.1162	6.49444	1.07303	13.3569	3.06595	4.42594	8.1859	-0.28276	-1.66988	6.34056	-0.16542	-1.40512	5.26289			15.4	62.0085	93.0928	61.5601	49.0316	70.9378	50.4724	29.1021	58.6947	30.9127	13.7926	37.3312	11.6222	5.67263	20.4933	5.39656	6.85909	26.1406	-4.27468
15.6	23.6153	34.2746	49.7928	13.4422	12.366	27.6083	6.64277	0.671245	13.4715	3.21152	4.01639	8.32986	0.080733	-1.99285	6.44911	0.236853	-1.53528	5.51178			15.6	61.4603	91.6966	62.5919	48.6259	69.6584	49.7858	28.1489	58.9319	30.8199	13.1305	38.6714	12.2102	4.75977	23.052	5.19891	6.07182	25.8018	-4.3833
15.8	24.2236	34.5315	50.0636	13.8699	12.8354	28.2763	6.78997	0.239923	13.7219	3.35942	3.3023	8.73979	0.263046	-2.45995	6.57598	0.671728	-1.88629	5.65719			15.8	61.4806	89.8068	63.4646	48.6536	67.7852	49.1903	27.8563	59.0032	30.595	12.842	38.9774	12.9853	4.32368	25.8854	4.97554	5.58887	25.1757	-4.22209
16	24.7929	34.6865	50.6422	14.3413	13.2976	29.1342	6.93171	-0.02338	14.2027	3.56505	2.51018	9.49301	0.39061	-2.9197	6.78719	1.1374	-2.23054	5.87115			16	62.1684	88.0827	64.0747	49.266	65.8915	48.6784	28.1544	59.208	30.2073	12.9174	38.3514	13.972	4.32402	28.8883	4.75952	5.48256	24.5614	-3.8455
16.2	25.3233	34.7752	51.4641	14.8321	13.8176	30.1705	6.99753	-0.09031	14.892	3.68322	1.8703	10.4252	0.462823	-3.20746	7.07985	1.56415	-2.54377	6.12469			16.2	63.0819	86.5277	64.4303	50.178	64.4101	48.3976	28.8644	59.1315	29.97	13.4102	36.9799	14.9696	4.79724	31.2034	4.64776	5.55148	23.5271	-3.42402
16.4	25.8738	34.7663	52.3727	15.4967	14.3521	31.1957	7.03529	-0.03266	15.6157	3.87199	1.44107	11.3637	0.539571	-3.39387	7.44872	2.01439	-2.81968	6.35008			16.4	63.947	85.5255	64.5504	50.9299	63.1657	48.2603	29.7692	59.2585	29.9358	14.1859	35.1883	15.9864	5.71253	32.6898	4.7948	5.73481	22.3266	-2.87222
16.6	26.4444	34.6673	53.1596	16.1257	14.8227	32.0432	6.91519	0.236911	16.2999	4.02853	1.24066	12.1052	0.498273	-3.47849	7.77316	2.29911	-3.09432	6.39936			16.6	64.4539	85.0758	64.5204	51.3442	61.7521	48.3172	30.3409	59.1665	29.9132	14.9965	32.9075	16.7101	7.31029	32.9086	5.07594	5.86281	20.3713	-2.58769
16.8	26.7941	34.5647	53.7404	16.7933	15.247	32.5958	6.60402	0.727117	16.8785	4.19038	1.23374	12.5983	0.338858	-3.50554	7.96727	2.46316	-3.26592	6.32917			16.8	64.9156	84.9693	64.1281	51.9763	59.8022	48.2326	30.6066	58.5162	29.6959	16.102	30.4231	17.0255	9.53731	31.9604	5.53858	6.16139	17.7194	-2.75112
17	26.715	34.3934	54.1445	17.2165	15.5631	32.7966	5.95518	1.30315	17.2713	4.21662	1.32064	12.7894	-0.13735	-3.52804	7.95269	2.36006	-3.48147	6.07121			17	65.3555	85.1915	63.333	52.8296	57.5165	47.719	30.5975	57.1433	29.1449	17.3676	27.8598	16.6711	12.1919	30.1306	5.82677	6.63848	14.9639	-3.63508
17.2	26.3313	34.3591	54.4335	17.4025	15.8681	32.702	5.09834	1.90952	17.4427	4.24318	1.48814	12.6975	-0.81585	-3.54354	7.66186	2.16588	-3.65991	5.68962			17.2	65.4067	85.8916	62.2359	53.3367	55.3321	46.9668	30.3301	55.3666	28.2186	18.3387	25.3004	15.9854	14.6687	28.0661	5.88465	7.221	12.901	-4.90751
17.4	25.722	34.4946	54.6921	17.2549	16.0718	32.4178	4.13422	2.59236	17.5289	4.12144	1.70647	12.3852	-1.6291	-3.48164	7.08614	1.75776	-3.76146	5.2394			17.4	65.1534	86.7007	61.2821	53.7364	53.941	46.1928	30.1352	53.372	27.2918	19.2843	22.6837	15.4087	16.7614	26.0839	5.87341	8.12273	11.5153	-6.28978
17.6	25.0476	35.0111	54.9982	17.0497	16.3009	32.0444	3.37295	3.36155	17.5215	4.00657	2.00087	11.9654	-2.27444	-3.25948	6.45786	1.36299	-3.59203	4.86462			17.6	64.9428	87.4689	60.3905	54.1647	53.5146	45.5475	29.9744	51.6633	26.4194	20.2791	20.0499	15.3933	18.2041	24.4172	5.88444	9.44272	10.832	-7.19333
17.8	24.439	35.8825	55.3798	16.7829	16.4808	31.6212	2.86301	4.15395	17.405	3.78325	2.36545	11.4419	-2.59964	-2.81525	5.90634	0.917469	-3.12309	4.61543			17.8	64.7986	88.403	59.7728	54.6063	53.9858	45.046	29.985	50.2886	25.8388	21.3568	17.7699	15.6278	18.9791	23.4753	5.82818	11.2849	11.0767	-7.29031
18	24.0785	37.2182	55.6706	16.6514	16.7228	31.1441	2.79155	5.0572	17.1213	3.70805	2.8758	10.7436	-2.51172	-2.07284	5.44535	0.62384	-2.42498	4.39351			18	64.6684	88.9691	59.263	54.9296	54.9726	44.5825	30.2092	49.1507	25.4018	22.57	16.0685	16.0543	19.1441	22.7746	5.70214	13.4022	11.763	-6.67942
18.2	23.9558	38.6845	55.8678	16.6535	16.8283	30.5341	3.0787	5.96894	16.6554	3.73141	3.35803	9.91537	-2.12	-1.18404	5.08515	0.330624	-1.68829	4.20358			18.2	64.6937	89.0623	58.9045	55.4151	56.3359	44.2329	30.6417	48.4107	25.0752	24.1754	15.2723	16.4991	18.934	22.2459	5.61821	15.5163	12.8832	-5.56064
18.4	24.0065	40.2197	55.9337	16.7808	16.8214	29.8459	3.63952	6.75024	16.0305	3.85505	3.81338	9.0982	-1.51548	-0.26095	4.97153	0.15766	-0.92843	3.97885			18.4	64.8129	89.3285	58.2702	55.7479	57.7851	44.045	31.2132	48.5283	24.7432	25.7892	15.742	16.5984	18.4767	21.9895	5.73471	17.2333	14.8049	-4.08004
18.6	24.1594	41.6424	55.887	16.8685	16.7479	29.1156	4.28863	7.37416	15.3366	3.94165	4.25665	8.31837	-0.78661	0.531379	4.96321	0.078379	-0.2502	3.63284			18.6	64.7705	89.9748	57.0984	56.0181	59.2448	43.7731	32.036	49.0117	24.4212	27.2129	17.6794	16.2661	17.9835	22.113	5.98168	18.3747	17.4322	-2.71867
18.8	24.4679	42.9466	55.755	16.9155	16.74	28.4373	5.04732	7.91908	14.6988	4.111	4.65954	7.60869	-0.0481	1.19788	4.95614	0.173946	0.247117	3.11177			18.8	64.7643	90.3546	55.6713	56.3034	60.5183	43.3711	33.1332	49.9001	23.9546	28.2482	20.8232	15.7365	17.3757	22.3703	6.22559	18.9106	19.9758	-1.79552
19	25.0559	43.9626	55.7014	16.9474	16.773	27.9565	5.92354	8.2463	14.2258	4.27506	4.91463	7.12935	0.685485	1.6402	5.00892	0.401127	0.54634	2.6335			19	64.7847	90.4991	54.6539	56.5532	61.4797	43.1706	34.3538	50.7184	23.7782	28.6514	24.1402	15.2752	16.3443	22.8507	6.51555	18.8367	21.8368	-1.04677
19.2	25.9441	44.5939	55.826	17.0002	16.7833	27.7862	6.95256	8.2907	13.9666	4.50361	5.00387	6.98657	1.44744	1.70254	5.21562	0.779528	0.642415	2.29061			19.2	65.008	90.4363	54.085	56.4674	61.7376	43.1048	35.5915	51.6526	23.9856	28.4018	26.8417	15.1438	14.985	23.1772	6.86459	18.093	23.0588	-0.21915
19.4	27.1288	44.8397	56.1316	17.0332	16.7905	27.8478	7.98366	8.22616	13.8759	4.73226	4.94864	7.02672	2.14204	1.40601	5.45358	1.21611	0.485569	2.07096			19.4	65.2749	89.7095	53.9887	56.0782	61.0714	43.1931	36.6678	51.9804	24.461	27.5417	28.782	15.6999	13.439	22.9495	7.1849	16.6802	23.2804	0.600479
19.6	28.4614	44.7553	56.5593	17.136	16.7127	28.1412	8.92878	8.06958	13.9306	4.8812	4.82587	7.17798	2.69311	0.929176	5.71607	1.72212	0.192481	2.01985			19.6	65.4871	88.2591	54.286	55.4225	59.6111	43.4159	37.703	52.0129	25.2425	26.3856	30.3557	16.4826	11.8291	22.5581	7.43486	14.8236	22.8318	1.38784
19.8	29.7755	44.3454	57.0039	17.1955	16.5959	28.6101	9.66005	7.87164	14.0756	4.8514	4.70995	7.41136	2.98112	0.371694	5.94487	2.177	-0.22662	2.12644			19.8	65.3106	86.3927	54.7724	54.4998	57.289	43.7785	38.45	51.2072	26.3339	24.9196	31.0284	17.2656	10.4816	21.3142	7.65555	12.5813	21.4459	1.96535
20	30.899	43.822	57.4422	17.1813	16.3556	29.1915	10.0924	7.67464	14.3088	4.70189	4.5058	7.7003	3.04671	-0.21903	6.16901	2.5269	-0.69482	2.31187			20	64.8437	84.3564	55.3279	53.2412	53.8284	44.4294	38.9041	49.5301	27.5403	23.2586	30.658	18.0809	9.60765	18.9989	8.0752	9.99475	19.148	2.50939
20.2	31.7794	43.3816	57.7645	17.0008	16.1178	29.7851	10.1651	7.58854	14.6785	4.36653	4.213	7.91806	2.83452	-0.64018	6.3025	2.70325	-1.13176	2.40251			20.2	64.1362	82.2216	55.8721	52.1294	49.6675	45.2026	39.3084	46.8805	28.7168	21.5042	29.5516	18.861	9.1739	15.9337	8.92199	7.55941	15.5333	2.96655
20.4	32.2605	43.0647	58.0813	16.7716	15.9705	30.4094	9.95043	7.52945	15.1781	3.94523	3.83073	8.17981	2.38741	-0.84526	6.37327	2.77644	-1.49899	2.54015			20.4	63.3726	80.4571	56.3934	51.3321	45.2689	45.6478	39.6372	43.7321	29.6065	19.8752	27.7489	19.1697	8.95533	12.4388	9.91165	5.51028	11.5297	3.21301
20.6	32.4073	42.8	58.3777	16.4973	15.8892	30.9759	9.51837	7.44214	15.7152	3.50515	3.40821	8.47013	1.73147	-0.83586	6.3351	2.658	-1.8017	2.65001			20.6	62.565	79.4788	57.0148	50.7902	41.6641	45.9172	39.7763	40.8372	30.0128	18.4541	25.4826	19.1697	9.0984	9.3681	10.6717	4.02148	8.16249	3.20714
20.8	32.4101	42.7672	58.7449	16.3778	15.8992	31.4884	9.00256	7.32114	16.2274	3.17701	3.02463	8.71229	1.19975	-0.63088	6.18223	2.48581	-1.88809	2.64847			20.8	61.7211	79.2611	57.7111	50.2319	39.6496	46.2665	39.7455	39.0217	29.9777	17.5216	23.364	19.3171	9.14011	7.46042	11.291	3.04844	6.08151	3.39755
21	32.361	42.8109	59.1314	16.4533	15.9759	31.9754	8.53071	7.16513	16.7438	2.96688	2.71399	8.93243	0.807823	-0.22945	5.85898	2.26691	-1.84279	2.54981			21	61.0777	79.5761	58.371	50.011	39.6732	46.7016	39.5774	38.5843	29.8551	17.3937	21.9323	19.7882	9.00159	6.87747	11.9873	2.89656	5.14027	3.90221
21.2	32.2696	42.976	59.542	16.7198	16.0655	32.4268	8.14699	6.96234	17.2284	2.94545	2.44605	9.19612	0.563533	0.363833	5.4904	2.08681	-1.78979	2.43554			21.2	60.7584	80.3803	58.6373	50.0876	41.394	47.0677	39.0872	39.1756	29.6556	17.9041	21.4676	20.2342	8.59317	7.27464	12.087	3.31124	5.16779	4.37441
21.4	32.2064	43.2267	59.886	17.0548	16.0115	32.8353	7.83449	6.6905	17.6108	2.99898	2.27267	9.39458	0.404928	0.998496	5.10539	1.81058	-1.79755	2.26871			21.4	60.7025	81.7348	58.546	50.5104	44.9182	47.6056	38.5019	40.5625	29.4981	18.9952	22.3335	20.5878	8.28685	9.07137	11.5546	4.35348	5.89241	4.48092
21.6	32.2057	43.6111	60.1734	17.4606	15.8695	33.214	7.62945	6.39809	17.9075	3.23946	2.04315	9.5659	0.32218	1.53714	4.85119	1.52975	-1.99868	2.03161			21.6	60.8424	83.1964	58.1721	51.0905	49.643	48.2215	37.7166	42.1313	29.3864	20.0839	23.8022	20.9278	7.60909	11.3506	10.8954	5.48913	6.60469	4.09261
21.8	32.1812	43.9556	60.4031	17.9271	15.6801	33.562	7.53469	6.10028	18.1469	3.61943	1.65964	9.76424	0.320671	1.96205	4.70479	1.22462	-2.36816	1.80558			21.8	61.1109	84.8771	57.6792	51.7232	55.0498	48.81	36.8479	44.02	29.3795	20.9251	25.6762	20.8359	6.58875	13.9711	10.252	6.67242	7.55833	3.10344
22	32.0308	44.4485	60.6341	18.4048	15.5233	33.8746	7.42949	5.82434	18.4187	4.04117	1.30335	9.96911	0.400967	2.30769	4.7359	1.02886	-2.74722	1.5821			22	61.1373	86.9807	56.7595	52.0855	60.8682	49.0319	35.9227	46.4505	29.0185	21.2319	28.0425	19.8812	5.34378	16.7375	9.23341	7.59715	9.15465	1.42082
22.2	31.7552	45.0777	60.9922	18.903	15.5912	34.1792	7.29134	5.70659	18.6841	4.46133	1.2435	10.1437	0.579718	2.556	4.89175	1.01961	-2.97412	1.40288			22.2	60.9506	88.7453	55.8831	52.2833	66.4149	48.8747	35.0664	49.0547	28.3488	21.138	30.0704	18.4206	4.05688	19.496	8.10879	8.28507	11.065	-0.64807
22.4	31.5013	45.7938	61.4338	19.4234	15.9387	34.4866	7.27449	5.80537	18.9585	4.90146	1.33155	10.2905	0.812864	2.61814	5.20367	1.25492	-3.13969	1.23732			22.4	60.6635	89.3584	55.5326	52.5054	71.0428	48.6106	34.1592	51.764	27.7972	20.618	31.1902	16.9846	2.43741	21.6265	7.3139	8.57938	12.7161	-2.54769
22.6	31.3982	46.461	61.9958	19.9966	16.5231	34.831	7.42687	6.09005	19.2383	5.32465	1.65279	10.5096	1.14607	2.51072	5.5597	1.63795	-3.18216	1.21523			22.6	60.7122	89.3265	55.5744	52.7784	74.405	48.2052	33.4661	54.5239	27.2947	20.2308	31.7445	15.663	0.89688	23.5214	6.60694	8.7575	14.1789	-4.2252
22.8	31.4446	47.0258	62.6273	20.4344	17.0818	35.2251	7.63059	6.37801	19.5811	5.59307	2.1258	10.7644	1.39788	2.25897	5.93422	2.05255	-3.18738	1.34379			22.8	61.3811	89.3565	55.5705	53.3092	76.4351	47.8401	33.0974	57.3111	26.8442	20.0811	32.031	14.759	0.094603	25.1424	5.84791	8.94953	15.7265	-5.65078
23	31.7162	47.416	63.1837	20.7033	17.6272	35.5712	7.88206	6.68688	19.8193	5.65534	2.67741	10.8682	1.4787	1.94056	6.24904	2.37376	-3.08946	1.49949			23	62.6796	89.0648	55.9153	54.2023	76.791	47.5764	33.2745	59.2294	26.5795	20.0556	31.9068	14.3262	0.019897	26.5891	5.21573	9.4914	16.9088	-6.78027
23.2	32.2023	47.6966	63.5082	20.7852	18.1744	35.8477	8.20035	6.9839	19.85	5.41629	3.22848	10.8116	1.38095	1.65341	6.52195	2.53956	-2.80831	1.64547			23.2	64.2172	88.7124	56.3981	55.4939	76.2543	47.6178	34.2342	60.7368	26.6334	20.3102	31.7163	14.1578	0.769764	28.0145	4.65535	10.5241	17.9733	-7.61435
23.4	32.8929	47.9826	63.6111	20.6935	18.7597	36.0405	8.47459	7.23282	19.7092	5.03577	3.77131	10.662	1.23648	1.5992	6.71428	2.55701	-2.28827	1.76329			23.4	65.8242	88.6642	56.4778	57.1037	74.6359	47.6084	36.0073	61.1893	26.5158	20.7388	30.7567	14.0196	2.57362	28.6312	4.23967	11.8449	18.5075	-8.3321
23.6	33.6929	48.4118	63.5633	20.4935	19.3362	36.186	8.62983	7.4312	19.4918	4.56527	4.15926	10.3018	1.1105	1.84442	6.83821	2.51035	-1.52179	1.81311			23.6	67.2035	88.706	56.1303	59.0721	72.1023	47.7921	38.3626	60.3644	26.2813	21.1719	28.9783	14.1398	5.15991	28.0338	4.27979	13.3445	18.4937	-8.68266
23.8	34.519	48.8791	63.3787	20.2984	19.9835	36.1644	8.70527	7.64709	19.2197	4.08165	4.36837	9.70363	0.979873	2.13088	6.87345	2.40245	-0.59774	1.76397			23.8	67.9954	88.4698	55.9763	61.1966	69.1383	47.8548	40.9647	58.3682	25.8282	21.4903	26.5377	14.5447	7.9739	26.6842	4.96417	14.8311	18.0233	-8.53507
24	35.1449	49.332	63.1507	20.1694	20.6792	36.075	8.73245	7.91886	18.8564	3.69127	4.42388	9.10863	0.901145	2.36088	6.77207	2.28296	0.340232	1.6671			24	68.316	88.3886	55.9507	63.3073	66.2189	47.7561	43.4572	56.2595	25.039	21.917	23.6729	15.0094	10.924	24.8391	5.82231	16.0691	18.0001	-8.18498
24.2	35.6559	49.6446	62.9311	20.245	21.2537	35.9385	8.7976	8.18546	18.5076	3.51005	4.26266	8.58509	1.00376	2.39929	6.47961	2.19679	1.21426	1.47904			24.2	68.2175	89.05	55.9012	65.1276	63.7319	47.1814	45.3817	54.4839	23.736	22.5538	21.0565	15.4998	13.7571	23.3427	6.75126	16.8478	18.786	-7.71867
24.4	36.1099	49.7995	62.8257	20.5051	21.6678	35.8237	8.838	8.47279	18.2581	3.38777	3.99163	8.16092	1.2303	2.29913	6.02073	2.15337	1.89658	1.25794			24.4	67.8249	90.2459	55.8007	66.3235	62.3154	46.4455	46.5773	53.4272	22.4311	23.4619	19.499	16.1571	16.2207	22.6494	7.7715	17.2488	20.4264	-6.7893
24.6	36.487	49.7734	62.6895	20.8255	21.9224	35.6776	8.84348	8.7156	18.1289	3.24507	3.57338	7.93118	1.36407	2.05724	5.4056	2.09182	2.2479	1.06726			24.6	67.2764	91.5689	55.7403	66.8077	61.6047	45.6095	47.1202	52.8264	21.6259	24.3948	18.8121	16.8113	18.2684	22.2765	8.70992	17.3651	22.181	-5.79837
24.8	36.7963	49.7192	62.5216	21.1623	21.9535	35.5283	8.84072	8.93925	18.0306	3.04728	3.00913	7.92054	1.48677	1.70962	4.77593	1.99644	2.13663	0.898399			24.8	66.6489	92.2055	55.5695	66.5296	61.2227	44.8764	47.2209	51.9605	21.3972	25.2626	18.6127	17.3501	19.8612	21.3702	9.11715	17.3284	23.0141	-5.16584
25	37.0945	49.5452	62.495	21.5289	21.7392	35.5351	8.89445	9.03841	17.9897	2.76958	2.2204	8.07552	1.62352	1.10559	4.32097	1.88852	1.5326	0.843304			25	65.7957	92.3622	55.2804	65.3103	61.1139	44.4968	46.979	51.0755	21.7114	25.8913	18.9287	17.6984	20.88	20.2605	9.39267	17.2086	22.748	-4.93121
25.2	37.3295	49.3507	62.5731	21.842	21.4964	35.7146	8.95331	9.135	17.9874	2.47295	1.2787	8.29354	1.74218	0.450076	4.09147	1.75992	0.469796	0.852613			25.2	64.8744	91.5233	54.993	63.2369	60.6969	44.6441	46.2822	49.6035	22.3549	25.8798	18.7438	17.5361	21.2464	18.3684	9.80543	17.0502	21.1202	-5.00287
25.4	37.331	49.1611	62.647	22.0957	21.3534	36.0444	9.00352	9.18377	17.955	2.26397	0.310305	8.45536	1.80431	-0.21838	3.93919	1.66773	-0.73278	0.93399			25.4	63.8483	89.9423	54.7809	60.3928	59.4194	45.0361	45.3479	48.0736	22.8337	24.9623	17.9351	16.5834	20.8986	16.0344	9.78348	16.9566	18.5245	-5.85408
25.6	37.1041	49.0481	62.8949	22.2192	21.3341	36.547	9.00991	9.23106	17.9465	2.07746	-0.454025	8.6288	1.86322	-0.88926	3.97788	1.58441	-1.88359	1.09474			25.6	62.8419	88.1957	54.4869	57.2897	57.7484	45.532	44.4123	46.9911	23.0355	23.423	17.1221	15.1706	20.1135	14.27	9.26075	16.8126	15.8743	-6.80483
25.8	36.7663	49.0034	63.3697	22.327	21.6187	37.3061	9.04359	9.39933	17.9515	2.02829	-0.764204	8.96689	1.89815	-1.3497	4.1829	1.64423	-2.69884	1.41168			25.8	62.1292	86.9316	54.0713	54.4584	55.6355	46.1586	43.5295	46.7408	23.1111	21.5829	16.2208	13.4671	19.0822	13.5955	8.50739	16.5798	13.5791	-7.66951
26	36.5067	49.0369	63.8473	22.3178	22.2443	38.0834	9.06653	9.65031	18.0119	2.07394	-0.662553	9.31074	1.85575	-1.46004	4.33885	1.73307	-3.1376	1.77525			26	61.7472	86.2566	53.5039	52.2442	53.2998	46.8661	42.5874	46.7598	23.2496	19.7642	15.8463	11.9998	17.7584	13.5761	7.66168	16.1779	12.126	-8.2671
26.2	36.347	49.0285	64.3698	22.155	22.905	38.8321	9.06744	9.79044	18.1705	2.09314	-0.190418	9.70868	1.66902	-1.38001	4.43588	1.78258	-3.30076	2.24423			26.2	61.8914	86.5268	52.764	50.5589	51.1701	47.4819	41.913	46.99	23.5038	18.2098	16.904	11.0113	16.4827	14.2205	6.74801	15.6467	11.9042	-8.74553
26.4	36.4177	48.9817	65.0813	21.9169	23.4121	39.5731	9.19082	9.83611	18.488	2.08457	0.393909	10.214	1.42123	-1.25121	4.65582	1.81759	-3.29917	2.84534			26.4	62.3815	87.8171	51.9189	49.7197	50.0198	48.1746	41.3513	47.2419	24.2418	16.9813	19.6359	10.6479	15.5776	15.5074	5.9517	15.0944	13.0539	-8.84629
26.6	36.7614	48.9102	65.8629	21.7382	23.748	40.267	9.46484	9.82416	18.7986	2.16461	0.999932	10.7076	1.18311	-1.1731	5.0276	1.85642	-3.16804	3.50251			26.6	62.9579	89.1489	51.3756	49.2466	49.4283	48.8873	40.6597	46.9973	25.2656	15.7768	23.0163	10.6852	14.7944	16.4007	5.4852	14.6142	14.4419	-8.79105
26.8	37.2751	48.9614	66.6523	21.4812	23.8785	40.8532	9.68041	9.7077	19.1095	2.22715	1.47864	11.0338	0.874039	-1.12098	5.50019	1.82274	-3.01693	4.07198			26.8	63.5837	90.0311	51.0126	48.9401	49.4323	49.4466	40.0262	46.1464	26.2725	14.5965	27.0557	11.1374	14.1289	16.4611	5.29698	14.1535	15.9611	-8.57727
27	37.8243	49.1368	67.4581	21.1724	23.7628	41.3692	9.75904	9.52704	19.4361	2.2961	1.87296	11.2362	0.486437	-1.15387	6.04525	1.73808	-2.91169	4.50667			27	64.3552	90.389	50.7077	48.9393	49.7812	49.6655	39.408	44.3693	26.911	13.2753	30.8889	11.6971	13.8024	15.7751	5.40148	13.6142	17.2159	-8.11035
27.2	38.3744	49.4353	68.2714	20.9154	23.5462	41.8832	9.72337	9.40077	19.8344	2.44665	2.0861	11.3314	0.066062	-1.33113	6.60664	1.66814	-2.729	4.8846			27.2	64.951	90.2872	50.6889	49.3849	50.5344	49.7133	38.6819	42.254	27.0121	11.8492	33.9336	12.5154	13.3722	15.0389	5.58289	12.9581	18.4933	-7.17534
27.4	38.7861	49.7327	68.9907	20.6787	23.3595	42.2399	9.59543	9.42617	20.2626	2.63593	2.23926	11.3782	-0.35464	-1.71699	7.05907	1.60612	-2.42755	5.10285			27.4	65.3496	89.9696	51.0779	50.0511	51.7465	49.5416	37.5785	40.3355	26.3	10.3785	36.0318	13.6228	12.6944	14.7433	5.63077	11.9678	19.8722	-5.88321
27.6	38.9522	49.9963	69.5351	20.4427	23.2577	42.4313	9.36444	9.62537	20.652	2.79369	2.38	11.4823	-0.82364	-2.07849	7.23585	1.61844	-2.01103	5.06625			27.6	65.6635	89.4004	51.5305	51.281	53.1658	49.1016	36.4806	38.9527	24.7862	9.48359	37.3047	14.9367	12.0543	14.7753	5.24524	10.9738	21.5057	-4.60976
27.8	38.9547	50.1276	69.8924	20.2921	23.1713	42.4873	9.18317	9.90041	21.0537	2.8972	2.57829	11.6603	-1.32273	-2.4463	7.08756	1.70715	-1.57586	4.88136			27.8	65.6787	88.6426	52.0916	52.9184	54.6332	48.2151	35.4626	38.1487	22.7724	9.03834	37.9099	16.2532	11.3848	15.3123	4.49587	9.95959	22.9508	-3.55672
28	38.9158	50.2077	70.0143	20.2676	23.041	42.504	9.04061	10.2347	21.4315	2.94128	2.75604	11.9491	-1.83378	-2.75299	6.75287	1.88861	-1.29045	4.70966			28	65.3497	87.1522	52.9101	54.4064	56.1522	47.2034	34.5819	38.1701	20.7597	8.93483	37.7293	17.3969	10.6642	16.1884	3.21367	9.1638	23.9141	-2.81535
28.2	38.8697	50.3962	69.9943	20.3526	22.9537	42.4858	8.94946	10.5424	21.7668	2.93762	2.82869	12.2988	-2.22566	-2.93478	6.33281	2.17279	-1.08889	4.63725			28.2	64.7769	85.0823	53.7395	55.4977	57.4891	46.1556	33.8706	38.7728	19.155	9.25359	36.9613	18.1726	10.1478	16.6069	1.49576	8.8529	23.8664	-2.55231
28.4	38.8576	50.7845	69.9297	20.5085	22.9562	42.5209	8.88645	10.8282	22.0478	2.87335	2.79061	12.6703	-2.50095	-2.87325	5.89739	2.50389	-1.05111	4.67787			28.4	64.1118	82.0061	54.3881	56.2197	58.5017	45.2988	33.6517	39.3547	18.1369	10.1369	35.683	18.6726	9.87661	15.9601	-0.08918	9.28903	22.289	-2.41483
28.6	38.9604	51.1731	69.8732	20.7914	23.0181	42.6284	8.92681	11.0284	22.3875	2.84683	2.61373	12.8827	-2.62845	-2.75061	5.47007	2.83257	-1.17146	4.78602			28.6	63.4144	78.8753	55.0099	56.3871	59.5564	44.7277	33.8713	39.7858	17.6618	11.3937	33.9886	18.4274	9.95866	14.7702	-1.25741	10.1105	19.4933	-2.40046
28.8	39.2166	51.4394	69.7702	21.1771	23.1549	42.7578	9.08258	11.078	22.7729	2.98352	2.39654	12.9604	-2.51525	-2.59643	5.10218	3.15537	-1.39547	4.86186			28.8	62.7486	75.8611	55.3228	56.3293	60.9502	44.3751	34.3197	40.1131	17.3217	12.7323	31.5072	17.3446	10.6244	13.2863	-2.22108	11.3024	15.9936	-2.6289
29	39.5788	51.5954	69.7226	21.6013	23.4505	42.8793	9.43265	10.9471	23.2111	3.3474	2.28616	13.1034	-2.15848	-2.46815	4.77529	3.48882	-1.50885	4.95397			29	62.2325	73.7301	55.2733	56.5773	62.5688	44.0892	35.3837	40.7977	16.7827	14.2343	28.9306	15.8696	11.7607	11.8699	-2.9814	12.7388	12.4261	-3.19703
29.2	40.0692	51.5168	69.8051	22.0037	23.8485	43.0192	9.96058	10.7303	23.6676	3.92811	2.34854	13.4362	-1.59664	-2.33029	4.49631	3.74986	-1.72766	4.97157			29.2	61.8323	72.4684	54.6803	57.3953	64.286	44.0196	36.7827	41.9726	16.3432	15.8284	26.7935	14.3912	13.2629	11.1944	-3.26371	14.0773	9.59108	-3.78303
29.4	40.6867	51.2478	69.9643	22.449	24.3998	43.1256	10.4741	10.3986	24.0712	4.68541	2.63645	13.8852	-0.8924	-2.02711	4.20639	4.01333	-1.85584	4.85614			29.4	61.6779	72.3322	53.6767	58.5587	65.5209	44.1077	38.4471	43.3669	16.1649	17.4867	24.8848	12.6694	14.8889	11.0001	-3.10693	15.0601	7.7515	-4.70399
29.6	41.3779	51.0134	70.1782	22.8692	25.1095	43.1824	10.9308	10.0019	24.3751	5.51223	3.09001	14.3806	-0.04894	-1.58425	3.9775	4.28757	-1.88679	4.67449			29.6	61.8919	72.846	52.3156	60.0632	66.189	44.2708	40.1439	44.6784	16.5111	19.2627	23.7683	11.2593	16.3717	11.0099	-2.31361	15.8649	7.18877	-5.62682
29.8	42.054	50.9213	70.4666	23.3092	25.8003	43.2687	11.326	9.67898	24.5144	6.2591	3.57322	14.9204	0.857555	-1.15342	4.00856	4.49523	-1.82043	4.4982			29.8	62.4213	73.7318	51.2748	61.4953	66.1704	44.7281	41.9305	45.6071	17.7301	21.1526	23.773	10.5503	17.4566	11.2293	-0.44054	16.3445	7.48953	-6.14482
30	42.674	50.9695	70.8906	23.8639	26.4059	43.4312	11.7162	9.51643	24.5485	6.85871	3.89919	15.4583	1.81385	-0.76527	4.38177	4.61327	-1.76816	4.38227			30	63.0641	74.6281	50.5801	62.8311	65.5247	45.4484	43.4808	46.1072	20.0262	23.0911	24.5969	10.4197	18.2858	11.8058	2.117	16.6558	8.55027	-6.17781
30.2	43.1514	51.2051	71.3048	24.398	26.8354	43.6404	11.9193	9.35881	24.5191	7.14307	4.08499	15.866	2.55477	-0.46846	5.1246	4.53926	-1.6848	4.28365			30.2	64.057	75.8045	50.388	63.7049	64.1754	46.0459	44.9815	46.076	23.0031	24.7452	25.2611	10.5831	18.9355	12.2794	4.89889	16.935	9.6807	-5.8988
30.4	43.5662	51.6458	71.6778	24.8295	27.0166	43.9492	12.0356	9.19507	24.5401	7.10208	4.0821	16.1221	3.07205	-0.37504	6.21017	4.27154	-1.69463	4.16973			30.4	65.6493	77.5401	50.7958	64.4104	62.623	46.1742	46.6187	45.57	26.0318	26.3674	26.2046	11.0199	19.6531	12.7164	7.64967	17.5414	11.3522	-5.31479
30.6	43.8966	52.1609	71.9994	25.053	27.0854	44.4585	12.0369	9.05051	24.6618	6.7564	4.01992	16.377	3.34132	-0.47693	7.51013	3.78096	-1.7731	4.14543			30.6	67.1298	80.1555	51.6506	64.7892	61.4049	45.9296	48.1106	45.3105	28.3325	27.6477	27.331	11.4562	20.2701	13.1023	9.84187	18.1718	13.5294	-4.7275
30.8	44.1594	52.6725	72.2968	25.0815	27.1523	45.0868	11.942	8.90123	24.8966	6.2639	3.88138	16.6438	3.33347	-0.69486	8.73792	3.14544	-1.90889	4.22828			30.8	68.2158	83.7321	52.3306	65.0351	60.4836	45.1936	49.029	45.945	29.4852	28.6423	28.4062	11.5017	20.5986	13.8365	10.9439	18.8729	16.3761	-4.6257
31	44.2368	53.0452	72.5094	24.919	27.1949	45.6761	11.716	8.74214	25.0886	5.58278	3.80554	16.7935	3.04629	-0.94257	9.74745	2.38517	-2.07999	4.27926			31	69.1037	87.4189	52.7276	65.2238	59.5209	44.2893	49.263	47.286	29.5403	29.3165	29.1186	11.3577	20.8884	14.8015	11.2848	19.7118	19.1559	-4.87556
31.2	44.1625	53.3199	72.6012	24.6854	27.1702	46.1901	11.5033	8.57285	25.0976	4.86113	3.87249	16.8059	2.57967	-1.16521	10.4057	1.62366	-2.31182	4.20963			31.2	69.8978	89.8605	53.2039	65.73	58.3087	43.2736	49.222	48.4952	28.8411	30.1521	29.3251	11.3449	21.3236	15.5492	11.2035	20.9406	21.3261	-5.40612
31.4	43.9328	53.4044	72.5635	24.3781	27.0372	46.6245	11.3163	8.41542	24.8774	4.18402	3.99546	16.6187	2.04284	-1.48557	10.7176	0.857048	-2.66778	4.11358			31.4	70.1586	90.885	53.8306	65.997	56.66	42.5081	48.6787	50.0222	27.8611	30.6295	29.1644	11.5296	21.5041	16.4426	10.9326	22.1623	22.4161	-6.02646
31.6	43.623	53.4301	72.3822	24.1506	26.6317	46.841	11.1303	8.27971	24.3984	3.59769	3.94158	16.1556	1.53357	-1.90018	10.743	0.196117	-3.07644	4.02151			31.6	70.386	90.3362	54.9801	65.7974	54.7225	42.1407	47.459	51.3489	27.2858	30.7145	28.4719	12.0102	21.6075	17.438	10.6504	23.5332	22.4689	-6.44291
31.8	43.29	53.4947	72.1639	24.0081	26.1654	46.8536	10.9615	8.253	23.7252	3.0366	3.74988	15.4518	1.09139	-2.28143	10.5666	-0.30922	-3.30583	3.90918			31.8	70.6718	88.3127	56.5318	65.3409	52.7901	42.5003	45.8177	52.2373	27.3883	30.7675	27.633	13.1791	22.0814	18.0175	10.7432	25.2201	21.5043	-6.14449
32	43.0992	53.6228	71.9501	23.9103	25.664	46.6807	10.8222	8.34056	23.0122	2.64215	3.4834	14.5908	0.664281	-2.63307	10.2575	-0.6787	-3.37404	3.71336			32	71.0065	85.0573	58.3638	64.7899	51.1023	43.2308	44.1938	52.1562	27.699	30.9228	26.4277	14.7665	22.8769	17.3678	11.1399	26.8803	19.6607	-5.47533
32.2	43.1346	53.6007	71.8115	23.932	25.1543	46.3365	10.7425	8.59338	22.3777	2.46108	3.14083	13.6514	0.403393	-3.09214	9.86509	-0.90981	-3.35878	3.55809			32.2	71.1231	81.3497	60.3085	63.9908	49.7071	44.2372	42.5563	51.4527	27.7585	30.8303	25.1912	16.1159	23.6765	15.6246	11.5433	27.9818	17.1963	-4.62938
32.4	43.2802	53.415	71.8158	24.0352	24.545	45.8188	10.7152	8.8308	21.8581	2.41242	2.82839	12.8261	0.231363	-3.65818	9.44155	-1.01503	-3.37122	3.46702			32.4	71.1614	76.9698	61.9235	63.3547	48.6685	45.23	41.0418	50.3566	27.2459	30.5273	23.752	17.191	24.3337	13.1652	11.5888	28.5435	14.3887	-3.7423
32.6	43.5143	53.1639	72.037	24.0924	24.0481	45.2159	10.7783	9.13709	21.4986	2.4865	2.66676	12.2774	0.063353	-4.25957	9.00312	-1.06765	-3.41987	3.31588			32.6	70.9934	72.3377	62.9609	62.9934	47.6337	46.122	39.8716	49.5654	26.1452	29.9747	22.4433	18.0648	24.5517	11.0523	11.4975	28.3643	11.4726	-2.95426
32.8	43.6761	52.857	72.4172	24.0071	23.6327	44.6284	10.7979	9.44194	21.2584	2.64083	2.6648	11.8563	-0.1135	-4.84514	8.58855	-1.143	-3.6221	3.0779			32.8	70.694	67.2228	63.505	62.5028	46.1832	46.8597	38.7269	48.6113	24.7899	28.913	20.6736	18.485	24.0207	9.2017	11.3804	27.2647	8.67155	-2.4952
33	43.759	52.7045	72.7759	23.8578	23.3934	44.0842	10.6852	9.76789	21.0844	2.75297	2.85853	11.4642	-0.24108	-5.23987	8.22461	-1.181	-3.65404	2.74733			33	70.4282	62.3679	63.7907	61.5746	44.3499	47.3854	37.7278	47.5192	23.7438	27.5439	18.9441	18.4732	22.635	7.96816	11.4647	25.3128	6.34384	-2.05731
33.2	43.7415	52.8466	73.026	23.7768	23.3014	43.6502	10.5394	10.1045	20.947	2.8507	3.28076	11.196	-0.32649	-5.41106	7.95288	-1.11417	-3.47966	2.34413			33.2	70.1731	58.2435	63.7296	60.476	42.5123	47.89	36.6794	46.4465	23.2551	26.1251	17.4896	18.6263	20.665	7.74465	12.0194	22.9202	4.80543	-1.38835
33.4	43.7878	53.284	73.2178	23.8917	23.5318	43.3967	10.429	10.6024	20.8787	2.97635	3.86454	11.1292	-0.32924	-5.21389	7.90341	-0.9958	-2.94592	1.95083			33.4	69.6768	55.7617	63.8381	59.0168	40.8291	48.4894	35.6993	45.4826	23.6862	24.5243	16.5265	19.1449	18.4504	8.59649	13.0214	20.087	4.32732	-0.50102
33.6	43.9173	53.8463	73.423	24.2438	23.909	43.3676	10.3856	11.1276	20.9783	3.11287	4.50361	11.2852	-0.2463	-4.71939	8.09908	-0.81927	-2.35885	1.72639			33.6	69.0781	55.2218	63.7925	57.4432	39.684	48.9638	34.7528	44.5522	24.9017	22.947	15.708	19.5193	16.3118	10.0603	13.9062	17.0732	5.08228	0.370612
33.8	44.3361	54.3755	73.5941	24.8538	24.2687	43.4793	10.4498	11.4936	21.3297	3.34869	4.98706	11.6883	-0.07553	-4.07582	8.51874	-0.51994	-1.89938	1.66855			33.8	68.6505	57.3609	63.556	55.8086	39.6296	49.1034	34.1852	43.8498	26.4423	21.4509	15.5237	19.5221	14.3005	11.872	14.3953	14.0803	7.0514	1.22654
34	45.0622	54.8167	73.8105	25.6593	24.5963	43.8167	10.687	11.6048	21.9935	3.69603	5.22509	12.3714	0.203045	-3.43908	9.01733	-0.08326	-1.82856	1.84002			34	68.2862	61.6548	63.2629	54.1041	40.8439	49.1896	33.6468	43.648	27.758	19.9138	16.0753	19.151	12.2626	13.6081	14.3506	11.4067	10.0079	1.78381
34.2	45.8675	55.2357	74.1314	26.4369	25.1483	44.3446	10.9636	11.5886	22.9269	4.06914	5.2735	13.2719	0.482337	-2.66998	9.54868	0.371585	-1.9383	2.25653			34.2	67.629	67.4595	62.7541	52.1683	43.0744	48.9396	33.1592	44.1853	28.458	18.1487	17.1893	18.3241	10.0521	15.0987	13.5625	9.0114	13.76	1.63538
34.4	46.6486	55.6056	74.4404	27.1593	25.7675	44.8705	11.2355	11.4741	23.8674	4.42428	5.19016	14.1753	0.680656	-1.85188	9.90325	0.801003	-2.25629	2.76612			34.4	66.8461	73.5599	61.5028	50.4245	45.8914	48.1424	32.4335	45.3659	28.4094	16.4662	18.5399	16.7874	7.83417	16.9175	12.3698	7.00854	17.8779	0.915617
34.6	47.4542	55.8777	74.6942	27.8492	26.3771	45.3749	11.5788	11.2704	24.6422	4.78036	4.98805	14.8551	0.883786	-1.01691	10.1031	1.23041	-2.6506	3.26426			34.6	66.068	78.9389	59.8506	48.8455	48.7985	47.3426	31.8537	46.7599	27.853	14.9986	20.237	15.2887	5.9139	18.9332	11.3944	5.43759	21.4929	0.275749
34.8	48.254	56.2473	74.8588	28.4228	27.0813	45.8487	12.0268	11.1277	25.0988	5.12199	4.82927	15.2983	1.11056	-0.21868	10.142	1.67544	-2.97248	3.67216			34.8	65.3278	83.3863	58.321	47.6091	51.5514	46.6575	31.4183	48.3128	27.1219	13.9475	22.3098	14.332	4.70542	21.0732	10.5914	4.48942	24.4275	-0.21775
35	48.9605	56.5627	74.9491	28.8104	27.8032	46.2197	12.4795	11.1103	25.2408	5.46925	4.62581	15.4865	1.3897	0.465712	10.1415	2.07428	-3.19254	4.02679			35	64.3709	87.1386	57.1197	46.7989	53.7305	46.2418	31.1087	49.9967	26.6439	13.3595	24.6576	14.073	4.26769	23.1639	10.2965	4.07583	26.3794	-0.33081
35.2	49.5943	56.7666	74.9659	29.1176	28.2109	46.421	12.8802	11.0273	25.0811	5.77732	4.29506	15.3814	1.64278	0.917838	10.0865	2.46298	-3.37067	4.25891			35.2	63.5867	89.9433	56.4955	46.5791	55.5855	46.3338	30.7628	51.3967	26.5832	13.1412	26.774	14.3083	4.72357	24.7716	10.254	4.19449	27.2088	-0.16419
35.4	50.1914	56.8954	75.0114	29.3151	28.3827	46.6324	13.201	10.9056	24.8611	6.1059	3.85512	15.1319	1.85995	1.07347	10.1165	2.84633	-3.47384	4.37314			35.4	63.0558	92.0154	56.1311	46.9621	57.2828	46.8006	30.7461	52.7309	26.4063	13.4021	28.6401	14.9307	5.83207	25.4281	10.0751	4.85476	26.9553	-0.2041
35.6	50.6882	57.0732	75.0883	29.3187	28.4158	46.8427	13.3006	10.7411	24.6676	6.44909	3.39941	14.8188	2.00856	1.01207	10.2215	3.09221	-3.47197	4.4104			35.6	62.87	93.3839	55.9332	47.9169	58.1571	46.9495	31.121	53.6693	25.6582	13.9662	29.816	15.4857	7.2339	24.7037	9.25393	5.94909	25.7483	-0.93926
35.8	51.0045	57.2429	75.2213	29.1778	28.3039	47.0991	13.1526	10.5376	24.6112	6.72037	2.92253	14.5248	2.07353	0.67612	10.2781	3.11537	-3.41548	4.4995			35.8	62.816	93.6185	56.2228	49.072	57.7148	47.1333	31.8253	54.3577	24.8045	14.7216	30.3048	15.9791	8.26688	23.3281	8.38191	7.26298	23.2562	-1.73263
36	51.0944	57.5444	75.3762	28.928	28.0534	47.4394	12.8417	10.2598	24.7215	6.86233	2.56412	14.2289	1.98624	0.134517	10.2404	2.9126	-3.27288	4.58195			36	63.0165	92.3693	56.5145	50.4512	56.5115	46.8365	32.7376	55.0776	23.5369	15.8557	29.9918	16.2155	9.00604	22.0122	7.22659	8.77037	19.8995	-2.64315
36.2	51.0412	58.1339	75.5591	28.5206	28.0369	48.0191	12.5045	10.2489	25.0786	6.90738	2.45744	14.0196	1.86267	-0.35108	10.1764	2.54331	-2.96032	4.57649			36.2	63.2187	89.8678	56.5264	51.6067	54.6527	45.9586	33.6538	56.0283	22.1145	17.1679	29.3339	16.1637	9.44185	21.3038	6.14658	10.2986	15.9309	-3.563
36.4	50.7974	59.0984	75.7585	28.0233	28.1941	48.7881	12.1989	10.4139	25.5738	6.80421	2.63922	13.8418	1.82404	-0.58392	10.1142	2.05164	-2.50076	4.61165			36.4	63.4688	86.2037	56.6089	52.2928	52.3422	44.6718	34.229	56.3617	21.0777	18.8391	28.2749	15.9899	9.70569	20.3281	5.23019	11.5281	11.7349	-4.2869
36.6	50.5823	60.3216	75.993	27.6952	28.4258	49.7238	12.0169	10.726	26.282	6.68509	3.09598	13.8591	1.92409	-0.59111	10.1066	1.59513	-1.95184	4.72271			36.6	63.5291	82.2515	57.0794	52.3962	50.432	43.4602	34.2231	56.3626	21.0118	20.9362	27.3236	15.8558	9.72956	19.5008	4.89271	12.3402	7.92138	-4.52793
36.8	50.4302	61.5998	76.2782	27.6216	28.6577	50.7692	11.9474	11.1128	27.065	6.57302	3.87015	14.1222	2.19816	-0.32413	10.1618	1.18308	-1.36217	4.83877			36.8	63.4906	78.6752	57.5949	52.3013	49.178	42.286	33.6442	55.9686	21.3882	22.9743	26.3533	15.5592	9.8301	18.6976	4.71784	12.6076	5.1354	-4.64185
37	50.3719	62.6956	76.6494	27.7333	28.9702	51.7778	11.9547	11.5999	27.7632	6.43925	4.79685	14.6085	2.54369	0.185315	10.2555	0.784515	-0.80963	4.90789			37	63.4009	76.287	58.5073	51.9398	48.3289	41.537	32.8025	55.1063	22.7369	24.1986	25.3977	15.3851	9.82408	18.029	4.82205	12.4034	3.16195	-4.46027
37.2	50.4267	63.4116	77.017	28.005	29.0581	52.599	11.964	11.9173	28.3295	6.27389	5.64523	15.18	2.86813	0.663037	10.3648	0.43071	-0.5615	5.07566			37.2	63.6854	75.291	59.8322	51.7773	47.8836	41.2558	31.9032	53.4205	24.6302	25.131	24.0095	15.2587	9.54053	17.1658	5.24528	11.8293	1.9544	-3.88812
37.4	50.657	63.7236	77.3401	28.3906	29.014	53.1378	12.0286	12.0851	28.805	6.22608	6.29748	15.7901	3.11791	1.00684	10.3897	0.245547	-0.53799	5.25276			37.4	64.2231	75.8783	61.3989	51.9835	47.9777	41.6077	31.1065	51.355	26.8682	25.6684	22.6736	15.2182	8.87268	16.491	6.11233	11.1846	1.70512	-2.82227
37.6	50.9193	63.8456	77.6713	28.7735	29.0357	53.4198	12.173	12.1823	29.0431	6.18385	6.85549	16.2814	3.30819	1.21011	10.275	0.199268	-0.47895	5.37259			37.6	64.8288	77.2206	62.7451	52.4017	48.249	42.2593	30.4504	49.3128	28.7756	25.6537	21.6019	15.2759	7.92115	15.5807	7.03533	10.3918	2.22833	-1.7318
37.8	51.1935	63.9133	77.9887	29.0757	29.1802	53.4784	12.4537	12.4015	29.0919	6.21861	7.27513	16.6407	3.38646	1.3434	10.1844	0.323296	-0.24641	5.47217			37.8	65.4224	78.6915	63.4532	53.0405	48.4667	42.6594	30.3091	47.2581	30.1303	25.6153	21.1883	15.3845	6.78481	14.3002	7.8233	9.85001	3.29384	-0.81275
38	51.5703	63.9667	78.2826	29.3097	29.2861	53.4274	12.8748	12.6443	28.9924	6.3716	7.57398	16.8207	3.4325	1.35143	10.1701	0.594447	0.073273	5.60378			38	65.8423	79.8079	63.4828	53.703	48.6855	42.9511	30.3049	45.0047	30.6312	25.797	21.6064	15.3564	5.66241	12.6912	8.33864	9.29329	4.7369	-0.01281
38.2	52.0425	63.9929	78.6479	29.4723	29.4631	53.2599	13.422	12.8752	28.7736	6.6369	7.75963	16.817	3.41301	1.31408	10.1633	0.980286	0.539223	5.66837			38.2	66.1786	80.9466	63.1501	54.2664	48.8726	43.6236	30.6148	43.1645	30.8816	26.1422	23.7791	15.7081	5.10023	10.9988	8.56569	8.85798	6.84886	0.876267
38.4	52.4637	64.0184	79.0048	29.5498	29.7544	53.0492	13.9547	13.0684	28.4972	6.89639	7.8869	16.7574	3.30295	1.21822	10.2707	1.43031	1.03488	5.69974			38.4	66.7074	82.1185	62.6431	54.8251	48.8872	44.6129	31.2031	41.9689	30.8173	26.5797	26.7847	16.3396	5.51426	9.10361	8.39732	8.62774	9.27784	1.64912
38.6	52.7773	63.8494	79.3038	29.5382	29.9909	52.8159	14.3062	13.2424	28.2795	7.16245	7.83111	16.6596	3.0597	1.09308	10.4576	1.90431	1.4172	5.75888			38.6	67.5361	83.3053	61.903	55.6529	48.835	45.8223	31.9845	41.2491	30.5164	27.1698	29.8879	16.9323	6.67828	7.4669	8.08223	8.63939	11.7936	2.4561
38.8	52.9611	63.511	79.5815	29.5136	30.0524	52.4803	14.3765	13.2738	28.0845	7.35595	7.74079	16.4245	2.6687	0.898746	10.6457	2.37022	1.57533	5.79153			38.8	68.5608	84.3619	60.7191	56.481	48.956	47.0388	32.4858	41.1646	29.7687	27.3512	32.2028	17.164	8.18107	6.5866	7.4164	8.43597	13.8029	2.87782
39	52.9588	63.1747	79.8411	29.5487	30.144	51.9931	14.175	13.3186	27.8658	7.4856	7.67321	16.0731	2.18901	0.734632	10.7634	2.76238	1.58795	5.78014			39	69.7879	85.1351	58.9246	57.2759	49.4201	47.7846	32.9563	41.7616	28.4408	27.1511	33.7978	16.9809	9.72305	6.80237	6.39625	8.28793	15.3638	2.7931
39.2	52.7685	63.0929	79.9635	29.5523	30.3375	51.3855	13.7474	13.467	27.5871	7.52859	7.59113	15.6417	1.73379	0.749646	10.7737	2.98174	1.55032	5.79528			39.2	70.8037	85.3957	56.8541	57.6525	50.0035	47.8935	33.2875	42.6663	26.5722	26.4117	34.474	16.2417	10.9048	8.17355	5.21928	8.15127	16.3449	2.47643
39.4	52.5825	63.2308	79.9662	29.6309	30.4693	50.7739	13.3088	13.6857	27.269	7.5628	7.34675	15.1673	1.36809	0.85252	10.6375	3.07412	1.4938	5.82808			39.4	71.3404	85.1771	55.0211	57.4541	51.0232	47.4525	33.6527	43.9944	24.4832	25.2672	35.0568	15.162	11.4926	10.8806	4.04603	8.17307	16.8791	2.31296
39.6	52.38	63.6719	79.8301	29.803	30.6472	50.239	13.031	14.0636	26.9098	7.51868	7.17758	14.7091	1.11368	1.16734	10.4422	3.08213	1.4551	5.76828			39.6	71.3599	84.3032	53.6117	56.7731	52.1496	46.421	33.775	45.0853	22.1719	23.7099	35.5175	13.8392	11.7038	14.0161	2.70469	8.40077	16.5608	2.13816
39.8	52.2157	64.2485	79.5955	30.12	30.9673	49.8549	12.9703	14.5024	26.6123	7.41873	7.01816	14.4313	1.05286	1.73309	10.2408	3.07867	1.38963	5.58708			39.8	70.6851	82.9252	53.0716	55.5037	53.482	45.2216	33.7494	45.7026	20.2289	21.8593	36.0052	12.5665	11.6713	16.9776	1.48284	8.99009	15.4776	1.99409
40	52.1623	64.876	79.3681	30.493	31.2135	49.6344	13.1529	14.7847	26.4173	7.21933	6.7613	14.4203	1.1473	2.41459	10.1601	3.13133	1.19143	5.36055			40	69.4975	81.3082	53.634	53.8755	54.8877	44.2906	33.5722	45.9888	19.0781	19.9637	36.15	11.7334	11.4906	19.2882	0.651659	9.62382	14.0282	1.90692
40.2	52.3739	65.2476	79.2001	31.0682	31.2088	49.6438	13.5887	14.8556	26.3916	7.03648	6.45708	14.6826	1.41909	2.87833	10.2368	3.33474	0.751194	5.0907			40.2	67.9378	79.4282	55.0052	52.1609	56.2206	43.6406	33.3695	45.8868	18.6882	18.099	35.4497	11.4353	11.1244	20.7031	0.248507	10.2845	12.215	1.62465
40.4	52.654	65.2151	79.0195	31.6449	31.0579	49.7153	14.0222	14.8038	26.3766	6.70866	6.23308	14.9952	1.70963	3.13499	10.3416	3.49208	0.191607	4.70918			40.4	65.8792	77.3972	56.722	50.4411	57.1652	43.2393	32.9554	45.1021	18.8778	15.6573	33.8976	11.6011	10.3792	21.1215	0.221477	10.5267	10.0238	1.11234
40.6	52.9415	64.7067	78.7358	32.0952	30.7275	49.68	14.3489	14.4983	26.2488	6.25627	5.88063	15.2131	1.87273	2.96043	10.4167	3.56851	-0.5737	4.189			40.6	63.4284	75.9863	58.708	48.7465	58.2456	43.2474	32.7285	44.5032	20.088	12.7934	32.1329	12.4627	9.10709	21.4065	0.718801	10.5252	7.70887	0.624022
40.8	53.251	63.9603	78.3758	32.3436	30.2985	49.6641	14.6562	14.0361	26.1163	5.75582	5.31334	15.3286	1.90253	2.37118	10.5915	3.55803	-1.43419	3.81007			40.8	61.0357	75.5209	60.7755	47.3897	59.6403	43.492	32.7591	44.8045	21.8484	10.2563	30.7485	13.9723	7.60453	21.8685	1.51922	10.298	6.11728	0.386296
41	53.6121	63.1837	77.9627	32.5058	29.9084	49.7472	14.979	13.6293	26.0295	5.40115	4.69225	15.3424	1.91186	1.48643	10.8113	3.54008	-2.07649	3.55651			41	58.7829	76.0902	62.3524	46.4338	61.2834	43.8236	33.1385	46.1847	23.8566	8.2497	30.2324	15.4996	6.21876	22.5567	2.39184	10.0639	5.42924	0.210417
41.2	53.9296	62.4657	77.6218	32.5971	29.654	49.9223	15.2749	13.3041	25.9628	5.08528	4.11792	15.2763	1.89699	0.490707	11.1212	3.40101	-2.40537	3.37846			41.2	56.7407	77.1351	63.276	45.9391	62.5217	44.2216	33.8527	48.008	25.7033	6.89294	30.3377	17.0142	5.079	22.4687	2.96059	9.77883	5.13469	0.153928
41.4	54.2729	61.7939	77.4191	32.6836	29.4743	50.1958	15.6354	12.9813	26.0354	4.93887	3.5864	15.206	1.90199	-0.55233	11.5206	3.21186	-2.64699	3.30576			41.4	55.3355	78.5105	63.8603	45.9723	63.1248	44.8741	34.8076	49.7403	27.6228	6.74445	30.827	18.4742	4.36612	21.954	3.29334	10.0073	5.09727	0.426941
41.6	54.7323	61.2161	77.4055	32.7916	29.4025	50.5394	16.075	12.5516	26.3379	4.98696	3.14894	15.2357	2.0555	-1.57773	11.927	2.99157	-2.87151	3.3632			41.6	54.765	79.9488	64.3495	46.4263	63.3516	45.8835	35.8828	51.1131	29.4375	7.73055	31.2434	19.8852	4.4567	21.1247	3.57366	10.773	5.78106	0.954577
41.8	55.183	60.676	77.5442	32.8661	29.463	50.8727	16.4198	12.1033	26.8155	5.14236	2.85908	15.329	2.23987	-2.49043	12.1781	2.75592	-3.01744	3.39845			41.8	55.1613	82.0525	64.647	47.2912	63.4361	47.355	37.0531	52.4937	31.3318	9.49826	31.7335	20.9844	5.41381	20.5152	4.21731	11.8279	7.62274	1.62351
42	55.5297	60.16	77.737	32.9224	29.7741	51.213	16.5822	11.7652	27.4946	5.3202	2.8456	15.5174	2.4767	-3.17931	12.3665	2.51194	-3.19379	3.46194			42	56.5774	84.6971	64.6719	48.5116	63.1844	48.8457	38.2219	53.7409	32.7856	11.6912	31.5591	21.5142	6.72262	20.1545	4.92097	12.7862	9.98235	2.13604
42.2	55.8121	59.7258	78.0292	32.9308	30.3835	51.5008	16.5617	11.6295	28.2741	5.58134	3.14693	15.767	2.70426	-3.48109	12.4433	2.23134	-3.32577	3.651			42.2	58.6349	87.5861	64.3418	49.9525	63.01	49.9342	39.1252	55.3524	33.8303	13.8949	31.4543	21.0341	8.07148	21.4166	5.94371	13.3049	12.9468	2.56234
42.4	56.0845	59.572	78.4708	32.9452	31.2893	51.7201	16.4256	11.7212	29.0303	5.87076	3.84227	16.0263	2.95351	-3.27014	12.4906	1.96565	-3.36449	3.90182			42.4	60.9878	90.1916	63.5695	51.3643	63.0643	50.3384	39.8954	56.9897	34.2471	15.9461	31.3174	19.6252	9.2359	23.8314	7.09998	13.3315	15.6198	2.92292
42.6	56.2312	59.7477	79.1072	32.9491	32.4514	51.8909	16.2136	12.0505	29.6398	6.07925	4.76172	16.2257	3.07579	-2.50325	12.4519	1.65931	-3.22334	4.19349			42.6	63.2193	92.4432	62.4018	52.5671	63.3086	50.1158	40.4967	58.4835	33.9926	17.7563	31.5375	17.3482	10.0043	27.1453	8.2335	12.9962	18.2554	3.47942
42.8	56.3527	60.3447	79.7834	32.9871	33.7681	51.9317	16.0267	12.6563	29.9869	6.31588	5.79227	16.3177	3.15821	-1.28949	12.3147	1.41477	-2.88858	4.47431			42.8	65.1874	93.9597	61.0889	53.5877	63.3895	49.364	41.0122	59.3949	32.914	19.1868	31.9734	14.591	10.2361	30.5317	8.99685	12.3692	20.7139	4.07262
43	56.5336	61.126	80.5215	33.079	34.9585	51.8738	15.984	13.4284	30.0887	6.62348	6.7693	16.318	3.16472	-0.01167	12.0821	1.31501	-2.44709	4.71312			43	66.603	94.1554	60.1884	54.4509	63.2122	48.3634	41.3904	59.6477	31.346	19.9669	32.7002	11.9676	10.2139	33.3585	9.42626	11.6421	22.7899	4.64146
43.2	56.6496	61.9615	81.1465	33.1979	35.9526	51.7799	16.0381	14.2654	30.0163	6.89332	7.69759	16.2162	3.06807	1.1154	11.7609	1.40039	-2.02285	4.77505			43.2	67.627	93.3578	59.743	55.0242	62.4026	47.4735	41.495	58.88	29.4758	20.2023	33.1474	9.76526	10.1272	34.7681	9.58558	11.1439	23.7542	4.72658
43.4	56.7157	62.7113	81.6201	33.2447	36.727	51.6954	16.0295	15.0379	29.8619	7.0534	8.40573	16.1302	2.85986	1.83512	11.3269	1.62323	-1.67096	4.81031			43.4	68.1686	92.0351	59.3782	55.0511	61.13	46.475	41.3539	58.1542	27.2471	19.8346	33.276	8.05853	10.0331	34.9058	9.36565	10.8113	24.2481	3.86868
43.6	56.8887	63.4763	81.8669	33.1714	37.2987	51.6068	15.9368	15.8558	29.6809	7.15648	8.9669	16.0199	2.56858	2.15845	10.9271	2.01483	-1.35447	4.84			43.6	68.2358	89.81	59.0711	54.6917	58.8444	45.7829	40.9703	57.2329	24.9628	18.8001	33.0051	7.08324	9.84403	33.5896	8.80216	10.107	23.8149	2.22209
43.8	57.183	64.1715	81.9911	33.1427	37.641	51.5542	15.8245	16.5861	29.5078	7.20792	9.47091	15.9242	2.30001	2.04951	10.5834	2.45218	-1.06034	4.91782			43.8	67.7152	86.4867	58.7074	53.8024	56.0114	45.3065	40.2747	56.2703	22.8839	17.4793	32.3186	6.63708	9.53402	31.3818	7.92457	9.04899	22.3325	0.098788
44	57.4837	64.823	81.8711	33.1475	37.9483	51.3951	15.647	17.0989	29.1835	7.15543	9.82734	15.637	1.9771	1.81585	10.158	2.82154	-0.75963	4.92853			44	66.4681	82.8718	58.1367	52.4291	53.35	44.9101	39.1365	55.3556	20.9887	15.9268	31.9926	6.52142	8.92899	28.9918	6.92317	7.74936	20.1943	-2.15222
44.2	57.8304	65.5324	81.5862	33.2064	38.1947	51.1868	15.5429	17.3256	28.7341	7.05716	9.93081	15.2449	1.69785	1.50422	9.73799	3.1567	-0.4945	4.97336			44.2	64.8097	79.5973	57.2706	50.8401	51.7516	44.3867	37.9485	55.326	19.251	14.5131	32.4096	6.6955	8.20121	27.332	5.56994	6.39518	18.4841	-4.2345
44.4	58.2775	66.2897	81.2122	33.4537	38.3508	51.0187	15.6579	17.3561	28.2291	7.04693	9.85687	14.8054	1.56739	1.30039	9.4139	3.45168	-0.19325	5.08779			44.4	63.1667	76.199	56.4996	49.5621	50.8505	43.9002	36.8008	55.3647	17.636	13.3861	32.7834	7.0566	7.79787	25.8029	4.05468	5.18537	16.9579	-6.00577
44.6	58.719	67.0996	80.8002	34.0132	38.3469	50.9459	15.9896	17.2893	27.7968	7.18079	9.73457	14.4525	1.65349	1.23687	9.16176	3.72018	0.152225	5.26235			44.6	62.1641	73.2837	55.825	48.8065	50.5805	43.3089	35.9549	55.1534	15.9869	13.091	32.3439	7.10202	8.04273	23.9726	2.58057	4.62585	15.5731	-7.66805
44.8	59.1014	67.7563	80.3544	34.6647	38.166	50.913	16.4706	17.044	27.4556	7.40843	9.46152	14.2193	1.86636	1.21895	8.93416	3.87052	0.235114	5.43041			44.8	61.4855	70.6827	55.4506	48.5146	50.6175	42.7578	35.2415	53.9629	14.4327	13.2361	31.117	7.07322	8.79325	21.2615	1.04208	4.93017	13.9331	-8.89505
45	59.5105	68.389	79.9123	35.3521	37.9129	50.887	17.1146	16.6708	27.2683	7.78793	9.20822	14.1741	2.22134	1.18685	8.77163	3.993	0.036498	5.60079			45	61.3202	68.4829	55.3601	48.5856	50.8154	42.4017	34.6659	52.2222	13.4652	14.1787	29.0819	6.97672	10.2728	18.2616	-0.28503	6.28275	12.4918	-9.46745
45.2	59.9637	68.9337	79.4627	35.9681	37.5805	50.9351	17.7799	16.2323	27.3359	8.20679	9.0306	14.318	2.66001	1.10921	8.65845	4.08093	-0.3352	5.82269			45.2	61.4595	66.7436	55.6737	48.8765	51.2985	42.3318	34.1544	50.2115	13.2965	15.5626	26.1969	6.89517	12.2735	14.8872	-1.2527	8.42155	11.2607	-9.53946
45.4	60.2512	69.5133	79.064	36.4165	37.2777	51.0812	18.2668	15.9152	27.6915	8.56661	9.00276	14.5989	3.0776	1.14475	8.64472	4.10727	-0.69496	5.9641			45.4	61.7393	66.3187	56.222	49.3886	52.1231	42.7626	33.6304	48.6367	13.9789	17.3465	23.3421	6.66302	14.5322	11.8055	-1.67507	10.7405	10.5196	-9.15639
45.6	60.425	69.9523	78.7412	36.6941	37.1674	51.3216	18.5715	15.7052	28.1489	8.85699	9.15626	15.0751	3.50703	1.31073	8.80839	4.05638	-1.04132	6.06686			45.6	61.904	66.5642	56.9451	49.9287	53.1512	43.5093	33.1626	47.7218	15.4506	19.2211	21.0014	6.47917	16.5208	9.79593	-1.818	12.9263	10.3265	-8.22026
45.8	60.5934	70.3811	78.6234	36.872	37.2398	51.7197	18.7977	15.6411	28.6704	9.11562	9.40704	15.6781	3.85135	1.73231	9.20302	3.9739	-1.25395	6.13463			45.8	62.231	66.6887	57.6665	50.8208	54.107	44.411	33.0688	47.0009	17.4466	21.0842	18.9249	6.30961	18.2749	8.98408	-1.25925	14.8646	10.3157	-6.63623
46	60.673	70.6274	78.7505	36.8892	37.196	52.4031	18.7834	15.7451	29.2928	9.17347	9.62422	16.3772	3.99945	2.33555	9.78047	3.79568	-1.31158	6.16639			46	62.7374	66.6552	58.3333	51.8764	54.5224	45.5394	33.5424	46.0243	19.6603	22.8376	16.6997	6.45029	19.6253	8.7906	-0.39005	16.4522	10.426	-4.31866
46.2	60.5202	70.6884	79.1638	36.7727	37.0755	53.1684	18.4863	15.9816	29.8605	8.98946	9.69215	17.0573	3.81667	3.01835	10.4406	3.4406	-1.20985	6.04981			46.2	63.251	66.0205	58.5911	52.9805	53.8633	46.5546	34.2785	44.5454	21.688	24.3109	14.0876	6.57994	20.5748	8.67077	0.599862	17.5835	10.733	-1.81885
46.4	60.2858	70.5281	79.6934	36.5905	36.9616	53.8971	17.9906	16.4014	30.2558	8.64139	9.60712	17.6861	3.34221	3.5041	11.1192	3.07276	-1.06965	5.95714			46.4	63.7932	64.5145	58.606	53.7524	52.5467	47.4773	35.0353	42.582	23.5197	25.2568	11.2538	6.95529	20.7577	8.56607	1.54855	18.1669	11.4095	0.357528
46.6	60.0483	70.1472	80.3177	36.3047	36.7246	54.6054	17.3062	16.8937	30.6253	8.19783	9.22714	18.1882	2.67	3.57592	11.791	2.73935	-0.97218	5.90633			46.6	64.3371	62.7087	58.2812	54.0076	51.2287	47.7509	35.6492	40.5661	24.9478	25.5175	8.69839	7.38207	20.2884	8.66563	2.29211	18.4805	12.2916	1.81129
46.8	59.698	69.5705	80.8096	35.8737	36.4465	55.2319	16.367	17.3292	30.925	7.59748	8.71946	18.4991	1.83738	3.21691	12.2891	2.42313	-0.84652	5.80951			46.8	64.8177	61.679	57.4854	53.5047	49.7928	47.5996	35.9888	39.0813	26.0197	25.4158	6.75694	7.74225	19.2555	8.90655	2.94917	18.9144	13.4584	2.48553
47	59.3165	68.9667	81.21	35.2578	36.2883	55.7005	15.273	17.6548	31.1599	6.89668	8.24173	18.7414	0.951212	2.48155	12.6698	2.07033	-0.65041	5.78905			47	65.2054	61.1573	56.3746	52.4107	48.0776	47.0018	35.9691	38.0516	26.7799	24.9573	5.65098	7.94587	17.632	8.91883	3.61356	19.259	14.3663	2.47608
47.2	59.0491	68.3733	81.4044	34.6512	36.2874	55.9263	14.1624	17.8644	31.2231	6.3022	7.89934	18.8628	0.184385	1.63447	12.9115	1.7968	-0.37155	5.73691			47.2	65.6286	61.0461	55.6593	51.2415	46.2731	46.7713	35.9446	37.2093	27.7045	24.3579	5.57656	8.2238	15.3674	8.79575	4.6949	19.2822	14.7534	2.52838
47.4	58.9175	67.7714	81.4917	34.1751	36.3503	55.9467	13.2347	17.7538	31.0493	5.8883	7.66904	18.8214	-0.36482	0.852463	12.9175	1.4942	-0.00791	5.53305			47.4	66.1918	61.5495	55.2851	50.136	44.9472	46.6633	36.0661	36.8074	28.8454	23.8564	6.47016	8.50098	12.8195	9.27089	6.38277	19.1869	14.7698	2.93505
47.6	58.9083	67.1105	81.4558	33.9691	36.4151	55.6737	12.6453	17.3104	30.5907	5.71869	7.46343	18.5058	-0.73369	0.313478	12.6081	1.27451	0.432858	5.13304			47.6	66.337	62.8615	54.9741	49.2555	44.3141	46.8165	35.9807	36.9047	29.7635	23.1195	8.5772	8.90403	10.0854	10.2443	8.52343	18.7549	14.6868	3.43594
47.8	59.1019	66.5069	81.6098	34.069	36.3841	55.2593	12.4048	16.8288	30.1062	5.75406	7.35832	18.2228	-0.86893	0.032829	12.3376	1.18307	1.00694	4.79569			47.8	66.0161	64.6845	54.6741	48.6831	44.5869	46.9135	35.5531	37.4824	30.2721	22.0733	11.6225	9.26657	7.32328	11.6961	10.4099	17.5264	14.5787	3.60891
48	59.3913	65.9564	81.8068	34.478	36.2976	54.663	12.4556	16.5348	29.5719	5.90356	7.32047	17.8856	-0.83276	0.04314	11.9832	1.12586	1.73121	4.3721			48	65.4275	66.5295	54.5861	48.5437	45.9094	46.8057	34.9397	38.324	30.1691	20.869	15.0545	9.46313	5.00894	13.1268	11.898	15.8322	14.4266	3.28565
48.2	59.7058	65.5702	82.0606	35.0233	36.1847	54.0405	12.7502	16.4841	29.1417	6.11996	7.39075	17.6252	-0.72728	0.084893	11.5986	1.01586	2.445	4.04725			48.2	64.9574	69.1509	54.3963	48.4492	48.2177	46.1214	34.3789	39.6843	29.2798	20.0312	18.8063	9.35724	3.34142	14.6859	12.5741	14.2141	14.2564	2.39926
48.4	60.0937	65.2865	82.2585	35.5373	36.0816	53.3526	13.2055	16.5491	28.8496	6.37575	7.52499	17.4111	-0.57054	-0.03256	11.1369	0.878881	3.07357	3.8258			48.4	64.1084	72.3877	54.0972	48.241	51.133	45.2538	33.8089	41.5001	27.9237	19.1918	23.0154	9.08331	2.15335	15.9894	12.2805	12.7924	13.8492	1.38707
48.6	60.5419	65.2911	82.4813	36.0012	36.098	52.7449	13.7353	16.6796	28.7766	6.5913	7.9447	17.311	-0.36287	-0.17149	10.7119	0.739861	3.63934	3.8229			48.6	63.4714	76.0529	53.9831	48.103	54.0123	44.7604	33.5302	43.7799	26.9337	19.0552	26.8276	8.97096	1.63807	16.7832	11.635	11.7534	12.8533	1.00434
48.8	60.9811	65.3522	82.5895	36.3699	36.1967	52.2151	14.2769	16.8051	28.8568	6.74584	8.49833	17.1682	-0.09197	-0.33756	10.1754	0.56414	4.0461	3.91577			48.8	62.9985	79.8288	54.4346	48.0631	56.8804	45.0626	33.6608	46.3249	26.701	19.4951	29.9369	9.36927	1.63399	17.0892	11.0319	11.0833	11.4482	1.404
49	61.4143	65.5348	82.6902	36.7525	36.4042	51.8087	14.9033	16.9702	29.0411	7.01673	9.14228	17.1593	0.365784	-0.41359	9.66069	0.563073	4.25658	4.06254			49	62.6154	84.0295	55.0105	48.2446	59.9761	46.2267	34.3598	49.1351	27.1349	20.464	32.825	10.0678	1.82887	17.8811	10.8128	10.459	10.2817	2.23863
49.2	61.8516	65.7405	82.8916	37.1499	36.7205	51.558	15.6676	17.213	29.353	7.37213	9.78687	17.3397	0.99861	-0.37114	9.31869	0.770596	4.40919	4.31759			49.2	62.1021	87.7448	55.7068	48.6671	63.6126	47.9699	35.341	51.7063	28.045	21.3824	35.5407	11.1716	1.97818	19.5496	11.0327	9.73389	9.8551	3.29589
49.4	62.2157	66.0623	83.2621	37.5776	37.0342	51.4897	16.4694	17.6424	29.8779	7.69934	10.3954	17.6618	1.72185	-0.10752	9.18625	1.14603	4.50861	4.67124			49.4	61.9015	90.4031	56.5124	49.585	67.0203	49.8975	36.5928	53.7203	28.9235	22.3178	37.3622	12.6244	2.35591	21.1552	11.6852	8.96304	9.99381	4.48515
49.6	62.4139	66.3008	83.7099	37.9271	37.2741	51.6571	17.1317	18.2187	30.5904	7.86041	10.9349	18.1393	2.31993	0.213344	9.22353	1.42466	4.55283	5.07346			49.6	61.8368	92.0123	57.316	50.5616	69.971	51.5995	37.9184	55.0649	29.4291	22.9118	38.1506	13.9592	2.98058	22.4991	12.1202	8.05404	10.8072	5.21083
49.8	62.4682	66.6382	84.2006	38.2344	37.694	51.9817	17.7683	18.9361	31.3193	7.90841	11.4182	18.7216	2.83991	0.638607	9.46733	1.67446	4.55503	5.4952			49.8	62.2014	93.0134	57.9203	51.6782	72.2725	52.5994	39.1967	55.6918	29.2241	23.3135	38.155	14.8357	4.01	23.2722	12.0821	7.57961	12.1954	4.99347
50	62.5441	67.0714	84.6531	38.4939	38.2555	52.5398	18.386	19.5893	32.0887	7.89531	11.8672	19.2832	3.24253	1.08125	9.82042	1.95941	4.43593	6.08852			50	62.9569	93.7734	58.5019	52.691	74.0077	52.9218	40.1439	55.7631	28.6267	23.3466	37.3416	15.5634	5.28385	23.6851	11.4847	7.78147	13.9257	4.09036
50.2	62.7503	67.527	84.899	38.7483	38.8553	53.245	18.9068	20.0571	32.8066	7.91314	12.1394	19.6636	3.62669	1.50511	10.1137	2.34946	4.08468	6.62558			50.2	63.8018	94.3645	58.8103	53.7404	74.6743	52.4835	40.8969	55.735	27.5182	23.2388	36.056	15.7212	6.89991	23.6347	10.355	8.74394	15.9087	2.74566
50.4	62.9528	67.9613	84.9485	38.8351	39.5301	54.1764	19.2965	20.3103	33.4126	7.90841	12.3361	19.9575	3.80577	1.86328	10.3211	2.68374	3.59802	7.10925			50.4	64.3429	95.1567	58.8519	54.7638	74.182	51.9222	41.5161	55.6456	26.4786	23.1639	34.7507	15.434	8.5805	23.4654	9.06598	10.3473	18.1378	1.15098
50.6	63.1147	68.3188	84.9073	38.6902	40.2615	55.2486	19.6054	20.3485	33.8704	7.85569	12.3609	20.1938	3.88381	2.10999	10.5192	2.92427	2.95181	7.5927			50.6	64.7734	96.0582	58.9475	55.9854	72.7786	51.3452	42.1037	55.3421	25.9233	23.2062	34.1163	15.1175	9.96811	23.2549	7.77563	12.2132	20.7356	-0.3702
50.8	63.1694	68.5402	84.6908	38.4064	40.8398	56.303	19.6972	20.1891	34.1082	7.77727	12.1576	20.2136	3.75196	2.25908	10.5792	2.97498	2.13508	7.93803			50.8	64.9009	96.6757	59.0821	57.1985	70.6767	50.987	42.5583	54.9046	26.2811	23.1919	34.3611	15.2514	10.9068	23.5584	7.03534	13.586	23.8396	-1.27827
51	63.0335	68.5119	84.4244	38.0022	41.1649	57.2567	19.6363	19.8531	34.18	7.62815	11.6308	19.9683	3.4074	2.28369	10.6034	2.80162	1.24044	8.11856			51	64.5227	96.4454	58.7433	58.1462	68.1353	50.546	42.6957	54.4606	26.9081	23.0472	35.5086	15.4865	11.7092	24.4793	6.39534	14.3111	27.0931	-1.91623
51.2	62.7889	68.3513	84.2525	37.5719	41.229	58.0895	19.5551	19.4404	34.053	7.49931	10.8668	19.6068	2.91513	2.19732	10.6502	2.53292	0.437027	8.15626			51.2	63.4229	95.1825	57.9414	58.7308	65.3264	50.2522	42.1977	54.1701	27.504	22.5936	37.284	16.1755	12.5374	25.6788	5.61733	14.3601	30.0826	-2.60738
51.4	62.5769	68.1178	84.2716	37.1908	41.1574	58.8126	19.4911	19.0796	33.8333	7.3489	9.97596	19.337	2.45174	2.04457	10.8803	2.25976	-0.15662	8.16222			51.4	61.8962	93.0229	56.817	58.8885	62.5577	49.6118	41.0399	53.9992	27.8389	22.084	39.6276	17.0946	13.4542	27.2195	4.53732	13.6927	32.3515	-3.38254
51.6	62.411	67.9812	84.2579	36.9562	41.0343	59.2104	19.3888	18.9217	33.395	7.27783	9.11813	18.9781	2.041	1.80989	10.9649	1.98052	-0.48636	7.96071			51.6	60.2269	89.844	55.2533	58.6583	60.0881	48.6455	39.6066	53.9722	27.5752	21.7308	41.7913	17.7915	14.6346	29.0819	3.60197	12.7808	33.6272	-4.09806
51.8	62.3322	67.9501	84.2511	36.8694	40.7783	59.4111	19.3263	18.7772	32.9914	7.3891	8.44732	18.6972	1.75107	1.38084	11.0048	1.80663	-0.64974	7.79003			51.8	58.7989	86.3877	53.4168	57.9127	57.5567	47.2658	38.2201	54.0665	26.4184	21.7159	42.9718	17.4466	15.7968	30.9552	2.44291	11.9805	33.3903	-5.06416
52	62.3614	68.0537	84.174	36.8956	40.4701	59.3374	19.3205	18.6547	32.6126	7.65265	8.00416	18.4689	1.57271	0.87007	10.8385	1.73103	-0.6635	7.51307			52	57.7435	83.4222	52.154	56.8607	55.2307	45.9792	37.218	54.5273	25.1685	21.9828	43.1268	16.5427	16.3572	32.4052	1.57458	11.4144	32.1488	-5.81514
52.2	62.3837	68.3503	84.0679	36.9973	40.2755	59.1551	19.3239	18.4998	32.3596	7.99404	7.81697	18.4089	1.45534	0.510592	10.5494	1.7116	-0.63764	7.31787			52.2	57.5974	81.2688	51.7262	55.5355	53.5199	44.9869	36.6906	55.2586	24.3735	22.8871	42.5677	15.4102	16.1813	33.8252	1.29906	10.9282	30.1608	-5.82334
52.4	62.3495	68.8279	83.8394	37.1535	40.2065	58.7903	19.2794	18.4245	32.1554	8.4578	7.8314	18.3908	1.34206	0.295419	10.0546	1.75966	-0.66747	7.01731			52.4	58.3432	79.6355	52.1371	54.1837	52.6294	44.4241	36.9235	55.8286	23.906	24.3552	41.0701	14.2453	15.5706	35.0397	1.60405	10.7492	28.2313	-5.28376
52.6	62.343	69.569	83.5865	37.4069	40.2523	58.3411	19.3157	18.4928	32.0907	9.0415	8.04566	18.5434	1.31347	0.315112	9.55656	2.07397	-0.6956	6.71381			52.6	59.8378	78.5717	53.2217	52.9119	52.5766	44.2827	37.5447	55.9081	23.5668	26.0431	39.2936	13.279	14.4511	35.9112	2.50665	10.7476	26.5791	-4.64792
52.8	62.4314	70.5394	83.3947	37.692	40.4917	57.824	19.3597	18.7832	32.1457	9.55181	8.41213	18.7019	1.30726	0.591778	9.10606	2.49423	-0.58715	6.37525			52.8	61.9758	77.6836	54.897	52.1467	53.9494	44.6204	38.3044	55.8981	23.3728	27.7527	37.8267	13.0822	13.2604	36.1443	3.88259	11.2331	25.7056	-3.93104
53	62.6476	71.6672	83.3298	38.0185	40.9062	57.445	19.3184	19.2416	32.2734	9.95909	8.89443	18.945	1.34741	1.05425	8.83226	2.88643	-0.5099	6.19028			53	64.861	76.4153	56.9295	51.9507	55.7978	45.4987	39.0071	55.5661	23.1751	29.6218	36.1497	13.4685	12.3977	35.5307	5.50908	12.1486	24.9916	-3.16541
53.2	63.0291	72.7672	83.3563	38.3005	41.3865	57.2403	19.152	19.9033	32.4595	10.2577	9.5659	19.1603	1.35356	1.62029	8.65532	3.07793	-0.47089	6.09932			53.2	68.2583	75.2144	59.1358	52.3819	57.3784	46.663	39.9622	54.3806	22.8644	31.4589	33.7467	13.9997	12.0446	33.687	7.07714	13.8037	23.7782	-2.77326
53.4	63.6032	73.785	83.4378	38.6722	41.8325	57.1795	19.1113	20.6542	32.6004	10.5242	10.2733	19.2645	1.55406	2.23864	8.53538	3.23236	-0.57188	6.11604			53.4	71.8162	74.7651	61.2336	53.3605	58.8127	47.8332	41.0051	52.7886	22.5508	33.0715	31.4461	14.4981	11.8739	31.1018	8.2586	15.7968	22.1229	-2.67716
53.6	64.3739	74.5639	83.5264	39.0862	42.141	57.3073	19.115	21.2334	32.7166	10.6952	10.8333	19.193	1.79459	2.84047	8.39139	3.27563	-0.88292	6.23116			53.6	75.0337	75.0812	63.0159	54.7323	59.874	48.6307	42.0766	51.6226	22.3653	34.2481	29.0176	14.7192	11.9516	28.3404	8.79581	17.8112	20.5741	-2.72167
53.8	65.2308	75.0141	83.5761	39.4634	42.3702	57.6137	19.1459	21.7174	32.7688	10.7249	11.1559	19.0996	1.994	3.36587	8.23178	3.23415	-1.41112	6.33273			53.8	77.6002	76.1487	64.2878	56.2474	60.4169	48.981	43.3344	51.0644	22.158	35.1618	27.1329	14.5502	12.2215	26.071	8.68525	19.3168	19.5766	-2.81277
54	66.0194	75.1718	83.6012	39.6424	42.5405	57.9862	19.1219	22.0896	32.794	10.5973	11.3481	19.0098	2.07916	3.67898	8.06915	3.00534	-1.89891	6.34887			54	79.4543	78.3274	65.0233	57.9017	60.7725	48.8916	44.8773	50.9393	22.3129	35.9815	26.2253	14.3417	12.6379	24.4425	7.98886	20.6267	18.9648	-2.96335
54.2	66.562	75.0219	83.6265	39.5976	42.5852	58.2035	19.065	22.2004	32.7833	10.2492	11.3384	18.8443	2.12153	3.66023	7.92375	2.66851	-2.4026	6.29016			54.2	80.5234	81.0658	65.2961	59.5369	61.1959	48.3736	46.2351	50.9512	22.8778	36.7728	26.5753	14.447	13.0493	23.4331	7.04276	21.2491	19.0007	-2.93036
54.4	66.8485	74.7058	83.6245	39.3994	42.5289	58.2343	18.8708	22.1172	32.7585	9.81301	11.254	18.5424	2.05383	3.45314	7.78306	2.26043	-2.66317	6.17141			54.4	81.0078	83.595	65.0178	60.8666	61.2352	47.5083	47.1358	50.8126	23.6366	37.448	27.6136	14.8856	13.7341	22.8662	6.28189	21.3635	19.094	-2.67631
54.6	66.9061	74.2372	83.6425	39.156	42.4474	58.136	18.6828	22.0129	32.6623	9.3856	11.2047	18.204	2.05742	3.18183	7.79061	1.95295	-2.61246	6.01259			54.6	80.8307	85.4329	64.3336	61.6786	61.3503	46.7689	47.6679	50.4197	24.3865	38.1256	29.0732	15.5276	14.7513	22.4449	5.31693	21.1247	18.8469	-2.2232
54.8	66.9558	73.7588	83.722	39.0503	42.3681	57.874	18.6254	21.8842	32.3966	9.23939	11.2808	17.9376	2.34799	2.90255	7.88796	1.79883	-2.18216	5.75381			54.8	79.7355	86.2147	63.6738	61.7971	61.4556	46.4527	47.6675	49.3871	25.511	38.3949	30.2301	16.3923	15.8135	21.6977	4.63595	20.505	17.8301	-1.48354
55	66.9818	73.1857	83.8439	39.1914	42.2042	57.5249	18.7156	21.7249	32.0709	9.28372	11.3643	17.7677	2.86268	2.65129	8.09338	1.80109	-1.55895	5.53064			55	77.5728	85.9943	62.846	60.9966	61.4286	45.9764	46.9376	47.6313	26.4635	38.0963	30.9094	16.6802	16.6716	20.722	4.34403	19.0696	16.0019	-0.77544
55.2	66.9723	72.6989	83.8647	39.6191	42.0138	57.0509	18.8319	21.7727	31.7303	9.56852	11.5244	17.6729	3.47887	2.45824	8.27465	1.91327	-0.75523	5.30354			55.2	74.6299	85.0299	61.9848	59.4239	61.2564	45.2136	45.7835	45.4087	26.9575	36.8741	30.4421	15.8333	17.27	19.6272	4.23984	17.0258	13.3808	-0.37044
55.4	66.9073	72.1334	83.762	40.26	41.7112	56.5581	19.0224	21.8378	31.5095	9.93929	11.6326	17.6997	4.08524	2.26431	8.51908	2.15828	0.03265	5.13617			55.4	71.3547	83.9374	61.2	57.322	60.7137	44.2556	44.4563	43.032	27.0044	34.9177	28.6045	13.8384	17.4488	18.2909	3.72594	14.5442	10.6366	-0.44234
55.6	66.7722	71.6438	83.5244	40.9478	41.4804	55.9502	19.2114	21.9462	31.2697	10.3092	11.6068	17.7239	4.52846	2.06942	8.65513	2.3678	0.82253	4.86782			55.6	68.2986	83.2746	60.716	55.2033	59.7208	43.1386	43.1965	40.6782	26.8863	32.3592	25.8002	11.6109	17.1122	16.9306	3.22655	11.9966	8.17384	-0.76327
55.8	66.4455	71.3151	83.1659	41.5455	41.3238	55.4264	19.315	21.9323	31.0494	10.5405	11.4465	17.769	4.69081	1.93572	8.72399	2.55863	1.5015	4.68106			55.8	65.8726	82.8968	60.0055	53.0551	58.4879	41.8384	41.7399	38.6408	26.2604	29.5231	22.3151	9.56324	16.3692	16.0578	2.64766	9.49244	6.05598	-1.22388
56	66.0963	71.1021	82.6649	42.0206	41.1853	54.8597	19.317	21.7603	30.7184	10.6526	11.1941	17.7285	4.6211	1.84092	8.60634	2.82919	1.93231	4.4029			56	64.0386	82.5714	59.2502	51.2712	57.1764	40.7204	40.3761	36.7757	25.3464	26.6337	18.3455	8.13922	15.6459	15.2904	2.06165	7.43474	4.60194	-1.92651
56.2	65.9341	70.8821	82.112	42.4735	41.0295	54.4328	19.4034	21.3572	30.3618	10.6287	10.7706	17.6884	4.46931	1.81094	8.52925	3.19523	2.10454	4.1418			56.2	62.731	82.6224	58.2985	49.9699	56.2176	40.2104	38.9362	35.2452	24.4929	24.0464	14.9688	7.64777	14.8089	14.999	1.50875	5.9893	4.03057	-2.92723
56.4	65.9681	70.701	81.6936	42.8566	40.9316	54.2587	19.4646	20.8711	30.0588	10.4429	10.2337	17.7492	4.246	1.81105	8.52959	3.43019	1.94255	3.98408			56.4	61.7635	82.5804	57.2218	49.3959	55.7279	40.3817	37.679	34.3664	23.9286	21.8169	12.2426	8.00881	14.0378	15.4215	1.24475	5.31029	4.04881	-4.33465
56.6	66.1822	70.5597	81.5451	43.1595	40.8332	54.4927	19.4513	20.447	30.0228	10.2194	9.645	18.1427	3.95493	1.80828	8.77322	3.4907	1.36859	4.10745			56.6	60.6844	82.24	56.2849	48.9136	55.6329	41.3315	36.2815	33.9765	23.7666	19.8924	10.2531	9.03957	13.2946	16.3634	1.64754	5.0784	4.00042	-5.86312
56.8	66.6582	70.3356	81.67	43.4557	40.6743	54.9648	19.3999	20.2093	30.2771	10.0734	9.08438	18.6371	3.67721	1.79353	9.13897	3.44619	0.553073	4.40007			56.8	59.5198	82.1454	55.6127	48.9397	55.4972	42.5959	35.3804	34.2392	23.979	18.4347	8.93495	10.3478	12.8237	17.2632	2.57921	5.3732	3.90183	-7.48104
57	67.3373	70.0983	82.0476	43.8419	40.5977	55.5954	19.5313	20.1664	30.81	10.1204	8.54413	19.2106	3.554	1.79637	9.722	3.38703	-0.38167	4.83956			57	58.6194	82.5243	54.9608	49.3879	55.6903	43.6783	34.71	35.6834	24.3822	17.2154	9.08046	11.6569	12.1839	18.7088	3.41215	5.60414	4.46023	-8.88092
57.2	68.1067	69.8897	82.6955	44.2094	40.6386	56.3654	19.7777	20.2308	31.5598	10.3062	8.12878	19.8107	3.47786	1.85045	10.4952	3.35302	-1.22629	5.35737			57.2	58.4286	82.7213	54.4076	50.1367	55.2931	44.4142	34.4852	38.3173	24.9057	16.2885	9.94555	13.0832	11.8777	20.2991	4.28231	5.87976	5.88674	-9.67498
57.4	68.8336	69.7224	83.4364	44.5172	40.8003	57.0437	20.0498	20.445	32.3143	10.5769	7.79853	20.2989	3.40953	1.93332	11.2632	3.33028	-1.85654	5.72694			57.4	58.7588	82.4771	54.0853	50.8658	54.5511	44.9728	34.4978	41.2856	25.6728	15.6955	11.8078	14.8414	11.8435	21.946	5.33052	6.05622	7.64716	-9.59148
57.6	69.4497	69.567	84.1938	44.7045	40.9931	57.4997	20.2958	20.5912	32.9578	10.8923	7.61793	20.542	3.44374	1.98324	11.9119	3.40189	-2.18633	5.91568			57.6	59.6157	81.792	53.7743	51.9422	53.3073	45.437	34.8053	44.4083	26.697	15.4472	14.3865	16.7008	12.1792	23.5423	6.26052	6.31578	9.67727	-8.97309
57.8	69.7696	69.5516	84.8941	44.7103	41.2151	57.7749	20.5068	20.5943	33.4507	11.1281	7.58819	20.5945	3.53215	2.03834	12.4475	3.51511	-2.33458	6.00521			57.8	60.9081	80.7376	53.5069	53.1292	51.7134	45.902	35.1241	47.2593	27.8497	15.7669	17.6958	18.5676	12.7046	24.9527	7.11262	6.48192	12.0665	-7.9115
58	69.8067	69.7467	85.4978	44.5841	41.4938	58.012	20.4829	20.556	33.8093	11.234	7.83567	20.5156	3.53228	2.18796	12.8731	3.63202	-2.07009	6.04289			58	62.3969	79.309	53.5785	54.167	49.5496	46.7109	35.5967	49.4031	29.2444	16.6386	20.9092	20.5787	13.7067	25.381	8.21886	6.84094	14.2056	-6.36604
58.2	69.5883	70.1585	85.9858	44.4333	41.8451	58.1748	20.2035	20.5833	33.9548	11.178	8.32389	20.3619	3.42727	2.48588	13.1799	3.61312	-1.52901	6.01365			58.2	63.2441	77.4979	53.9695	54.8112	47.8855	47.7766	35.98	50.8561	30.7467	17.6887	24.0937	22.259	14.6423	24.9518	9.35941	7.15715	15.9389	-4.62268
58.4	69.1952	70.7117	86.4733	44.2647	42.2443	58.2491	19.8182	20.5453	33.9919	11.0743	8.96453	20.2829	3.27592	2.83101	13.4728	3.40629	-0.80084	6.00139			58.4	63.1111	75.9182	54.5484	54.9183	46.9481	48.6563	35.8441	52.0346	32.0672	18.469	27.1739	23.084	15.0924	23.5966	10.3824	7.15877	17.4035	-3.20968
58.6	68.5632	71.3298	86.8954	44.0249	42.6409	58.3914	19.3189	20.4314	34.0444	10.7692	9.64698	20.306	2.90585	3.22389	13.7729	2.84145	-0.02746	6.10811			58.6	62.4837	74.733	55.1341	54.5771	46.5902	48.9895	35.3728	52.9896	32.9042	19.1851	30.0792	22.8951	15.1899	21.4534	11.0691	6.94704	18.766	-2.09933
58.8	67.7877	71.8997	87.1453	43.7253	43.1721	58.5234	18.681	20.3767	34.1606	10.2335	10.3162	20.3788	2.35057	3.59684	14.0262	2.03023	0.810342	6.29208			58.8	61.6277	73.7947	56.0689	53.8994	46.6536	49.2922	34.8088	53.6725	33.5666	19.4453	32.3947	22.1838	15.1291	18.6175	11.4435	6.53127	19.7877	-0.85962
59	66.9747	72.2823	87.3032	43.3785	43.6399	58.6566	18.0812	20.2102	34.3164	9.4064	10.6309	20.4723	1.76376	3.78403	14.2916	1.09208	1.52869	6.5652			59	60.6964	72.8814	56.8633	53.0768	46.5805	49.5283	34.1769	54.286	33.8486	19.4088	33.84	21.1547	14.8368	15.7798	11.4912	6.01694	20.5991	0.348866
59.2	66.1853	72.4215	87.326	42.9158	44.0601	58.7918	17.5478	19.8939	34.4303	8.42126	10.5019	20.5113	1.25222	3.697	14.4107	0.196128	2.00994	6.83569			59.2	59.825	72.4879	57.4144	52.302	46.3541	49.4877	33.4993	54.7831	33.8855	19.3389	34.3285	20.2628	14.3317	13.1581	11.3679	5.58907	20.9664	1.31858
59.4	65.5207	72.338	87.205	42.4198	44.328	59.0736	17.0844	19.3479	34.5179	7.34184	10.123	20.52	0.832975	3.50253	14.3899	-0.55446	2.18949	7.17571			59.4	58.9957	72.7618	57.5501	51.3926	46.1425	49.4588	32.759	55.2305	33.7168	19.4427	33.9325	19.7939	13.5604	11.033	11.1444	5.32581	21.1879	2.24648
59.6	65.1534	71.9256	86.9695	42.0041	44.5224	59.365	16.8267	18.696	34.5404	6.32821	9.55917	20.4623	0.620188	3.18921	14.2113	-0.99818	2.03937	7.52485			59.6	57.8302	74.1605	57.5682	50.4915	46.3646	49.7083	32.0321	55.318	33.6536	19.7974	32.8619	19.6369	12.8248	9.37389	10.9699	5.11986	21.4775	2.94076
59.8	65.1212	71.2765	86.7488	41.7122	44.4841	59.7174	16.8736	18.0466	34.6123	5.50675	8.87829	20.4949	0.637392	2.79147	14.0302	-1.28073	1.56822	7.85927			59.8	56.4848	76.6258	57.3284	49.6656	47.3994	50.2164	31.525	54.9841	33.5582	20.5376	31.0971	19.6753	12.2887	8.60824	10.7723	5.37701	21.7864	2.92453
60	65.364	70.5787	86.59	41.5129	44.3176	60.0916	17.1016	17.5917	34.808	4.97949	8.34409	20.7304	0.822001	2.37599	13.7375	-1.44356	0.870558	8.13083			60	54.948	79.5621	57.1531	48.8094	49.256	50.9856	31.4237	54.368	33.4393	21.3814	28.6216	19.9344	11.8729	8.32992	10.7665	5.94572	21.771	2.29251
60.2	65.854	69.9308	86.5756	41.3773	43.9789	60.4647	17.4419	17.4049	35.2412	4.74418	8.02014	21.1792	1.10052	1.99653	13.4787	-1.53492	0.020312	8.39968			60.2	53.3875	82.6556	57.1299	47.736	52.0796	52.1893	31.8459	53.6989	33.1314	21.9679	26.3308	20.4646	11.6454	8.09134	11.1534	6.74263	21.8728	1.63778
60.4	66.4983	69.3	86.8125	41.3015	43.6142	60.8191	17.8907	17.5325	35.9302	4.81963	7.84062	21.6857	1.45711	1.59103	13.2827	-1.49765	-0.92197	8.62415			60.4	52.5077	85.397	57.3216	47.1868	55.0784	53.4058	33.2773	53.0287	32.4995	22.4623	23.9554	20.9138	11.8402	8.09841	11.8457	7.77278	22.161	1.0628
60.6	67.1937	68.7986	87.3563	41.3641	43.2185	61.1628	18.4265	17.8977	36.8838	5.19922	7.71083	22.259	1.9565	1.20413	13.2119	-1.38191	-1.88575	8.81051			60.6	52.3488	87.4216	57.3697	46.6911	57.5951	54.3084	34.9799	52.1579	31.5038	22.4718	21.8662	21.3604	12.0879	8.81825	12.4364	8.85081	22.7771	0.743101
60.8	67.816	68.4515	88.0552	41.5857	42.828	61.5674	18.9903	18.395	37.8641	5.7594	7.54064	22.7499	2.52886	0.824555	13.1879	-1.05217	-2.70465	8.89957			60.8	52.5311	88.1937	57.1977	46.0517	59.5003	54.7253	36.3977	51.0076	30.4915	21.9034	20.2314	21.7622	12.0385	10.2706	12.9343	9.45039	23.5083	0.796802
61	68.2317	68.2863	88.6501	41.875	42.4714	61.8842	19.4517	19.0556	38.6654	6.46243	7.34845	22.9862	3.12314	0.560021	13.0303	-0.624	-3.37214	8.85426			61	52.9163	87.7498	56.9291	45.5251	60.8217	54.6683	37.2865	49.3015	29.6098	20.6906	19.1793	21.9725	11.9858	12.2124	13.2884	9.76253	24.4199	1.14139
61.2	68.4795	68.3608	89.1132	42.2315	42.1786	62.0891	19.8798	19.7453	39.1907	7.32888	7.27823	22.9705	3.79015	0.473452	12.7276	0.002566	-3.7658	8.67113			61.2	53.6959	86.8858	56.6191	45.3666	61.1849	54.1658	37.8005	47.7864	28.8533	19.2068	18.4853	21.735	11.9951	14.8556	13.2111	9.87037	25.378	1.41614
61.4	68.5958	68.7956	89.3002	42.6676	41.9458	62.1639	20.284	20.4006	39.3921	8.23498	7.39817	22.7669	4.434	0.535907	12.3119	0.737295	-3.7906	8.41087			61.4	54.6511	86.2347	56.2132	45.1871	61.1085	53.378	37.9005	46.4839	28.178	17.8474	18.6141	21.2986	11.995	17.7257	12.6199	10.0795	26.4796	1.58862
61.6	68.6423	69.6042	89.2307	43.0803	41.8125	62.1712	20.5727	21.0155	39.2995	8.98738	7.79019	22.475	4.82854	0.728356	11.8448	1.4373	-3.39108	8.05999			61.6	55.584	85.4364	55.8306	45.3346	61.0266	52.3098	38.0464	45.3716	27.5494	16.7571	19.0407	20.4755	11.8029	20.1848	11.505	10.2084	27.0308	1.35133
61.8	68.6149	70.8327	89.057	43.4175	41.8831	62.0559	20.7812	21.6339	39.0173	9.66499	8.46636	22.2748	4.99442	1.16376	11.3764	1.93795	-2.68006	7.73269			61.8	56.5126	84.6102	55.5354	46.1026	60.8609	50.9515	38.1089	45.0105	26.9207	15.8953	20.0944	19.1859	11.3796	22.2687	9.99585	10.7088	26.9602	0.545993
62	68.5379	72.2258	88.9792	43.6455	42.0586	61.9003	21.0341	22.0827	38.7059	10.2531	9.27361	22.2418	4.95425	1.73316	11.1088	2.22833	-1.87975	7.49977			62	57.4504	84.5656	55.0941	47.1913	61.0366	49.2895	37.9275	46.1969	26.1493	15.5123	22.2497	17.5234	10.5428	24.4751	7.94927	11.2951	26.695	-0.92509
62.2	68.3577	73.6384	88.9118	43.7549	42.3116	61.8106	21.2257	22.3396	38.3767	10.5622	10.053	22.2678	4.65196	2.29116	10.9487	2.20461	-1.08681	7.30845			62.2	58.5056	84.5024	54.3884	48.2975	61.1911	47.4227	37.437	48.1777	25.4618	15.5083	25.0106	15.9103	9.38244	26.352	5.72523	12.0615	26.4446	-2.50431
62.4	68.2437	74.8684	88.7931	43.7375	42.6092	61.7673	21.3682	22.5366	37.9715	10.6442	10.5732	22.2234	4.30239	2.71122	10.8556	2.0564	-0.45644	7.08531			62.4	59.456	83.6409	53.7904	49.191	60.6632	45.3943	36.5659	50.2721	25.0394	15.4442	27.2855	14.5104	8.13066	27.2943	3.67093	12.5348	25.4693	-3.81523
62.6	68.1817	75.7335	88.6169	43.7023	42.8443	61.7848	21.5496	22.6047	37.4716	10.7215	10.7067	22.131	4.122	2.9508	10.8125	1.98324	-0.09204	6.85295			62.6	60.1619	82.1214	53.3664	49.713	59.4697	43.3268	35.0333	52.8718	24.9089	15.2784	28.6864	13.6428	6.73731	27.6893	2.15308	12.9977	24.0399	-4.76085
62.8	68.1813	76.1161	88.3034	43.686	43.072	61.8633	21.7868	22.6148	36.8734	10.8283	10.647	21.8578	4.04826	3.07631	10.7505	2.03484	0.011172	6.5995			62.8	60.4625	80.5909	53.0049	49.6965	57.8558	41.2821	33.0619	55.0497	24.7516	15.1917	29.1483	13.0289	5.33491	27.0272	0.961354	13.1916	22.2511	-5.37853
63	68.3656	76.3592	87.8599	43.7808	43.4726	62.0536	22.0516	22.6632	36.1967	10.9043	10.6496	21.4377	4.04649	3.29961	10.7297	2.15103	0.128625	6.39045			63	60.5049	78.8678	52.7115	49.21	55.7075	39.5712	30.9326	56.1425	24.5016	15.1653	28.5415	12.3864	4.10221	25.0228	0.014094	13.1863	20.2557	-5.57749
63.2	68.8183	76.3458	87.273	43.9809	44.0251	62.1569	22.4597	22.7834	35.4612	11.0215	10.6955	20.9396	4.16333	3.51275	10.7306	2.37177	0.175939	6.23015			63.2	60.5173	77.2009	52.5836	48.6706	53.3354	38.2412	29.134	55.6583	24.1977	15.5177	26.8443	11.7712	3.45534	22.1517	-0.60509	12.7989	17.9786	-5.63961
63.4	69.3829	76.1127	86.6723	44.273	44.5968	62.1262	22.9484	22.853	34.7945	11.1715	10.9427	20.5923	4.2746	3.78649	10.6798	2.57286	0.148162	6.13873			63.4	60.8145	75.4997	52.1754	48.4767	51.1424	37.3603	28.0212	54.0812	23.7576	16.2804	24.5693	11.4267	3.52342	19.1759	-1.07309	12.3698	15.7736	-5.87582
63.6	69.9447	75.7059	86.0131	44.5701	45.2351	61.9721	23.4749	22.8944	34.2511	11.2778	11.397	20.3352	4.29485	4.05207	10.5996	2.78445	0.026573	6.20972			63.6	61.5225	73.8002	51.2031	48.5919	48.9509	36.8945	27.9198	51.3806	22.9946	17.5196	22.4001	11.1402	4.2997	15.6607	-1.34687	11.9455	13.7177	-6.14578
63.8	70.5033	75.1866	85.5022	44.8677	45.846	61.8025	24.0063	22.8463	33.9859	11.3458	11.8304	20.2344	4.3064	4.27068	10.6724	2.9843	-0.3113	6.53618			63.8	62.5698	71.8887	49.6922	48.93	46.8567	37.028	28.9045	48.0575	22.0337	18.8218	20.2975	11.0842	5.78943	11.739	-1.25953	11.6303	11.8697	-6.30946
64	70.9173	74.4478	85.1649	45.2324	46.4163	61.6358	24.5541	22.7611	34.0159	11.4882	12.0859	20.2615	4.33897	4.32214	10.8173	3.21751	-0.93231	6.99092			64	63.7745	70.5455	48.3251	49.517	45.4023	37.6414	30.6025	44.6232	21.3275	20.2354	18.6879	11.6308	7.75883	8.78158	-0.67331	11.3186	10.2345	-6.29107
64.2	71.1472	73.7152	85.0274	45.6764	46.8925	61.495	25.0435	22.6852	34.2679	11.6948	12.128	20.3484	4.41729	4.31355	11.0063	3.41054	-1.68691	7.53878			64.2	64.5372	69.6057	47.1393	50.0372	44.8134	38.4384	32.0879	41.636	20.7312	21.3021	17.8877	12.6383	9.80005	7.32623	-0.12731	10.9145	8.8301	-6.24402
64.4	71.1911	73.1222	84.8621	46.1376	47.4064	61.3226	25.4292	22.7227	34.4808	11.9364	12.0218	20.2946	4.53373	4.31773	11.1485	3.66054	-2.41701	7.98688			64.4	64.9341	68.882	46.6495	50.4311	45.668	39.414	33.0025	39.1167	20.5468	22.0465	17.9983	13.7311	11.4037	7.07037	0.456199	10.3269	7.75362	-6.06247
64.6	71.2018	72.8908	84.6458	46.6478	47.8952	61.0216	25.7094	22.9998	34.5946	12.2559	11.9032	19.9961	4.72877	4.4641	11.1153	3.89339	-2.95375	8.19331			64.6	65.2607	68.3445	47.3634	51.0393	47.161	40.711	33.6965	37.15	20.9135	22.4009	18.3564	15.1692	12.9056	7.40072	1.27011	9.9077	6.90716	-5.26924
64.8	71.3132	72.913	84.27	47.1969	48.246	60.526	25.8359	23.314	34.5474	12.5911	11.7587	19.4714	4.92548	4.60939	10.8504	4.14398	-3.22468	8.09488			64.8	65.5962	68.8338	49.3781	51.9044	49.0315	42.3502	34.3357	36.4316	21.8667	22.8066	19.4789	17.0031	14.1801	8.91336	2.25482	9.76128	6.70039	-3.90513
65	71.5986	73.1057	83.7972	47.6327	48.4114	59.9756	25.8376	23.5401	34.4278	12.9016	11.5888	18.9005	5.09478	4.71081	10.468	4.41674	-3.28895	7.85332			65	65.9636	69.467	51.7202	53.0766	50.7016	43.9534	35.3557	36.508	22.7766	23.5074	20.8359	18.8055	15.3637	10.6634	3.16239	10.0758	7.15053	-2.46091
65.2	72.0073	73.4149	83.2886	47.9373	48.4652	59.5029	25.6834	23.6433	34.2989	13.1433	11.4524	18.4842	5.17071	4.84033	10.0415	4.66509	-3.22508	7.49083			65.2	66.2725	70.0873	54.0783	54.7157	51.9345	45.1855	37.0397	37.1544	23.3525	24.4923	22.4238	19.9347	16.2099	12.0994	3.91547	10.6403	7.65101	-1.58971
65.4	72.3734	73.9371	82.8777	48.1101	48.4117	59.1544	25.4303	23.6951	34.3422	13.3212	11.3601	18.251	5.12876	5.08061	9.74069	4.80824	-3.02399	7.05493			65.4	66.2451	71.1051	56.2476	56.7261	52.1911	46.208	39.132	38.463	23.595	25.5403	24.1898	20.7715	17.0587	13.1596	4.48119	11.6597	7.95491	-1.26134
65.6	72.6494	74.4732	82.6564	48.1106	48.2629	58.944	25.1337	23.5654	34.5358	13.348	11.2882	18.2282	4.97161	5.34011	9.61499	4.83568	-2.77367	6.52442			65.6	65.7536	73.2256	57.9363	58.6763	52.6811	46.8081	41.058	41.0802	23.3717	26.5527	26.5324	21.2486	17.6177	14.7274	4.4518	12.8651	8.61771	-1.74647
65.8	72.7468	75.0455	82.6563	47.8178	48.1115	58.9375	24.7587	23.3863	34.8269	13.1349	11.3071	18.356	4.72521	5.5697	9.63897	4.73436	-2.43763	5.86136			65.8	64.9273	75.281	59.1713	60.1693	52.9166	46.6789	42.3493	43.7626	22.8841	27.2553	28.3934	21.2438	17.9434	15.9359	3.80532	14.0282	9.29259	-2.66115
66	72.7015	75.6482	82.8498	47.2753	47.9151	59.0839	24.2731	23.2851	35.079	12.7527	11.3593	18.5877	4.46915	5.7072	9.75022	4.50887	-2.01171	4.99566			66	63.8282	76.951	60.7997	61.3073	52.7575	46.1627	42.997	46.2566	22.6491	27.5557	29.4515	20.7836	18.1875	16.5391	3.05959	15.0892	9.20138	-3.23268
66.2	72.5058	76.1583	83.1146	46.5856	47.6587	59.3422	23.7811	23.1903	35.3436	12.3565	11.4248	18.8487	4.14406	5.6501	9.91945	4.23235	-1.54066	4.00539			66.2	62.5269	78.3232	62.8486	62.1294	52.5509	45.7283	43.0067	48.7377	22.8936	27.5743	29.8927	20.18	18.441	16.7721	2.5328	16.2415	8.81661	-3.04507
66.4	72.3138	76.5076	83.4356	45.8327	47.4723	59.8257	23.3494	23.0717	35.5262	11.9371	11.5557	19.0896	3.78029	5.44262	10.1331	3.86469	-1.0439	3.07364			66.4	61.1518	80.0869	64.8239	62.429	52.5733	45.1301	42.6793	50.8635	23.0039	27.3334	30.2739	18.8265	18.6829	17.0713	1.99231	17.1588	8.713	-2.36151
66.6	72.28	76.7025	83.7315	45.137	47.4201	60.5583	22.923	22.8679	35.6572	11.5299	11.669	19.366	3.4532	5.1845	10.4417	3.50772	-0.57805	2.33888			66.6	59.9797	81.5385	66.1135	62.3474	52.32	44.3387	42.0255	52.045	22.8311	26.8533	30.2548	16.5921	18.9207	17.4385	1.19598	17.6299	9.08017	-1.64179
66.8	72.4083	76.5541	83.881	44.6336	47.3746	61.3043	22.5877	22.5134	35.6887	11.2432	11.6928	19.6854	3.21684	4.88858	10.6856	3.21514	-0.22671	1.85742			66.8	59.0371	82.9469	66.7789	62.1448	51.6611	43.6286	41.2323	52.2734	22.5651	26.3532	29.8413	14.12	19.0942	18.0012	0.598327	17.6149	9.73422	-0.83883
67	72.5991	76.2008	83.9093	44.3593	47.4083	61.9748	22.4172	22.0711	35.7141	11.0707	11.8121	20.0185	2.94662	4.76538	10.8926	3.05947	0.112791	1.77452			67	57.9831	84.0776	66.2106	61.6912	50.9299	42.909	40.0062	51.9288	21.9891	25.6818	29.0246	11.7465	18.9342	18.3674	-0.23376	17.1067	10.9296	-0.4115
67.2	72.7445	75.892	83.8945	44.2593	47.6542	62.5814	22.3653	21.7599	35.7259	10.9321	12.0618	20.3087	2.7251	4.95363	11.1972	3.00501	0.463388	2.14088			67.2	57.0009	85.2131	64.6943	60.8801	50.1957	42.4278	38.5682	50.9913	21.3447	24.8989	27.7965	9.78186	18.6367	18.3466	-1.22218	16.3403	12.2294	-0.41865
67.4	72.835	75.5804	83.9607	44.3723	47.894	63.1125	22.4333	21.5336	35.8207	10.8194	12.279	20.6602	2.54014	5.28457	11.5803	3.03913	0.668278	2.87491			67.4	55.9549	85.6979	62.9113	59.742	49.6938	42.5237	36.9581	49.6514	21.2387	23.9115	26.0548	8.91597	17.9525	18.0575	-1.98772	15.2598	13.481	-0.64301
67.6	72.7125	75.3013	84.0591	44.7156	48.0572	63.4522	22.6117	21.4734	35.8401	10.7595	12.4687	20.8697	2.34392	5.56433	11.8656	3.02206	0.715577	3.71623			67.6	54.9753	85.7205	62.2073	58.3865	49.7936	43.4337	35.3735	47.7136	22.157	22.9887	24.3945	9.61918	16.9824	17.8484	-1.72089	13.9368	14.5751	-0.57824
67.8	72.4614	75.257	84.2799	45.2215	48.3051	63.6723	22.8304	21.7068	35.7003	10.701	12.698	20.914	2.13333	5.78223	12.091	2.96859	0.6305	4.6122			67.8	54.1693	84.7197	62.2338	56.8973	50.8375	44.6718	33.6318	45.8325	23.4728	22.1101	23.0134	11.1678	15.7196	17.8416	-0.94578	12.5954	15.6737	-0.5829
68	72.186	75.3328	84.4946	45.899	48.5316	63.7383	22.9486	22.034	35.3401	10.6222	12.813	20.7444	1.98848	5.72185	12.1605	2.83925	0.380074	5.36747			68	53.9651	82.8588	63.1647	55.3317	52.0885	46.3167	31.8371	43.8924	25.3025	21.5041	21.7637	13.3258	14.3511	17.8126	0.650486	11.5011	16.5692	-0.28879
68.2	72.1372	75.3729	84.7011	46.7795	48.5219	63.6403	23.0203	22.3328	34.8613	10.668	12.7516	20.4397	1.97049	5.41162	12.0532	2.75855	0.021759	5.9958			68.2	53.9148	80.5705	64.6659	53.6171	52.9292	48.0559	29.8993	42.4119	27.4782	20.8762	20.5718	15.9582	12.6698	17.7561	3.01957	10.4204	17.7998	0.609676
68.4	72.2376	75.3538	84.8205	47.6904	48.3457	63.3027	22.9198	22.5269	34.2679	10.9156	12.5435	20.0843	2.00625	4.98849	11.8061	2.70648	-0.36195	6.49975			68.4	54.0455	78.3125	66.0725	51.9756	53.1402	49.4646	28.0188	41.8049	29.4772	20.5059	19.5317	18.5819	11.0238	17.5952	5.72275	9.4181	19.414	1.50725
68.6	72.4647	75.1752	84.9382	48.5145	48.0044	62.8885	22.7443	22.5809	33.6731	11.3374	12.2242	19.9198	2.0848	4.61315	11.574	2.77024	-0.77644	6.97355			68.6	54.2373	76.1387	66.2881	50.4572	53.083	50.0031	26.6195	42.3806	30.6356	20.4374	18.33	20.3298	9.50285	17.2936	7.94822	8.37387	21.1471	1.70771
68.8	72.7268	74.8838	84.9661	49.3504	47.4881	62.4096	22.5741	22.4132	33.1531	11.8723	11.8476	19.983	2.18449	4.31869	11.3648	2.89801	-1.13651	7.29678			68.8	54.4852	74.5849	65.422	49.0513	52.9848	49.832	25.7752	44.0657	30.843	20.3455	17.3968	21.1988	8.17228	16.989	9.41026	7.2106	22.6317	1.05815
69	72.8902	74.6238	84.9224	50.0332	46.9179	61.846	22.5831	22.2603	32.8002	12.3388	11.5653	20.1805	2.25293	4.22278	11.1741	3.07721	-1.37799	7.39813			69	54.6277	73.8974	63.744	47.7098	53.0748	49.3327	25.5291	46.7379	30.2618	19.854	16.736	21.4429	6.98683	16.8263	9.82847	5.93227	23.4226	-0.19005
69.2	72.8257	74.3486	84.8848	50.4353	46.4717	61.2065	22.7013	22.1855	32.5268	12.6793	11.4282	20.5003	2.28138	4.19395	10.8898	3.22796	-1.43712	7.24632			69.2	54.8755	74.0797	61.7649	46.5294	53.861	48.5525	25.637	50.2885	29.0787	19.0964	16.7144	21.2659	6.08834	17.4031	9.18353	4.59323	23.4478	-1.98835
69.4	72.6452	74.0774	84.8745	50.5523	46.1131	60.6099	22.898	22.3391	32.2754	12.8203	11.4837	20.8203	2.33329	4.19605	10.5223	3.37826	-1.26832	6.86449			69.4	55.1763	74.3133	59.9285	45.3235	54.8499	47.6193	25.914	53.3467	27.6321	18.1104	17.0364	20.6074	5.44172	18.396	7.77931	3.24927	22.504	-3.77149
69.6	72.4624	73.8926	84.7899	50.5644	45.7033	60.0181	23.1859	22.5985	32.0085	12.8784	11.5934	21.0575	2.50523	4.01972	9.99141	3.55616	-1.01027	6.22761			69.6	55.2339	74.5174	58.8749	44.2757	56.212	47.035	26.1611	56.1272	26.3761	16.8736	18.3148	19.8427	4.99496	19.4282	6.57682	2.28844	20.8162	-4.75781
69.8	72.3944	73.6468	84.5909	50.3723	45.199	59.4232	23.5175	22.7749	31.7083	12.9027	11.6003	21.0806	2.76422	3.62171	9.35686	3.7721	-0.87419	5.43507			69.8	55.2351	74.715	58.4428	43.4529	58.1153	46.7431	26.444	58.6749	25.5434	15.5707	20.2031	18.9919	4.76206	20.4716	5.96314	1.83835	19.2487	-4.87349
70	72.515	73.2107	84.3841	50.0941	44.6413	59.0219	23.7906	22.7524	31.3647	13.0062	11.4657	21.0151	3.12133	3.13362	8.7127	4.01035	-0.88136	4.6933			70	55.2538	75.3671	58.2417	42.7554	60.7612	46.3355	26.4063	61.0085	24.6778	14.1384	22.8921	17.9011	4.53608	22.0402	5.77544	1.68528	18.9696	-4.7559
70.2	72.8958	72.5884	84.1636	49.763	43.981	58.8419	23.9544	22.6595	31.1176	13.0536	11.1997	20.9842	3.46881	2.72385	8.14306	4.23931	-1.06067	4.08551			70.2	55.3742	75.92	57.9224	42.3108	63.4661	45.95	26.0318	62.4422	23.5575	12.631	25.56	16.4171	4.16256	23.2009	5.54824	1.82085	19.7014	-4.72238
70.4	73.4565	71.8383	83.9461	49.4958	43.209	58.7696	24.0996	22.4464	31.0619	13.017	10.8633	21.053	3.80783	2.3828	7.60462	4.48914	-1.40365	3.57747			70.4	55.3832	76.729	57.6765	42.3635	66.059	45.6642	25.5356	63.219	22.5134	11.2598	28.1699	14.7858	3.61076	23.5878	5.49318	2.35444	21.0137	-4.58923
70.6	73.9477	71.1367	83.8004	49.1053	42.6527	58.7768	24.1577	22.3241	31.2744	12.7434	10.6702	21.1769	3.98062	2.33906	7.22563	4.66987	-1.70968	3.3105			70.6	55.443	77.7	56.9695	42.8104	68.3265	45.0588	25.0747	63.1811	21.287	10.2399	30.2383	12.9979	3.26005	23.4567	4.85829	3.28289	22.6958	-4.97971
70.8	74.2099	70.6517	83.7477	48.6267	42.3946	58.9284	24.1095	22.4909	31.7411	12.1975	10.6606	21.3712	3.96331	2.49142	7.05821	4.68656	-1.98608	3.26319			70.8	55.7627	78.9114	56.2643	43.785	69.7224	44.395	25.2244	62.18	20.0638	9.85937	31.8482	11.1674	3.44018	22.7048	3.67597	4.71106	24.1398	-5.8664
71	74.297	70.3463	83.774	48.1866	42.3237	59.1397	24.0389	22.9029	32.4564	11.5278	10.7314	21.5463	3.81947	2.58339	7.12216	4.59853	-2.32249	3.34071			71	56.224	79.4194	55.8833	45.2789	69.9728	43.9913	26.3371	59.7926	19.3681	10.3253	32.852	9.74218	4.35265	20.8204	2.61778	6.44027	24.9144	-6.95112
71.2	74.28	70.3427	83.8686	47.9713	42.4922	59.371	24.0663	23.4031	33.2756	10.9503	10.904	21.5696	3.74196	2.58569	7.39242	4.44607	-2.68391	3.49377			71.2	56.8877	79.0391	56.1081	47.0677	68.7426	43.8241	28.2107	56.193	19.3977	11.8915	33.3305	8.8188	5.9646	17.904	2.18762	8.18872	24.7959	-7.83074
71.4	74.2857	70.5848	84.13	48.0165	43.0092	59.734	24.1571	23.9813	34.1813	10.5439	11.1427	21.591	3.72822	2.66513	7.9562	4.30679	-3.09181	3.87388			71.4	58.1369	77.4438	56.398	48.952	66.6063	43.7073	30.4325	52.5341	19.6653	14.5979	33.3359	8.13929	8.33136	14.6601	1.91507	10.0591	24.3469	-8.62073
71.6	74.4955	70.8354	84.5023	48.3263	43.6081	60.1002	24.3388	24.4526	35.1223	10.4097	11.2418	21.6379	3.81315	2.6312	8.69323	4.20803	-3.54992	4.34258			71.6	59.7689	75.0305	56.9997	50.654	63.11	43.9001	32.6018	49.3265	20.546	17.9004	32.222	7.83191	10.911	11.0141	2.23231	11.6829	23.3833	-8.6319
71.8	74.9567	70.9219	85.0923	48.8683	44.2529	60.4587	24.6754	24.715	36.1763	10.6653	11.1472	21.8845	4.06953	2.63473	9.6286	4.2505	-3.98278	5.003			71.8	61.174	72.195	57.329	51.9081	58.944	44.0345	34.3876	46.903	21.8527	21.1496	29.9491	7.84373	13.1603	7.18962	2.84737	12.728	22.0177	-8.2361
72	75.4601	70.938	85.8762	49.4207	44.9503	60.8167	25.0282	24.7839	37.2483	11.1607	10.8658	22.3938	4.3549	2.67971	10.6454	4.25754	-4.34443	5.79244			72	62.7588	69.3979	57.1115	52.9974	54.3215	43.8478	35.8296	45.2836	23.0825	24.3691	26.6869	7.82785	15.0755	3.58356	3.26628	13.4876	19.7154	-7.77476
72.2	75.9091	70.8319	86.7268	49.8856	45.6123	61.2594	25.2915	24.6311	38.2744	11.7098	10.4309	23.1727	4.53343	2.746	11.6732	4.25436	-4.65696	6.63206			72.2	64.5481	66.5672	56.2058	53.8558	50.0009	43.4959	37.315	44.0798	24.1258	27.2738	22.7103	7.6471	16.699	0.747514	3.47115	14.2044	16.867	-7.32133
72.4	76.2495	70.7541	87.3919	50.2997	46.2781	61.6288	25.5629	24.3901	39.0756	12.278	9.95168	23.9036	4.71631	2.75573	12.4798	4.23794	-4.76664	7.29274			72.4	66.2042	64.124	54.8172	54.3177	45.9519	42.8965	38.6713	42.9113	24.6153	29.516	18.5738	7.36815	18.1498	-1.38355	3.55193	14.6891	13.4501	-7.04684
72.6	76.3842	70.8525	87.9634	50.6033	47.0426	62.027	25.8412	24.2731	39.7015	12.7936	9.57468	24.5557	4.89676	2.82602	13.1001	4.22949	-4.65251	7.86359			72.6	67.4222	61.9721	53.0758	54.3718	42.2844	42.328	39.9097	41.1863	24.4291	31.0683	15.0497	7.07364	19.2648	-2.7655	3.23828	14.9278	9.24529	-7.3101
72.8	76.2492	71.2136	88.4069	50.8144	47.801	62.4723	25.9725	24.3147	40.0736	13.1833	9.38487	25.0042	5.02127	2.85131	13.5158	4.12561	-4.27405	8.27559			72.8	68.0059	59.7672	51.3585	54.1422	39.1091	41.8486	40.5273	38.7155	23.8622	32.0224	12.5661	7.03942	19.9742	-2.99117	2.93053	14.8319	4.83413	-7.82163
73	76.1363	71.8467	88.6322	51.06	48.5076	62.8711	26.0598	24.5412	40.1326	13.489	9.39346	25.2149	5.23336	2.87627	13.7303	4.06779	-3.66236	8.5109			73	67.7588	57.3249	49.9232	53.6088	36.6396	41.5707	40.5769	35.7403	23.1422	32.4597	11.066	6.95369	20.2306	-2.25564	2.7251	14.505	1.03461	-8.18906
73.2	76.0601	72.6124	88.7577	51.3877	49.037	63.0965	26.1982	24.7648	39.9284	13.7696	9.41437	25.1334	5.57076	2.66746	13.7438	3.9995	-3.06755	8.50903			73.2	66.7296	55.2828	48.943	52.9767	35.2373	41.3074	40.0141	33.4077	22.3398	32.6355	10.5282	6.83808	20.1131	-0.94116	2.86531	14.2296	-1.55669	-8.08925
73.4	76.0741	73.4158	88.9077	51.6339	49.3679	63.1941	26.2844	24.8309	39.5256	13.9876	9.39046	24.8955	5.88865	2.21943	13.6769	3.84301	-2.62361	8.29759			73.4	65.3337	54.0112	48.4441	52.4025	35.0263	41.2099	39.029	31.9425	21.9189	32.5289	10.5971	6.8052	19.3063	1.16622	3.33747	14.0735	-2.46932	-7.46458
73.6	76.2309	74.1539	89.0929	51.8147	49.4701	63.2836	26.2866	24.7032	39.0158	14.1386	9.40883	24.6801	6.12924	1.63441	13.586	3.55832	-2.33567	7.90359			73.6	63.7604	53.7056	48.1362	52.0106	35.9368	40.967	37.5224	31.1567	21.7043	32.0674	11.3701	6.75853	17.856	4.28536	3.97921	14.0829	-1.33545	-6.4515
73.8	76.5632	74.7859	89.2414	51.9096	49.4166	63.2982	26.2348	24.4752	38.4274	14.0936	9.44571	24.5191	6.29485	1.00859	13.3273	3.20479	-2.22512	7.35285			73.8	62.2334	55.0084	47.9586	51.7675	37.8803	40.7312	35.8534	31.4524	21.5194	31.269	12.9388	6.48145	16.0515	8.02998	4.36572	14.3968	1.43716	-5.12058
74	76.9057	75.1617	89.3906	51.9355	49.1381	63.2791	26.1293	24.0321	37.9567	13.8826	9.46131	24.3835	6.38661	0.283982	12.9916	2.86165	-2.37098	6.79771			74	60.6327	57.7465	47.8506	51.4814	40.8353	40.3274	33.9448	32.9079	21.3424	29.9987	15.6289	6.14939	14.0072	12.4096	4.74013	14.7661	5.43088	-3.68361
74.2	77.1334	75.4155	89.4141	51.7692	48.7836	63.2499	25.8955	23.5493	37.5595	13.4713	9.57726	24.2355	6.34914	-0.32107	12.6853	2.51124	-2.57406	6.34537			74.2	59.0743	61.2711	47.5426	51.0641	44.0459	39.7818	31.9719	34.8432	20.9108	28.3962	18.6863	5.66193	11.9868	16.9726	4.64303	15.0346	9.71704	-2.72014
74.4	77.2448	75.5762	89.2793	51.5542	48.3234	63.2645	25.6023	23.1708	37.3159	13.0116	9.7577	24.017	6.18281	-0.8502	12.5063	2.17439	-2.8485	6.06588			74.4	57.6446	64.8243	47.1248	50.7838	46.4303	39.4576	30.1796	36.8119	20.3201	26.579	21.1859	5.08897	10.1869	20.5962	4.09298	15.1277	13.2884	-2.10322
74.6	77.3088	75.6945	88.9604	51.4163	47.8265	63.1723	25.2913	22.9384	37.0979	12.5992	9.87677	23.5844	5.99786	-1.26454	12.3433	1.96496	-3.16449	5.89434			74.6	56.4353	68.2952	46.8512	50.5818	48.1967	39.3485	28.7073	39.1906	19.8647	24.8103	23.3071	4.80925	8.8897	23.3471	3.35852	14.9886	16.2317	-1.69548
74.8	77.3983	75.718	88.5622	51.407	47.3277	63.0289	25.1163	22.7871	37.0035	12.4117	9.9765	23.0486	5.84638	-1.52411	12.2815	1.91328	-3.50272	5.92981			74.8	55.654	70.7609	46.861	50.3968	48.9922	39.3901	27.4292	41.6725	19.5423	23.2789	24.9838	4.87687	7.73552	25.2879	2.73886	14.5013	18.4619	-1.18065
75	77.5697	75.6218	88.2038	51.5639	46.9405	62.917	25.0486	22.6772	36.9769	12.3675	9.99945	22.5705	5.72444	-1.53941	12.3752	1.96121	-3.83872	6.10477			75	55.6389	72.446	46.8494	50.3801	49.4349	39.4663	26.429	44.4091	19.1723	22.1274	26.1205	5.18624	6.84528	26.6864	1.95518	13.8743	20.1865	-0.60347
75.2	77.8137	75.3696	87.8957	51.838	46.678	62.7864	25.0727	22.6766	37.0821	12.4484	9.97781	22.2591	5.63875	-1.51897	12.5498	2.05691	-4.08592	6.3529			75.2	56.147	73.8683	46.7221	50.6237	49.7157	39.4137	25.6675	47.0628	18.8061	20.8447	26.8582	5.5598	6.022	27.6914	1.11681	13.038	21.2825	0.075359
75.4	77.9183	74.8903	87.7504	52.1076	46.5173	62.7349	25.0512	22.6347	37.2811	12.4902	9.82466	22.2681	5.57711	-1.45488	12.7042	2.13434	-4.26198	6.73508			75.4	56.8225	74.7095	46.6559	50.9265	50.4489	39.0616	25.094	49.2583	18.3665	19.32	27.5649	6.0463	5.28286	28.4747	0.474372	12.2759	21.5542	0.384522
75.6	77.8423	74.272	87.793	52.2539	46.5395	62.8385	24.962	22.6155	37.5859	12.4337	9.67937	22.5448	5.45876	-1.34526	12.8131	2.07195	-4.2953	7.29269			75.6	57.7524	74.5034	46.6008	51.2599	51.0469	38.6871	24.5129	49.7163	17.9801	17.6929	27.9191	6.25973	4.495	28.4748	0.171588	11.8101	20.5461	0.230553
75.8	77.6003	73.721	87.8171	52.3039	46.8097	63.0483	24.7243	22.7229	37.8395	12.2452	9.68644	22.8613	5.27399	-1.0525	12.8345	1.89938	-4.10118	7.79117			75.8	58.6333	73.608	46.2028	51.5004	51.5576	38.1379	24.2008	48.382	17.6266	16.2792	27.6942	6.24134	4.09404	27.7689	0.265772	11.6501	18.6472	-0.53337
76	77.1433	73.3643	87.6604	52.1532	47.2613	63.2505	24.3545	23.0667	37.9918	11.9918	9.99541	23.0365	5.01176	-0.57094	12.7158	1.63335	-3.69651	8.26028			76	59.2811	72.6665	45.7296	51.5765	51.8222	37.4939	24.3017	45.7864	17.1694	15.3806	27.3181	6.09497	4.26255	26.3665	0.718597	11.6084	16.0701	-1.89982
76.2	76.535	73.1891	87.5641	51.8981	47.7481	63.5807	23.953	23.4859	38.2089	11.751	10.4742	23.1949	4.74175	0.087298	12.628	1.38213	-3.33216	8.77739			76.2	59.8827	71.4756	45.371	51.6256	51.7561	37.3265	24.9474	42.616	16.9931	15.4489	27.1129	6.2816	5.00866	24.5927	1.45504	11.8643	12.9108	-3.74961
76.4	75.9605	73.2348	87.4751	51.6505	48.3276	63.9002	23.6216	24.0727	38.4448	11.5598	11.1722	23.2101	4.56472	0.848497	12.5238	1.18785	-2.89661	9.19508			76.4	60.3469	70.7252	44.9036	51.7152	51.8088	37.6314	25.8461	39.693	17.0937	16.3571	27.4931	6.71566	6.14075	23.1807	2.07936	12.3176	9.86889	-5.59697
76.6	75.5143	73.4992	87.2592	51.4835	48.9048	64.0764	23.4042	24.7115	38.5877	11.4367	11.9081	23.1034	4.52683	1.52581	12.3985	1.09594	-2.4965	9.30801			76.6	60.7334	70.9547	44.583	51.8906	52.331	38.2004	27.4224	38.2606	17.109	18.084	28.2899	7.15416	7.95395	22.3824	1.99197	12.9292	7.59898	-7.168
76.8	75.1153	73.8214	87.0368	51.3105	49.2514	64.0941	23.2999	25.1894	38.6742	11.3443	12.5207	22.9799	4.502	1.93043	12.279	1.02304	-2.31399	9.16756			76.8	61.0192	72.3304	44.8671	52.1658	53.2894	39.1868	29.4331	38.4605	17.1869	20.3519	29.5917	7.81237	10.0082	22.2225	1.52163	13.7613	6.19194	-8.11074
77	74.8796	74.3097	86.8291	51.3005	49.5336	63.9858	23.3375	25.4869	38.7426	11.3325	13.0685	22.9717	4.58316	2.11454	12.1883	1.0726	-2.23706	8.80679			77	61.1528	74.0585	45.7099	52.4032	54.2395	40.6417	31.5109	39.7815	17.7011	22.6978	31.1051	8.71503	11.7049	22.8027	0.956709	14.4751	5.7137	-8.16852
77.2	74.8047	74.9803	86.5274	51.4156	49.84	63.7064	23.4823	25.7504	38.727	11.2296	13.5975	22.9954	4.71797	2.2353	12.0495	1.20163	-2.07157	8.26245			77.2	60.971	76.0019	47.0141	52.408	55.3177	42.2302	33.2053	41.8731	18.4882	24.669	32.6811	9.67157	12.9614	23.8271	0.445133	14.9265	6.20776	-7.49617
77.4	74.898	75.7232	86.0289	51.6394	50.0592	63.2204	23.6929	25.9011	38.5984	11.0432	13.8649	22.998	4.83251	2.26322	11.8817	1.45609	-1.98328	7.64686			77.4	60.7914	77.8665	48.8086	52.1759	56.2186	43.8133	34.5645	44.081	19.645	26.5434	34.0382	10.5009	14.0714	24.1834	0.200852	15.1218	7.18981	-6.41725
77.6	75.0367	76.4043	85.5314	51.9139	49.9865	62.7212	23.8926	25.8463	38.5724	10.8643	13.9181	23.0261	4.87538	2.23916	11.8799	1.82544	-1.99996	7.19231			77.6	60.5599	78.8696	50.7693	51.8484	56.5029	45.3669	35.5295	45.577	21.2017	28.2162	34.9456	11.2419	14.9726	23.5917	0.582663	15.2654	7.81536	-5.35326
77.8	75.2057	77.0912	85.1443	52.2552	49.7517	62.2866	24.0921	25.7163	38.6305	10.7108	13.8362	23.0944	4.92786	2.23269	12.0338	2.32296	-1.98902	6.94141			77.8	60.3854	78.7987	52.3716	51.7893	55.7785	46.8088	36.4397	46.2624	22.8449	29.7351	34.639	11.5588	16.111	21.7173	1.06155	15.4924	7.5758	-4.4837
78	75.4314	77.6265	84.925	52.6387	49.3276	61.8953	24.3562	25.6513	38.673	10.6287	13.5445	23.0721	4.95177	2.2242	12.2096	2.92034	-1.95835	6.82767			78	60.4057	78.1967	53.416	52.1953	54.1262	48.0387	37.4401	46.5204	24.3943	30.9314	33.0417	11.5359	17.6333	18.6943	1.35013	16.0908	6.66833	-3.98769
78.2	75.7376	77.9793	84.8261	53.0882	48.7435	61.4751	24.6925	25.6315	38.4633	10.7163	13.0237	22.8731	4.93966	2.18377	12.2494	3.5804	-1.93369	6.69113			78.2	60.5794	77.3976	54.0938	52.9313	52.2018	48.818	38.6609	46.1824	25.5288	32.0403	31.2519	11.3536	19.3429	15.3334	1.60572	16.9064	5.71383	-3.6705
78.4	76.0373	78.2152	84.9783	53.5178	48.1298	61.2062	25.1457	25.6511	38.2279	10.9776	12.5938	22.7085	5.01007	2.20437	12.3611	4.13939	-1.80606	6.65642			78.4	60.7969	76.3945	54.4316	53.9339	50.1795	49.1476	39.9861	45.2819	26.1969	32.7062	29.5222	11.4136	20.6852	12.5716	2.02169	17.7885	5.42682	-3.39965
78.6	76.4377	78.3127	85.2393	54.0639	47.708	61.0311	25.7741	25.7417	37.8193	11.3019	12.2115	22.6003	5.26367	2.36344	12.4809	4.60951	-1.57445	6.60874			78.6	61.175	75.4674	54.2784	55.0857	48.369	48.8954	41.028	44.4604	26.3551	32.932	28.1044	11.7701	21.5691	10.4998	2.48752	18.6711	5.83115	-2.99645
78.8	76.987	78.2925	85.506	54.6428	47.5247	60.9537	26.4631	25.9502	37.3086	11.6986	11.8916	22.597	5.66125	2.65372	12.5023	4.9318	-1.22801	6.60128			78.8	61.6476	74.3644	54.182	56.1579	46.6812	48.0838	41.6644	43.5306	26.0967	32.4705	27.033	12.1934	21.8973	9.05672	3.16073	19.5877	6.59443	-2.59663
79	77.563	78.1348	85.676	55.1005	47.5125	60.9628	27.1123	26.1474	36.6874	12.0479	11.6138	22.6534	6.06679	3.03438	12.3288	5.04672	-0.82158	6.55188			79	61.733	72.6658	54.3782	56.9209	44.7589	46.8649	41.6738	42.3268	25.6661	31.2126	25.7673	12.6245	21.3599	7.69947	4.58075	20.2464	6.85836	-2.2162
79.2	78.192	77.8017	85.701	55.3822	47.722	61.1351	27.707	26.3375	36.1941	12.3876	11.5516	22.7474	6.43325	3.55141	12.0453	4.93579	-0.27272	6.57059			79.2	61.6381	70.9033	54.685	57.4263	42.1403	45.5088	41.0935	41.2638	25.5172	29.3246	23.8603	13.009	20.0356	6.36483	6.51539	20.5941	6.77788	-1.80876
79.4	78.907	77.332	85.467	55.581	48.0412	61.3501	28.1992	26.505	35.7469	12.7207	11.6072	22.7143	6.64033	4.14353	11.5982	4.7828	0.311581	6.39423			79.4	61.5673	69.5945	54.97	57.5144	39.1964	44.1207	40.2558	41.1045	25.6862	27.1445	21.3116	13.3079	18.3061	5.54439	8.84321	20.6237	6.45152	-1.29417
79.6	79.5793	76.8014	85.1014	55.4812	48.358	61.6263	28.4481	26.6249	35.4549	13.0547	11.8045	22.6615	6.58675	4.69655	11.0434	4.62699	0.888337	6.21642			79.6	61.5382	68.8158	55.6445	57.252	36.5629	43.2373	39.5084	41.7102	26.2231	24.7846	18.6869	13.903	16.341	5.21014	11.4435	20.2562	6.30555	-0.55555
79.8	80.1864	76.1991	84.7268	55.2719	48.5907	61.9458	28.649	26.6355	35.2904	13.4161	12.0013	22.5559	6.45838	5.06304	10.5041	4.64655	1.334	5.91681			79.8	61.5187	68.9317	56.0268	56.9013	35.0199	42.8844	38.6593	43.2138	26.9268	22.5014	16.4375	14.93	14.2614	5.8636	13.7844	19.5431	6.7806	0.057097
80	80.6474	75.6478	84.4258	55.0218	48.889	62.2625	28.7875	26.6872	35.2283	13.8005	12.2628	22.3968	6.29029	5.27931	10.0174	4.7343	1.75896	5.56763			80	61.7435	70.4206	55.9035	56.6906	34.6275	43.0988	37.9422	45.4222	27.513	20.7766	15.056	16.2588	12.462	7.91358	15.1382	18.9775	8.26361	0.673458
80.2	80.8328	75.2672	84.1352	54.7782	49.1648	62.5169	28.8444	26.7002	35.1086	14.0996	12.377	22.2283	6.05409	5.26562	9.66232	4.88118	1.99184	5.08962			80.2	62.1174	72.4856	55.6052	56.6245	34.8145	43.7373	37.4234	47.4884	27.7947	19.6593	13.9858	17.5642	11.2417	10.3808	15.5956	18.4785	10.2473	1.30986
80.4	80.7264	75.0533	83.8801	54.398	49.3827	62.6844	28.7498	26.7069	34.9963	14.3194	12.3348	22.1431	5.74592	5.08013	9.44411	4.95322	2.02978	4.71398			80.4	62.3757	74.1286	55.4714	56.8034	34.5449	44.9284	37.0768	48.4726	27.9075	19.2241	13.2079	18.8989	10.5672	12.5238	15.3846	18.1688	11.876	1.91908
80.6	80.4056	75.0655	83.6031	54.1129	49.6953	62.705	28.6715	26.7909	34.9449	14.4868	12.2326	22.03	5.47884	4.83603	9.35792	4.96608	1.931	4.32779			80.6	62.7127	75.1612	55.1048	57.1994	33.7935	46.4603	36.9475	48.825	27.845	19.4569	12.2101	19.6916	10.4653	14.3626	14.6642	17.8965	12.9134	2.18164
80.8	79.8373	75.281	83.2673	53.8048	50.0906	62.5534	28.5619	27.0518	34.9705	14.5004	12.0952	21.8212	5.1478	4.68736	9.45652	4.82797	1.7418	4.04716			80.8	63.0872	75.6681	54.9223	57.3058	32.6328	48.2896	36.9295	48.5248	28.1081	20.0679	11.163	20.1177	10.6298	15.1507	13.7689	17.6017	13.1456	2.12574
81	79.1721	75.5331	82.9212	53.4769	50.3642	62.3919	28.4275	27.2645	35.0853	14.435	11.7395	21.6617	4.72566	4.49787	9.8914	4.6582	1.30171	3.91407			81	63.5993	75.3532	54.8349	57.218	31.3641	49.8943	37.2502	46.9895	28.6791	21.1817	10.0312	19.9719	11.157	14.3202	12.7646	17.2473	12.1865	1.58233
81.2	78.4963	75.7905	82.8614	53.1042	50.4655	62.2941	28.207	27.4484	35.4503	14.3873	11.3534	21.6478	4.22649	4.29329	10.6127	4.53643	0.692628	4.11178			81.2	64.2199	74.536	54.3653	57.2914	30.4926	51.0931	38.0981	44.9453	29.128	22.4527	9.29457	19.2058	12.2338	13.0541	11.3088	17.3618	10.3837	0.296179
81.4	77.9334	75.9854	83.0909	52.8756	50.4794	62.3154	28.0648	27.6411	35.9069	14.3891	11.0623	21.7765	3.76324	4.09617	11.4154	4.56163	-0.00272	4.53059			81.4	65.137	73.8366	53.2745	57.6564	31.0441	51.8722	39.5759	43.109	29.3472	23.7778	9.13941	17.7968	14.0048	11.8685	9.34974	17.8341	8.47536	-1.25239
81.6	77.4558	76.0197	83.5197	52.7021	50.258	62.4073	27.926	27.8899	36.2716	14.4523	10.8311	21.9721	3.31186	3.91578	12.1294	4.64832	-0.75145	5.0892			81.6	65.9046	73.6246	51.8577	58.0156	32.4461	52.1562	41.2248	41.1266	29.5696	25.013	9.69058	16.2512	16.0473	10.9939	7.09169	18.4358	7.09501	-2.7195
81.8	77.0554	75.9257	84.1009	52.6001	49.8816	62.6069	27.7523	28.0499	36.501	14.6192	10.6913	22.2303	2.89151	3.71017	12.6972	4.69829	-1.549	5.78486			81.8	66.3049	73.8676	50.3151	58.3654	34.4149	51.9453	42.9106	38.9106	29.3304	26.525	10.9634	14.7836	18.1393	10.7424	4.83501	19.0025	6.4264	-3.76551
82	76.7473	75.9236	84.7733	52.5374	49.5628	62.8412	27.6215	28.2029	36.7453	14.7722	10.8117	22.5174	2.69341	3.66436	13.1708	4.66714	-2.24883	6.62266			82	66.2046	74.7004	49.1408	58.6041	36.5072	51.5354	44.3059	37.3477	28.9082	27.7758	12.7462	13.8224	19.8482	11.6486	2.96483	19.4884	6.80649	-4.32521
82.2	76.6663	75.9118	85.273	52.6533	49.3452	62.999	27.6128	28.2873	36.8103	14.9113	10.9583	22.7145	2.83464	3.7519	13.4377	4.63655	-2.88342	7.29443			82.2	65.9516	75.577	48.5455	58.7522	38.302	50.9746	45.197	36.4353	28.5096	28.7399	14.5767	13.253	20.8165	12.8102	1.7616	19.6316	7.26554	-4.32906
82.4	76.7128	75.9207	85.6408	52.8251	49.166	63.0964	27.5824	28.2132	36.7737	14.934	11.0573	22.8826	3.17701	3.86841	13.5093	4.50031	-3.42699	7.73185			82.4	65.3458	76.3925	48.7687	58.985	39.3021	49.9877	45.3927	35.7638	28.0804	29.0103	15.7423	12.6364	20.8458	13.8589	1.06114	19.1138	7.35621	-4.10727
82.6	76.8435	75.9882	85.8185	52.9886	49.0897	63.1578	27.5169	27.9045	36.6625	14.8053	11.1959	22.9699	3.56787	3.99021	13.3589	4.34459	-3.80622	7.86216			82.6	64.5176	76.9855	49.4648	59.3268	39.7329	48.5069	44.935	35.3824	27.5406	28.6625	16.0536	11.9319	19.9023	14.2631	0.934886	17.8845	6.94445	-3.70835
82.8	77.1234	76.0602	85.822	53.1303	49.1106	63.1919	27.4193	27.4225	36.6357	14.4899	11.3396	22.9954	3.88881	4.11672	13.0147	4.23307	-3.86159	7.73938			82.8	63.9398	77.5001	50.463	59.8033	40.0075	46.7692	44.2214	35.5939	27.1841	27.7117	15.7082	11.2825	18.1637	14.4043	0.988508	16.0641	6.75485	-3.10927
83	77.5249	76.0471	85.7093	53.3383	49.105	63.2246	27.2599	26.761	36.6425	14.0233	11.3513	22.9447	4.02364	4.11245	12.5953	4.21516	-3.74115	7.24064			83	63.8767	77.8177	51.0417	60.3439	40.661	44.6369	43.1439	35.8343	26.7421	26.44	14.8598	10.2856	16.0293	14.4278	0.988012	13.991	6.80316	-2.67044
83.2	77.8992	76.1185	85.6429	53.4579	49.1523	63.3254	27.0794	26.0806	36.7471	13.408	11.4566	22.9239	3.95296	4.05295	12.1877	4.24403	-3.40949	6.61559			83.2	63.8089	78.252	50.9546	60.7102	42.4515	42.2578	41.6945	36.1889	26.0757	25.1326	14.1177	9.27238	13.6982	14.8444	0.819682	11.7102	7.7005	-2.57565
83.4	78.1044	76.3555	85.6632	53.5832	49.3131	63.4411	26.9917	25.4572	36.8816	12.7631	11.6402	22.8134	3.75169	4.0323	11.8466	4.33555	-2.94151	5.9552			83.4	63.8424	78.967	49.8384	60.8639	45.2739	39.871	39.8962	36.6823	25.2101	24.1679	13.8253	8.44444	11.5619	15.6707	0.368938	9.61868	9.21735	-2.93064
83.6	78.1726	76.7834	85.8046	53.7315	49.734	63.579	27.0478	25.0035	37.14	12.1118	11.8484	22.8049	3.55377	4.07745	11.6358	4.36276	-2.37564	5.48095			83.6	63.9573	80.003	48.0228	60.8296	48.1734	37.6521	38.3377	37.3947	24.1428	23.8355	14.1507	7.7863	9.9418	16.9791	-0.63114	8.09177	11.092	-3.68885
83.8	78.1332	77.3787	85.9755	53.8844	50.238	63.7574	27.1606	24.6437	37.3535	11.4804	11.9426	22.9447	3.41375	4.20317	11.5822	4.34216	-1.8268	5.13906			83.8	64.0473	81.0406	45.7564	60.7998	50.6091	35.5931	36.862	37.79	22.7205	23.8212	14.9079	7.02489	9.1508	18.1787	-2.07223	7.10485	12.6562	-5.03352
84	77.9628	78.0649	86.213	53.9143	50.7439	63.9725	27.2501	24.4265	37.5469	10.9329	11.954	23.233	3.28931	4.46292	11.5488	4.21555	-1.26548	5.03803			84	64.024	81.6905	43.5859	60.601	52.2399	33.9838	35.7016	38.2496	20.995	24.0484	16.3218	6.48858	9.02819	19.1193	-3.88043	6.43143	13.7334	-6.96183
84.2	77.7552	78.7045	86.4876	53.972	51.2292	64.1936	27.3769	24.2884	37.7826	10.5553	11.8806	23.5643	3.14199	4.8214	11.5892	4.06053	-0.66575	5.10205			84.2	64.2662	82.2095	41.9789	60.0748	53.1157	33.1227	34.8373	38.9763	19.3647	24.1466	17.9096	6.03193	9.25887	19.4244	-5.80948	6.01803	14.4927	-9.15185
84.4	77.7143	79.2253	86.7291	54.0248	51.7221	64.4597	27.5144	24.3314	38.0337	10.3785	11.7595	23.9203	3.03722	5.26469	11.7941	3.93493	0.02564	5.42104			84.4	64.3534	82.4394	41.0882	58.8617	53.4727	32.8628	34.0735	39.918	17.9738	24.0608	19.7637	6.02698	9.38895	18.8026	-7.63925	5.76912	15.2689	-11.3001
84.6	77.9627	79.587	86.9476	54.1437	52.0475	64.803	27.6638	24.5004	38.2416	10.3971	11.6113	24.2546	2.90314	5.69083	12.1477	3.87739	0.728801	5.83129			84.6	64.324	82.4314	40.4624	57.606	54.4243	32.8377	33.5118	40.7774	16.2628	23.9646	21.9436	6.11109	9.76826	18.2348	-9.25031	5.8836	16.2118	-13.4222
84.8	78.4869	79.7535	87.2785	54.3991	52.211	65.0992	27.8307	24.7932	38.4284	10.6872	11.5941	24.5791	2.79687	6.04122	12.5417	3.90544	1.28818	6.28978			84.8	64.2948	81.8949	40.2659	56.4381	55.814	33.2321	33.1777	41.6783	14.7993	24.0863	24.3205	6.44093	10.7081	18.3205	-10.2531	6.7527	17.3341	-15.076
85	79.1984	79.7589	87.6683	54.8052	52.2718	65.3841	28.0455	25.0661	38.5744	11.2406	11.8352	24.868	2.81849	6.34309	12.8852	3.9656	1.73538	6.76989			85	64.315	81.2482	40.4989	55.3242	57.6881	34.2534	33.1256	42.3624	14.0283	24.3962	26.5347	7.0861	12.1136	18.9981	-10.371	8.09467	18.6805	-15.807
85.2	79.9646	79.5969	88.187	55.2672	52.218	65.7269	28.1655	25.3401	38.7372	11.9923	12.2078	25.1719	3.03885	6.54299	13.1967	3.94532	2.03572	7.3447			85.2	63.678	79.8539	41.3241	54.0611	58.9158	35.531	32.9842	42.3039	14.1724	24.8911	27.8844	8.37687	13.6725	19.4505	-9.406	9.5885	19.7157	-15.6211
85.4	80.7236	79.3193	88.805	55.7504	52.0474	66.0273	28.2233	25.4452	39.0297	12.8437	12.5901	25.44	3.41092	6.59012	13.4618	3.83326	2.07835	7.88165			85.4	62.6193	77.7891	42.879	52.952	59.0811	37.2246	33.0402	41.476	14.8647	25.6057	28.0771	10.0776	15.3151	19.4118	-7.60738	11.2062	20.0962	-14.8079
85.6	81.3637	78.9978	89.5074	56.189	51.8931	66.2154	28.2328	25.4809	39.3509	13.7352	12.8827	25.6372	4.04895	6.61487	13.6643	3.63824	2.03512	8.32838			85.6	61.2053	74.9181	45.5151	51.6869	57.6738	39.4627	32.9396	39.6149	16.7021	25.8472	26.9276	12.4267	16.4004	18.4741	-4.77287	12.6626	19.4269	-13.3547
85.8	81.8289	78.5804	90.12	56.5193	51.761	66.2654	28.243	25.4067	39.6164	14.6189	12.9782	25.7011	4.8994	6.53308	13.779	3.41616	1.94102	8.58514			85.8	59.8713	71.7365	48.6064	50.6209	55.0936	41.6897	32.919	36.8002	18.8772	25.4864	24.6316	14.8507	16.5969	16.6458	-1.34104	13.347	17.7578	-11.8111
86	82.1393	78.103	90.5779	56.8115	51.5985	66.167	28.3366	25.249	39.7727	15.4685	12.8914	25.7092	5.8486	6.28084	13.8004	3.25201	1.79807	8.60797			86	58.6952	68.8048	51.9852	50.0834	51.9566	43.5227	32.7219	33.4004	21.0859	24.752	21.7298	17.114	16.1778	14.0039	2.28713	13.3027	15.5184	-10.2542
86.2	82.3283	77.7009	90.6592	56.9804	51.3787	65.8963	28.5204	25.0414	39.807	16.2113	12.735	25.584	6.71581	5.94746	13.6451	3.16501	1.62318	8.37405			86.2	58.0104	66.6174	55.0254	50.09	49.0442	44.8723	32.7654	29.8957	22.7499	24.0569	19.1992	18.8928	15.3724	11.1485	5.62456	12.7102	13.3291	-8.83597
86.4	82.4417	77.3937	90.4378	57.0455	51.1548	65.5804	28.7774	24.9473	39.7531	16.8007	12.5865	25.3876	7.44606	5.53774	13.3783	3.12913	1.52354	7.91508			86.4	57.838	65.4034	57.1334	50.4358	46.865	45.7579	33.0547	26.7789	23.9387	23.1505	17.1262	20.0163	14.2598	9.07607	8.55891	11.6075	11.7465	-7.55866
86.6	82.3994	77.086	90.0562	57.0522	50.7912	65.3854	29.0506	24.8193	39.6556	17.2466	12.4234	25.1939	7.95574	5.00943	13.1801	3.17511	1.17373	7.34455			86.6	58.3063	65.1595	58.1835	51.0652	45.6095	46.207	33.4333	24.5332	24.7504	22.3142	15.3947	20.3797	13.3381	7.55598	10.9121	10.3959	10.4866	-6.54727
86.8	82.182	77.0431	89.6593	56.933	50.4591	65.3638	29.3538	24.8367	39.5833	17.5079	12.4091	25.0097	8.23691	4.50353	13.1103	3.29841	0.735542	6.83974			86.8	58.8758	65.4068	58.4288	51.5492	45.2872	46.4537	33.7394	23.6536	25.5761	21.737	14.0881	20.2656	12.606	6.57085	12.7184	9.1875	9.34551	-5.65268
87	81.7802	77.1988	89.2291	56.6749	50.2711	65.3627	29.5768	25.05	39.4756	17.5912	12.4081	24.7612	8.29949	4.03603	13.1268	3.41487	0.266881	6.48014			87	59.3092	65.9131	58.0433	51.67	45.2377	46.4634	34.09	24.0716	26.2952	21.2749	13.3074	19.7863	12.0657	6.32535	13.7925	8.03909	8.26885	-4.83089
87.2	81.3356	77.4292	88.7151	56.4189	50.2431	65.3358	29.7625	25.3604	39.2277	17.5714	12.3888	24.5525	8.34718	3.56161	13.234	3.55865	-0.19572	6.17199			87.2	59.7886	66.4965	57.1405	51.8	44.8556	46.033	34.6485	25.6775	26.8043	20.9239	12.9922	18.935	11.7995	6.99819	14.0525	7.14793	7.40192	-4.41422
87.4	80.7959	77.6639	88.1687	56.2234	50.1733	65.2635	29.8527	25.6238	38.7067	17.4953	12.2781	24.3621	8.33217	3.24269	13.3309	3.79955	-0.6743	5.90605			87.4	60.6039	67.2948	56.291	52.0394	44.4091	45.2257	35.1798	28.224	27.1057	20.7767	13.4615	17.8155	11.8891	8.29413	13.6006	6.62485	6.99519	-4.47365
87.6	80.2251	77.9129	87.6111	55.9477	50.125	65.0853	29.8836	25.9112	38.1068	17.2942	12.2054	24.1762	8.16282	3.05288	13.3936	4.1006	-0.98834	5.75663			87.6	61.4951	68.244	55.7081	52.0732	44.0542	44.2419	35.4902	31.6235	26.9248	20.6866	14.8179	16.6288	11.9825	9.9392	12.3231	6.01509	7.42702	-4.92362
87.8	79.7439	78.0041	87.0703	55.7301	50.078	64.8446	29.8361	26.1497	37.5923	16.997	12.179	24.1059	7.89163	2.98482	13.5118	4.43507	-1.21444	5.76715			87.8	62.1743	69.7563	55.4036	51.9435	43.7056	43.4365	35.5063	35.054	26.1812	20.485	16.4169	15.4014	11.9985	11.6446	10.4684	5.69228	8.88084	-5.20841
88	79.5035	78.0006	86.5285	55.598	49.9601	64.6165	29.7726	26.2984	37.2094	16.635	12.2449	24.0479	7.5896	3.06099	13.7315	4.78613	-1.43727	5.89389			88	62.3993	71.3426	55.0858	51.9716	43.663	43.0878	35.4271	38.1459	25.0948	20.3731	17.6845	14.3041	11.9804	13.1128	8.63681	5.71959	10.9543	-5.34448
88.2	79.3988	77.9573	86.1398	55.5529	49.8038	64.4672	29.6693	26.4346	37.0128	16.1588	12.41	23.9172	7.17894	3.31402	14.0198	5.06552	-1.64623	6.08091			88.2	62.5282	73.0128	54.8304	52.3002	44.8291	43.2652	35.3736	40.8102	23.9782	20.4694	18.7522	13.4335	12.238	15.018	6.9906	6.29125	13.6056	-5.08266
88.4	79.4954	77.7064	85.9521	55.5871	49.6142	64.4414	29.499	26.4532	37.0458	15.6806	12.6332	23.8439	6.77004	3.39645	14.4514	5.26283	-1.94957	6.35584			88.4	62.5099	74.4158	54.8309	52.731	47.0182	43.7308	35.3757	43.3371	23.4193	20.7324	19.6917	12.9841	12.7357	17.2395	5.74974	7.44993	16.2944	-4.29891
88.6	79.6829	77.3658	86.024	55.693	49.4452	64.5611	29.14	26.3613	37.3732	15.2389	12.8797	23.8623	6.42108	3.4268	14.9995	5.32822	-2.2247	6.74511			88.6	62.4876	75.4519	54.8205	53.3445	49.6009	44.2248	35.7367	45.2371	23.2268	20.991	20.6208	12.7267	13.3334	19.9827	4.92758	9.17065	19.1601	-3.17628
88.8	79.9637	76.9571	86.3195	55.8837	49.2955	64.843	28.6875	26.238	37.9125	14.9373	13.0281	23.9367	6.13748	3.364	15.541	5.21992	-2.47063	7.10334			88.8	62.5	75.6133	54.6913	54.1664	52.0512	44.4197	36.4067	46.7207	23.2846	21.4322	21.4981	12.5094	13.7799	22.3341	4.35754	11.0673	21.6714	-2.34213
89	80.2793	76.5593	86.7927	56.1172	49.2154	65.1693	28.2663	26.2326	38.5791	14.771	13.096	24.064	5.91681	3.26197	15.9937	5.021	-2.56235	7.28839			89	62.9381	76.028	54.7284	55.0395	54.5798	44.3489	37.4121	48.046	23.4795	21.9841	22.9685	12.513	13.9712	24.6444	3.62991	13.1159	24.2108	-1.74734
89.2	80.6233	76.1466	87.3823	56.3242	49.2216	65.5204	27.9535	26.3223	39.2604	14.8064	12.986	24.2578	5.82933	3.06678	16.298	4.73886	-2.53919	7.42038			89.2	63.3863	77.0082	54.9732	55.5539	57.1491	44.3499	38.3683	49.1418	23.9621	22.2506	24.7648	12.9611	13.5369	26.6203	3.01901	14.9555	26.473	-1.05545
89.4	80.965	75.9504	87.9224	56.3928	49.3789	65.7999	27.8428	26.4485	39.9723	14.9286	12.7871	24.4485	5.79836	2.96463	16.3209	4.3866	-2.33171	7.47672			89.4	63.7468	78.6696	55.3852	56.1646	59.7551	44.4781	39.2991	49.7449	24.2139	22.405	27.072	13.6096	12.6634	28.4038	2.44413	16.1621	28.621	-0.50633
89.6	81.4058	76.0808	88.295	56.5633	49.6366	66.0363	28.0252	26.5653	40.5453	15.2192	12.5971	24.6367	5.82088	2.89552	16.0149	4.07096	-2.01902	7.38627			89.6	63.9488	81.0003	56.0597	56.8477	62.8213	44.7395	39.7979	50.3747	24.4861	22.6668	29.891	14.3935	11.7834	29.5057	1.88245	16.925	30.6448	-0.12199
89.8	81.7375	76.4991	88.4631	56.7287	50.0291	66.217	28.2881	26.6822	40.9937	15.4938	12.5095	24.749	5.74987	2.92144	15.5064	3.70966	-1.64209	7.21773			89.8	63.9778	83.7192	57.1224	57.3397	66.2529	45.3324	40.0008	50.8794	24.9897	22.8069	33.1266	15.4646	10.7786	30.388	1.53137	17.1542	32.7707	0.48623
90	81.9666	77.1225	88.4893	56.8291	50.5212	66.4768	28.4416	26.7031	41.3195	15.6674	12.4601	24.8438	5.63036	2.89544	14.9399	3.34201	-1.37911	7.12411			90	63.7712	85.3349	57.9089	57.3546	69.3148	46.1525	39.7269	50.9015	25.7313	22.6501	35.5389	16.3959	9.76225	30.4367	1.62038	16.9736	34.5087	1.26994
90.2	82.0477	77.8616	88.317	56.8338	50.9749	66.7075	28.4297	26.5933	41.5156	15.7022	12.4171	24.9139	5.35584	2.86047	14.3217	2.99948	-1.25823	7.07941			90.2	63.4778	85.358	58.4259	57.1449	71.4202	47.0359	39.2721	50.4459	26.6008	22.3329	36.9356	16.9764	9.11674	29.3301	2.05832	16.5637	35.4062	1.98684
90.4	82.1037	78.7477	88.0426	56.8631	51.4885	66.7799	28.2965	26.5794	41.5664	15.6897	12.5289	24.9106	5.07301	2.89432	13.6649	2.75388	-1.14054	7.0315			90.4	63.1202	83.8154	58.4255	56.4049	72.4016	47.718	38.4723	50.0332	27.488	22.0743	37.2953	17.002	8.77052	27.5523	2.74513	16.0261	35.7175	2.61889
90.6	82.1021	79.5404	87.792	56.8572	52.1329	66.5905	28.2056	26.7014	41.4844	15.654	12.7365	24.8154	4.82182	2.97571	13.007	2.58313	-0.9517	6.99946			90.6	62.4297	81.6166	58.1134	55.1036	72.3344	48.2639	37.4065	49.652	28.4083	21.7902	36.7517	16.7715	8.342	25.9796	3.63414	15.1512	35.4763	3.19649
90.8	82.1469	80.3184	87.5518	56.8011	52.8019	66.1842	28.1992	26.8277	41.2713	15.6023	13.0401	24.7302	4.65942	3.10282	12.387	2.5001	-0.69465	6.92844			90.8	61.5828	79.1473	57.4237	53.6515	71.2392	48.4558	36.09	49.4056	29.3228	21.3614	35.6483	16.3777	7.92067	24.545	4.57415	14.1458	34.6426	3.37638
91	82.1431	81.1439	87.3304	56.6754	53.4816	65.7165	28.2463	27.0339	41.1594	15.4534	13.4789	24.8027	4.39094	3.49817	11.8447	2.45	-0.31238	6.87972			91	60.2513	77.3313	56.9348	52.1053	69.6716	48.2029	34.4234	49.4258	29.9694	20.535	34.8538	15.9942	7.33911	23.4616	5.20757	12.9104	33.608	3.08549
91.2	82.144	81.9307	87.2653	56.4421	54.2189	65.2335	28.323	27.3135	41.2378	15.1912	14.0752	25.1421	4.06165	4.04943	11.465	2.43154	0.122662	6.90909			91.2	58.1627	76.3009	56.6135	50.4113	67.7378	47.6683	32.2168	49.6093	30.2099	19.3504	34.3811	15.7204	6.6059	22.7325	5.45781	11.2612	32.6432	2.61843
91.4	82.0783	82.528	87.3858	56.206	55.0067	64.933	28.4215	27.6209	41.3683	14.9119	14.6196	25.6823	3.7392	4.68778	11.3368	2.51397	0.538184	7.05575			91.4	55.4565	76.1979	56.2468	48.9722	65.5208	47.2689	30.0068	49.422	30.0306	17.9399	33.5318	15.4623	5.82202	22.049	5.61369	9.64721	31.57	2.14313
91.6	82.0204	82.9466	87.4818	56.016	55.6328	64.8463	28.3947	27.8077	41.3824	14.6481	14.9709	26.1549	3.43576	5.2246	11.4143	2.65256	0.814873	7.2457			91.6	52.8134	76.1235	55.7429	48.1177	63.0232	46.9143	28.2772	48.6119	29.4241	16.7316	32.029	14.9962	5.29021	20.9286	5.83384	8.20701	30.1307	1.50918
91.8	81.9031	83.137	87.5039	55.9773	56.038	64.9805	28.3749	28.0488	41.2143	14.4708	15.1271	26.4818	3.23581	5.62314	11.5823	2.92852	1.02492	7.42509			91.8	50.4121	76.341	55.0065	47.4186	61.3651	46.2802	26.8362	48.0251	28.3644	15.7484	30.7108	14.2337	5.03433	20.6382	6.06589	6.9561	28.9076	0.762527
92	81.8023	82.9289	87.4656	56.1089	56.1508	65.1107	28.4304	28.2658	40.7839	14.4963	15.1173	26.5566	3.24918	5.69227	11.8278	3.29533	1.11873	7.47773			92	48.5476	76.7086	54.0448	46.7891	60.6824	45.3325	25.9399	47.9288	27.1431	15.115	29.8083	13.1271	4.86825	21.3409	6.78405	5.91247	27.6677	0.040004
92.2	81.7044	82.6267	87.4695	56.4402	56.0096	65.2232	28.6449	28.5806	40.2261	14.7223	14.9857	26.3061	3.5036	5.66652	12.1312	3.77508	1.24631	7.42075			92.2	47.2635	77.3148	52.8377	46.3385	60.6922	43.9879	25.7738	47.8815	25.5089	14.5471	29.4962	11.4351	4.65581	22.8729	7.77886	5.23546	26.5332	-1.13549
92.4	81.6523	82.2685	87.4547	56.9202	55.6628	65.3349	29.0672	28.9211	39.619	15.063	14.8176	25.8196	3.92226	5.56067	12.3963	4.21861	1.40317	7.23295			92.4	46.5117	77.8642	51.6957	45.9341	60.7479	42.2019	26.0357	47.5481	23.6602	14.0358	29.195	9.602	4.16922	24.0804	8.70724	4.74255	24.7176	-2.75261
92.6	81.627	81.8727	87.5365	57.4915	55.1948	65.4723	29.6634	29.3138	39.0584	15.4241	14.5726	25.3069	4.54888	5.46432	12.6846	4.66149	1.66803	6.98285			92.6	45.7534	78.7008	50.8755	45.3755	61.1032	40.2838	26.42	47.2798	21.983	13.4017	29.1457	8.27984	3.2487	25.3027	9.41145	4.45618	22.6081	-4.17365
92.8	81.668	81.4578	87.7164	58.1321	54.6832	65.6157	30.3734	29.5517	38.6996	15.8711	14.2273	24.8793	5.37412	5.3186	12.985	5.03839	1.91644	6.80397			92.8	45.236	79.7275	50.5394	44.8875	61.2206	38.7199	27.1393	46.6495	20.74	12.9739	28.7526	7.68871	2.33063	25.8181	9.90519	4.34835	20.1715	-4.97525
93	81.7412	81.1632	88.0269	58.8163	54.178	65.8315	31.1249	29.5862	38.529	16.3642	13.7618	24.6674	6.32502	5.26291	13.2465	5.38696	2.21652	6.74731			93	44.8784	80.4124	50.7208	44.7968	60.9878	37.4889	27.959	45.6535	19.8515	12.7383	28.1826	7.77424	1.67877	25.5788	9.94373	4.40077	17.7518	-5.37995
93.2	81.7316	80.8274	88.3177	59.5859	53.6165	66.1391	31.7659	29.3368	38.4161	16.8952	13.2502	24.5989	7.27032	5.11859	13.5128	5.66018	2.3687	6.73814			93.2	44.8968	80.6604	51.4132	44.7311	60.6681	36.5212	28.5787	44.8685	19.5535	12.83	27.1219	8.48528	1.25415	24.3906	9.62514	4.42157	15.4419	-5.33348
93.4	81.4291	80.3718	88.4927	60.1856	52.8788	66.3574	32.0503	28.8801	38.4245	17.241	12.6678	24.5622	7.97574	4.87936	13.7992	5.73474	2.20645	6.82649			93.4	45.2256	80.2893	52.2231	44.5663	60.3768	35.7991	29.1412	44.0407	19.6156	13.17	25.9701	9.52084	0.857612	22.4972	9.12057	4.49891	13.5974	-4.79253
93.6	80.9751	79.8848	88.4832	60.589	51.9211	66.4901	32.0649	28.2964	38.6362	17.3957	12.1511	24.5677	8.41925	4.5364	14.0371	5.65152	1.71593	6.99858			93.6	46.1937	79.3331	52.6385	44.5063	59.91	35.3075	29.8081	43.4415	19.6559	13.7346	24.4056	10.2923	0.749102	19.7573	8.63685	4.77091	12.1488	-4.13256
93.8	80.4754	79.3304	88.3986	60.8063	50.8481	66.4878	31.9374	27.683	39.0087	17.3638	11.8208	24.6366	8.54523	4.21562	14.2397	5.46893	1.11153	7.20204			93.8	47.3837	77.8658	52.8969	44.7473	59.347	35.1659	30.4805	43.3361	19.6389	14.4611	22.4859	10.5752	0.644691	16.7055	8.32433	5.22634	11.029	-3.55314
94	79.9965	78.7177	88.4144	60.9076	49.8523	66.333	31.7336	27.184	39.6014	17.1846	11.7735	24.7494	8.45167	3.84821	14.4618	5.24366	0.414781	7.4634			94	48.7043	76.3626	53.1055	45.1159	58.7915	35.5269	30.7633	43.838	19.8223	15.5482	20.1565	10.5271	0.262578	13.4144	8.12521	5.67384	10.1949	-2.93701
94.2	79.5874	78.1898	88.6191	60.7905	49.1418	66.1741	31.4811	26.8996	40.4478	16.8644	11.9773	25.0909	8.19352	3.50123	14.7755	4.93546	-0.1213	7.87782			94.2	49.8054	75.188	53.2985	45.8716	58.1623	36.4185	30.8292	44.3098	20.3668	16.9757	17.6647	10.3561	-0.34884	10.4081	7.91497	6.40609	9.43326	-2.3358
94.4	79.3008	77.9138	88.9198	60.5465	48.807	66.16	31.1876	26.8753	41.489	16.4774	12.3993	25.7342	7.81822	3.16383	15.1754	4.62601	-0.41424	8.34977			94.4	50.7652	74.6364	53.7022	46.9891	57.5663	37.8118	30.7529	45.2198	21.2624	18.2127	15.961	10.3314	-0.79056	8.30413	7.69942	7.38001	9.18864	-1.71398
94.6	79.102	77.9282	89.2314	60.2808	48.9969	66.3307	30.8572	27.1888	42.6439	16.1756	13.0636	26.6803	7.33956	2.98514	15.6694	4.37455	-0.44652	8.86399			94.6	51.3195	74.5006	54.3641	48.2405	56.8591	39.4058	30.3519	46.1228	22.2954	19.2562	15.3476	10.3747	-0.89421	7.17739	7.30079	8.38936	9.4318	-1.16064
94.8	78.9787	78.1735	89.5895	60.0053	49.602	66.6063	30.4824	27.7534	43.6566	16.0246	13.7873	27.7166	6.83619	2.87506	16.1875	4.20102	-0.41275	9.42271			94.8	51.7843	74.8307	54.956	49.4895	56.0594	41.2084	29.4672	46.9139	23.4536	20.1699	15.6817	10.4933	-0.4538	6.92658	6.7937	9.1797	10.0749	-0.60948
95	78.8457	78.6217	89.7946	59.7911	50.385	67.0396	30.1462	28.4253	44.3388	16.0704	14.4789	28.5283	6.2675	2.8356	16.7593	4.07382	-0.27124	9.98033			95	52.5237	75.351	55.1756	50.9315	54.9585	43.12	28.5324	46.939	24.3345	20.9197	15.9429	10.3541	0.798983	7.12139	6.17457	9.88481	10.4864	-0.35542
95.2	78.743	79.0747	89.7173	59.7645	51.1584	67.4596	29.9762	29.0349	44.6733	16.2727	15.0044	28.9561	5.67509	2.73819	17.2485	4.02055	-0.22789	10.4309			95.2	53.5759	75.3951	54.981	52.0463	53.5331	44.9107	27.3939	45.9233	24.7917	21.2651	16.0668	9.84233	2.34844	7.31659	5.61962	10.1408	10.6727	-0.21045
95.4	78.7688	79.5102	89.377	59.8661	51.7916	67.7374	30.1716	29.5449	44.7637	16.6935	15.385	29.0293	5.20872	2.65571	17.6107	4.07268	-0.23741	10.7878			95.4	54.5653	75.1658	54.4441	52.6026	52.3537	46.3694	26.1406	44.4999	24.9906	21.4101	16.0997	8.88248	3.98664	7.83587	5.31461	10.1667	11.0129	-0.10934
95.6	78.909	79.8197	88.8537	59.9692	52.2632	67.7069	30.6193	29.8053	44.6303	17.1828	15.5857	28.71	4.86564	2.54909	17.8361	4.11291	-0.35555	10.9996			95.6	55.5701	75.1283	53.8653	52.7047	51.8455	47.5622	25.1278	42.8357	24.9793	21.4002	15.9297	7.56342	5.40832	8.65013	5.44998	10.1357	11.581	-0.03654
95.8	79.0869	80.1092	88.1842	60.077	52.5949	67.4618	31.1624	29.8542	44.3764	17.5489	15.5748	28.1364	4.66196	2.45642	17.961	4.15371	-0.4642	11.0683			95.8	56.2844	75.1426	53.3699	52.4712	51.672	48.1163	24.7939	40.8414	24.4664	20.9826	15.8137	6.1714	6.63227	9.40063	5.63067	10.2223	12.1393	-0.28508
96	79.3103	80.3675	87.4627	60.2471	52.9308	67.0836	31.7051	29.7414	44.0578	17.7506	15.3185	27.6254	4.69973	2.36123	17.9183	4.15736	-0.63741	11.0084			96	56.5806	74.923	53.1779	51.7733	50.971	48.0714	25.015	38.4177	23.8973	20.3807	15.8275	5.25024	7.54571	9.82733	5.83866	10.3139	12.4972	-0.34438
96.2	79.6748	80.58	86.8331	60.4771	53.1421	66.6911	32.2095	29.5037	43.6856	17.9038	14.7956	27.2856	5.03691	2.28501	17.7818	4.22222	-0.84725	10.8685			96.2	56.5508	74.6029	53.2336	51.0297	50.1614	47.7239	25.8157	36.4532	23.4475	19.7907	16.3148	4.9594	8.68358	10.4471	6.00594	10.4629	12.8297	0.042387
96.4	80.1471	80.6966	86.3809	60.8312	53.2143	66.3688	32.6701	29.14	43.2723	18.0756	14.1904	27.1973	5.58835	2.19616	17.6473	4.27222	-1.16393	10.6522			96.4	56.6988	74.1821	53.4507	50.532	49.2658	47.0153	26.9266	35.025	23.0822	19.3119	17.1457	5.19352	10.1725	10.9001	5.82402	10.3683	13.061	0.607961
96.6	80.5702	80.6517	86.2248	61.1733	53.0705	66.211	33.0339	28.6998	42.7952	18.1637	13.5052	27.2794	6.17623	2.13009	17.5557	4.24567	-1.55964	10.3788			96.6	56.7435	72.9801	53.8159	50.2572	48.0124	46.0124	27.9593	34.2179	22.8611	18.6623	18.2526	6.03259	11.7704	10.6242	4.88603	9.96995	12.7499	1.24293
96.8	80.9451	80.4639	86.2922	61.4483	52.7217	66.1446	33.3928	28.2114	42.3614	18.2461	12.9392	27.4361	6.72944	2.10344	17.4744	4.11062	-2.04796	9.98206			96.8	56.73	71.1053	54.5588	49.8621	46.2614	44.9898	28.5191	33.7147	22.9145	18.232	18.8316	7.26537	13.146	9.28663	3.6068	9.25987	11.7187	1.91158
97	81.281	80.1055	86.509	61.5518	52.0995	66.0539	33.7199	27.7189	42.0752	18.2663	12.5389	27.5576	7.10315	2.19633	17.3428	3.89209	-2.66497	9.5152			97	56.7272	68.7142	55.3109	49.4235	44.4758	44.0078	29.03	33.624	22.9431	18.0499	19.0708	8.33029	14.3195	7.32723	2.17793	8.78357	10.2645	2.33916
97.2	81.6093	79.6997	86.7916	61.5446	51.3415	65.9356	34.0789	27.245	41.9475	18.1968	12.4337	27.6076	7.31384	2.3616	17.1435	3.6286	-3.43422	8.98673			97.2	56.9005	66.4325	56.2661	49.293	43.0337	43.0832	29.667	34.305	23.1014	18.214	18.9872	9.31528	15.1129	5.47375	0.882434	8.64075	8.80239	2.52718
97.4	81.8829	79.1716	87.2091	61.4634	50.6383	65.7869	34.3537	26.8348	41.9006	17.9935	12.4656	27.5984	7.36038	2.52799	16.8769	3.43209	-4.25396	8.49068			97.4	56.7892	63.952	57.4995	49.4481	41.8428	42.4618	30.3897	35.0022	23.4261	18.6604	18.3184	10.1498	15.335	3.69114	-0.17595	8.80043	7.1425	2.65455
97.6	82.1415	78.6825	87.6977	61.4354	50.21	65.6696	34.5641	26.6374	41.967	17.7696	12.6688	27.6219	7.40367	2.67137	16.5623	3.4435	-5.0698	8.14425			97.6	56.5395	61.6424	58.6798	49.7095	41.0164	42.0928	31.325	35.3223	23.8292	19.3727	17.2151	10.939	15.163	2.49479	-0.9433	9.12574	5.77746	2.62362
97.8	82.4295	78.284	88.1574	61.511	50.1236	65.6713	34.6935	26.726	42.0282	17.6096	12.9679	27.734	7.53876	2.89042	16.2812	3.6908	-5.75206	8.00109			97.8	56.1488	59.8162	59.2849	50.1218	40.7925	41.8141	32.608	35.4274	24.2444	20.1228	16.2137	11.4529	15.0015	2.03073	-1.77969	9.81061	5.18206	2.06126
98	82.6752	77.9911	88.4025	61.7006	50.3454	65.7045	34.682	27.1376	42.0026	17.4841	13.3755	27.7448	7.68342	3.1274	16.0255	4.1384	-6.14876	7.97977			98	55.7097	58.7509	59.4685	50.5255	41.4729	41.713	33.7681	35.8027	24.8096	20.5349	15.7216	11.9523	14.8423	2.80205	-2.53584	10.429	5.87999	1.23849
98.2	82.8582	77.7826	88.4726	61.9464	50.8879	65.6879	34.4564	27.8446	41.8736	17.4326	13.8137	27.6486	7.79593	3.56723	15.7919	4.58253	-6.14094	8.03844			98.2	55.1853	58.2552	58.8925	50.8023	42.3563	41.4217	34.5905	36.2388	25.2033	20.8038	15.8694	12.0059	14.7637	4.2689	-3.47902	10.8189	7.39257	-0.05478
98.4	82.9563	77.6915	88.4302	62.1305	51.5906	65.6276	34.1176	28.6951	41.6532	17.342	14.2281	27.3693	7.8274	4.24574	15.619	4.86606	-5.75091	8.13423			98.4	54.8082	58.4843	57.6261	50.8669	43.1442	40.9667	34.8552	36.6656	25.5594	20.8817	16.2102	11.6693	14.7031	6.34238	-4.54267	10.8356	9.00624	-1.66485
98.6	82.9455	77.6476	88.2482	62.2471	52.2201	65.461	33.8401	29.4379	41.3823	17.2711	14.5135	26.9173	7.7564	5.04199	15.4539	4.93618	-5.04175	8.17044			98.6	54.6275	58.8969	55.8136	50.854	43.4419	40.4769	34.6574	36.5272	26.0219	20.8414	15.7873	10.8104	14.7473	8.09811	-5.42324	10.866	10.0515	-3.49386
98.8	82.9004	77.5394	87.9337	62.2625	52.7155	65.151	33.628	29.9878	41.1507	17.1483	14.5819	26.394	7.56185	5.68179	15.2635	4.8572	-4.18469	8.15933			98.8	54.8218	59.7223	53.6217	50.741	44.0311	40.0305	34.1501	35.9674	26.5061	20.8669	14.9342	9.73223	14.577	10.0423	-5.75945	11.001	11.247	-4.99375
99	82.914	77.4783	87.5855	62.1057	53.032	64.7568	33.4709	30.2773	40.9592	17.0277	14.4494	25.9523	7.4112	6.09578	15.041	4.64225	-3.30485	8.10021			99	55.1236	61.2294	51.4405	50.9586	45.0006	39.6962	33.9124	35.7176	26.9076	21.4589	13.6609	8.44636	14.6292	12.132	-5.51268	11.498	12.7321	-6.1945
99.2	82.8598	77.5421	87.2529	61.8679	53.1904	64.3222	33.2549	30.4259	40.7962	16.7201	14.2294	25.5512	7.30086	6.30643	14.8394	4.3702	-2.39764	8.00921			99.2	55.3768	63.4251	49.6415	51.2929	46.5586	39.7983	33.9533	35.8779	27.3099	22.1408	12.1566	7.23484	14.7513	14.3149	-4.68677	12.1319	14.4964	-6.94366
99.4	82.7393	77.7581	86.9551	61.6735	53.2226	63.927	32.9371	30.5604	40.6401	16.2914	13.9589	25.227	7.32072	6.26121	14.6506	4.16506	-1.48596	7.94239			99.4	55.7494	65.8118	48.3248	51.8389	48.0823	40.2156	34.7001	36.3208	27.6595	22.8894	10.9752	6.44971	15.1248	16.1395	-3.51194	13.0158	16.4698	-7.47351
99.6	82.758	78.1216	86.7248	61.6162	53.2546	63.5983	32.5753	30.813	40.5112	15.8133	13.7257	25.0749	7.55882	6.00174	14.519	4.12087	-0.58895	7.92113			99.6	56.1919	68.5377	47.5544	52.4898	49.4034	40.8468	35.6812	37.4106	27.8927	23.6393	10.9288	6.12217	15.3999	17.9579	-2.03973	13.7127	18.6278	-7.55685
99.8	82.8952	78.5485	86.6026	61.6109	53.147	63.424	32.2345	31.122	40.4289	15.296	13.6527	25.0903	7.8791	5.70163	14.4756	4.11231	0.300966	7.89589			99.8	56.4665	70.5188	47.5806	53.2329	49.7928	41.6979	36.3673	39.1107	27.9968	23.8191	11.7797	6.19039	15.65	19.1915	-0.3274	13.8118	19.8556	-7.30289
100	83.1432	78.9813	86.6632	61.6545	52.9552	63.5108	32.0027	31.4108	40.4878	14.8525	13.7941	25.3008	8.19755	5.49715	14.5501	4.06889	1.22459	7.84622			100	56.6294	71.501	48.1643	53.6489	49.6756	42.6017	36.386	41.1356	27.8474	23.1328	13.7441	6.65668	15.4404	19.7154	1.23506	13.0856	20.2332	-6.89144
100.2	83.4552	79.3111	86.8166	61.6324	52.727	63.79	31.9728	31.5953	40.6311	14.587	14.1369	25.6043	8.48603	5.34357	14.6024	4.07814	2.11315	7.69394			100.2	56.861	71.5101	49.1379	53.67	49.0044	43.4136	35.8695	42.7919	27.2957	21.9972	16.2139	7.69137	14.9087	19.3277	2.53265	11.9366	19.7636	-6.40288
100.4	83.9278	79.5633	86.8947	61.5543	52.3988	64.0948	32.2246	31.6543	40.8808	14.6108	14.5532	25.9815	8.77763	5.23881	14.4938	4.12093	2.87567	7.32892			100.4	56.9956	71.139	50.2733	53.0782	48.3426	44.1149	34.8324	44.1149	26.3118	20.5751	18.5091	8.87165	13.9476	18.7684	3.74597	10.4311	18.808	-5.73728
100.6	84.3423	79.6125	86.8604	61.4114	51.8248	64.439	32.6226	31.5171	41.157	14.7908	14.8209	26.3566	8.93968	5.03635	14.2351	4.14928	3.30603	6.85426			100.6	57.156	70.8072	51.6381	52.0351	47.85	44.803	33.8141	45.0483	25.1403	19.0462	20.6691	10.2147	12.8859	18.4773	5.00757	8.71078	17.5976	-4.84908
100.8	84.7227	79.5822	86.693	61.2326	51.1966	64.694	33.0846	31.2704	41.3925	15.1245	14.908	26.5822	8.96517	4.5998	13.8768	4.16436	3.30819	6.39197			100.8	57.472	71.0577	53.1563	50.9031	47.7318	45.4518	33.1764	45.53	24.0491	17.4803	22.6719	11.8474	11.7745	18.3684	6.20649	7.08101	16.5232	-3.54132
101	84.971	79.3607	86.3865	60.9944	50.6652	64.7911	33.4897	31.012	41.4267	15.4317	14.8088	26.6233	8.79109	3.89329	13.403	4.20331	2.9204	5.96488			101	57.8511	71.8357	54.8206	49.8507	47.1926	46.2348	32.9711	44.8895	23.3143	16.0099	23.9151	13.7514	10.745	17.7426	7.49667	5.71887	15.5189	-1.84226
101.2	85.2437	79.0087	85.9383	60.6972	50.3035	64.8563	33.8425	30.7354	41.325	15.7506	14.5117	26.6185	8.55268	3.01017	12.9847	4.26172	2.23478	5.70246			101.2	58.1369	72.7716	56.2689	49.0786	46.5807	46.949	33.2973	43.9103	22.8618	14.8827	24.631	15.3616	9.90946	16.7748	8.8458	4.76797	14.9527	-0.3598
101.4	85.4866	78.4598	85.4561	60.4407	50.1461	64.9035	34.0236	30.416	41.1071	16.0183	14.0686	26.5357	8.25967	2.04491	12.6691	4.29174	1.3354	5.61934			101.4	58.5972	73.672	57.4071	48.9996	45.932	47.3853	33.9212	42.9802	22.6188	14.3887	25.1697	16.5244	9.39103	15.1269	10.0254	4.20274	14.9222	0.610677
101.6	85.7915	77.8884	85.0102	60.2338	50.2604	64.8949	34.0055	30.1397	40.8619	16.2379	13.6561	26.3494	7.92386	1.19131	12.4261	4.26002	0.468963	5.63006			101.6	59.4299	74.0231	57.9141	49.6017	45.2585	47.326	34.5903	42.0744	22.3227	14.6326	25.3131	17.2748	9.10188	13.3536	10.7468	4.19493	15.2187	1.07569
101.8	86.0814	77.3009	84.8068	60.1152	50.588	64.956	33.8977	29.8656	40.7094	16.4298	13.188	26.2642	7.65313	0.596401	12.2565	4.18204	-0.28816	5.6418			101.8	60.666	74.0278	57.9333	50.7583	44.24	46.9353	35.3409	41.0098	22.1483	15.9689	24.9881	17.5175	9.42064	11.4408	10.9457	4.89076	15.5782	1.07567
102	86.3534	76.8734	84.8717	60.0119	50.9859	65.1963	33.8332	29.5669	40.7777	16.556	12.6455	26.5062	7.46393	0.251719	12.2965	4.02853	-0.85953	5.77529			102	61.9671	73.3517	57.3999	52.0601	43.2142	46.2389	35.9109	39.9507	21.9489	18.001	24.0898	16.9228	10.2939	9.55773	10.6086	6.27225	15.5185	0.5967
102.2	86.5031	76.5252	85.185	60.0179	51.1739	65.6004	33.8529	29.1438	41.0915	16.7234	11.9074	27.0773	7.2968	-0.02698	12.5121	3.86632	-1.40049	6.02118			102.2	63.1046	71.8431	56.5479	53.5247	41.8988	45.4408	36.2074	38.3581	21.8884	20.2639	22.313	15.8475	11.6733	7.19111	10.1139	8.23509	14.7722	-0.08407
102.4	86.6077	76.1782	85.6591	60.0988	51.0868	66.1735	33.9151	28.5632	41.618	16.9243	11.0761	27.9037	7.10484	-0.33966	13.033	3.79327	-1.91869	6.42955			102.4	63.6107	70.2584	55.265	54.8336	41.0011	44.4821	36.1561	36.6496	21.7993	22.2362	20.0671	14.2895	13.172	5.08572	9.19259	10.2213	14.1738	-0.95549
102.6	86.6411	75.9345	86.2478	60.2249	50.8137	66.847	34.0097	27.9746	42.2292	17.1574	10.2672	28.9083	6.98879	-0.62422	13.8058	3.81582	-2.37967	6.93253			102.6	63.1038	69.0141	54.0139	56.0459	40.2719	43.6756	36.0793	35.418	21.8215	23.6332	17.4673	12.3431	14.6411	2.50599	8.14057	11.8729	14.003	-1.93161
102.8	86.5488	75.8802	86.8237	60.4294	50.4404	67.5041	34.0594	27.5765	42.8286	17.3556	9.70986	29.9597	6.91677	-0.71167	14.6933	3.89437	-2.58801	7.5199			102.8	61.6132	68.12	52.4808	56.9296	40.1051	42.7394	35.919	34.7082	21.6281	24.3574	15.2311	9.98746	15.4167	0.007222	6.83845	12.8294	14.6226	-3.14041
103	86.4336	75.8526	87.2804	60.7736	50.0541	68.0501	34.1283	27.3764	43.2681	17.6495	9.3777	30.8141	6.91608	-0.70328	15.4739	4.09857	-2.67647	8.00349			103	59.7035	67.7839	50.5986	57.8271	40.6385	41.3451	35.8778	34.1264	20.9023	24.8095	13.9248	7.52998	15.4027	-2.06992	5.2165	13.1905	16.0736	-4.85737
103.2	86.3963	75.9171	87.6038	61.1316	49.9991	68.3735	34.1724	27.4668	43.6026	17.8804	9.45502	31.4113	6.90622	-0.44858	16.077	4.26683	-2.51258	8.27301			103.2	57.5325	67.9557	48.6403	58.3899	41.8701	39.7689	35.7025	34.0086	19.6809	24.8759	13.73	5.13588	14.5178	-3.16253	3.33191	12.9319	18.0022	-6.75455
103.4	86.3872	76.1622	87.8543	61.4913	50.1908	68.5173	34.3337	27.8416	43.8334	18.1171	9.88	31.8205	6.98097	0.13377	16.4504	4.37941	-2.1312	8.33303			103.4	55.0928	68.025	47.2098	58.4865	43.1206	38.6567	35.4808	33.8073	18.3678	24.4102	14.5602	3.34683	13.2127	-3.9462	1.99209	12.4695	19.6104	-8.48703
103.6	86.4644	76.5303	88.0024	61.8446	50.604	68.4591	34.612	28.3133	43.9857	18.4864	10.5513	32.0261	7.20907	1.08002	16.5376	4.51066	-1.54671	8.18811			103.6	52.5343	68.0318	46.2832	57.9249	45.0212	38.0193	35.1661	33.5808	16.9976	23.7995	16.5575	2.18399	11.7907	-3.99236	0.862696	11.9579	20.9397	-9.98932
103.8	86.6339	76.9536	87.8559	62.1292	51.1473	68.1842	34.9713	28.8276	43.9385	18.9301	11.2481	31.9569	7.54851	2.16019	16.3853	4.73203	-0.97638	7.7801			103.8	49.8037	67.9715	45.8878	56.8208	47.2457	37.5152	34.6132	33.2934	15.4872	23.1397	18.7337	1.52201	10.2182	-3.42644	-0.09244	11.3238	21.7191	-11.3968
104	86.9352	77.4004	87.491	62.4351	51.594	67.706	35.45	29.3359	43.7932	19.4552	11.8249	31.7026	7.99988	3.31654	16.1134	5.03157	-0.42843	7.257			104	47.1075	67.8591	46.0546	55.2064	49.3587	37.3179	33.8652	33.4123	14.4488	22.3063	20.3816	1.43292	8.70123	-2.54722	-0.70515	10.325	21.6331	-12.1321
104.2	87.2882	77.7215	86.9767	62.8323	51.6923	67.1029	36.0947	29.7815	43.4973	20.1333	12.1795	31.2949	8.54316	4.20949	15.8213	5.47125	-0.05951	6.78902			104.2	45.0658	68.3989	46.7245	53.505	51.2226	37.5777	33.1258	33.8095	14.2886	21.5395	21.4874	2.03823	7.56526	-1.38426	-0.81005	9.21079	21.1552	-12.0505
104.4	87.6909	77.8877	86.2976	63.1383	51.6627	66.3081	36.6435	30.1493	43.0495	20.7905	12.4356	30.6853	9.00858	4.79195	15.4541	5.89667	0.105505	6.38922			104.4	44.1591	69.0292	47.4669	51.9865	52.6964	37.9317	32.7324	34.3726	15.0321	21.0923	21.5646	3.11706	6.80011	-0.12911	-0.76146	8.44373	20.3817	-11.3001
104.6	87.9634	77.7712	85.5413	63.2962	51.559	65.46	37.0168	30.4116	42.4492	21.2026	12.5784	29.9754	9.2975	5.01909	15.0192	6.19813	-0.03565	6.03197			104.6	44.3219	69.5161	48.2139	51.1107	53.4737	38.203	32.6651	34.6644	16.5477	21.0719	20.3496	4.36979	6.28462	1.16238	-0.27516	8.31352	19.0673	-10.0411
104.8	88.1867	77.4189	84.9425	63.4798	51.4904	64.7479	37.3841	30.5145	41.8854	21.5742	12.6646	29.2854	9.63446	5.05126	14.6306	6.50151	-0.42291	5.84967			104.8	45.5532	69.441	48.7651	51.037	54.0004	38.6161	32.9733	35.3784	18.4659	21.7795	18.7068	5.60174	6.44304	2.52921	0.615622	8.96599	17.1768	-8.49449
105	88.3043	76.9835	84.649	63.7306	51.6774	64.1685	37.6878	30.6413	41.3739	21.897	12.8483	28.572	10.0608	4.96712	14.2909	6.80507	-1.02287	5.80965			105	47.6618	68.7099	49.3753	51.6553	53.551	39.1448	33.4785	35.8739	20.3723	23.0748	16.8086	6.93808	7.03802	3.96025	1.6568	10.1596	14.7239	-6.60787
105.2	88.2834	76.6918	84.5896	63.9492	52.1999	63.6908	37.8723	30.8547	40.903	22.0724	13.1402	27.7843	10.443	4.97625	13.9498	7.039	-1.62788	5.76012			105.2	50.0712	66.5953	50.0199	52.5146	51.6207	39.6653	34.0182	35.9044	22.0139	24.5879	14.6508	8.33344	7.9172	5.20034	2.33816	11.7404	11.4745	-4.65582
105.4	88.0348	76.5903	84.7753	64.1539	52.8877	63.3993	38.0437	31.1888	40.549	22.0719	13.4475	27.0364	10.6904	5.00144	13.5958	7.17051	-2.15266	5.64888			105.4	52.2846	63.8342	51.1062	53.3143	48.6723	40.3763	34.3421	35.9321	23.473	25.9764	12.784	9.79222	9.19114	6.1757	3.07755	13.3971	7.65462	-2.47798
105.6	87.6925	76.6514	85.121	64.4215	53.5635	63.388	38.3207	31.6468	40.343	21.9725	13.7851	26.4648	10.7833	4.98724	13.3503	7.2099	-2.57438	5.59853			105.6	54.088	60.6071	52.1551	53.4952	45.1782	40.7916	34.2874	36.5925	24.2247	26.5157	11.7006	10.7767	10.6048	6.96249	3.53	14.4987	3.99229	-0.65775
105.8	87.249	76.7003	85.6255	64.6654	53.9948	63.6288	38.5397	32.0665	40.2768	21.7608	14.0278	26.0494	10.6405	4.74122	13.224	7.08495	-3.0296	5.62465			105.8	55.2654	57.5739	53.3384	52.8891	40.9262	40.7479	33.9055	37.1397	24.518	26.0501	10.6894	11.6367	11.7336	7.17657	3.97124	14.775	0.867142	0.96115
106	86.6958	76.7014	86.1629	64.801	54.2	64.044	38.5214	32.3432	40.2976	21.3903	14.2406	25.7623	10.2149	4.35898	13.2354	6.70853	-3.34594	5.6329			106	55.8418	55.1903	54.3196	51.8631	37.0917	40.2666	33.4762	38.0222	24.4183	24.7357	10.0069	12.1821	12.603	7.04591	4.16502	14.5025	-0.99927	1.93717
106.2	86.0769	76.8848	86.704	64.7845	54.3566	64.5916	38.2909	32.7291	40.3063	20.8494	14.6313	25.6781	9.62333	3.98143	13.2429	6.11181	-3.45701	5.56513			106.2	56.1811	53.6131	55.1359	50.8258	34.0715	39.4907	33.5286	38.8597	23.9388	23.1616	9.45243	12.4715	13.1903	6.16119	4.50057	13.9631	-2.09739	2.40361
106.4	85.4337	77.3296	87.1808	64.659	54.6523	65.2472	37.8693	33.2547	40.1806	20.2011	15.2458	25.6859	8.98893	3.87862	13.2528	5.40757	-3.27413	5.39967			106.4	56.3222	52.7125	55.2937	50.0061	32.0747	38.0139	33.963	39.0829	22.7734	21.8406	9.54009	12.105	13.1992	4.99876	4.30862	13.3155	-2.53602	1.88284
106.6	84.8515	77.9894	87.6476	64.3832	55.1089	65.9963	37.2777	33.861	39.99	19.5612	15.8583	25.6847	8.35373	3.91353	13.2995	4.67902	-2.87178	5.1618			106.6	56.3557	52.4259	55.2204	49.8144	31.1466	36.5045	34.6081	38.2197	21.3986	21.1369	10.2218	11.6289	12.927	3.3148	3.94309	13.1027	-2.29415	0.93151
106.8	84.4931	78.8532	88.0969	64.0694	55.7938	66.6916	36.6117	34.5052	39.7851	18.958	16.5157	25.6618	7.79994	4.1318	13.3399	3.95963	-2.11491	4.85548			106.8	56.194	52.3903	55.1951	50.1784	31.0395	35.6485	35.3933	36.6632	20.1306	20.7688	11.5236	11.1408	12.9191	1.30614	3.54876	13.7478	-1.5752	-0.34077
107	84.3938	79.8719	88.5279	63.8333	56.5759	67.2526	36.0988	35.1019	39.5482	18.5407	17.0361	25.7431	7.46324	4.47368	13.3171	3.44414	-1.15447	4.55837			107	55.6253	52.7254	55.5125	50.8784	31.5164	35.5674	36.1872	34.7914	18.9874	20.6231	13.7117	10.7472	13.0358	-1.04833	3.56882	14.8677	-0.64605	-1.82005
107.2	84.5356	80.8085	89.0024	63.758	57.2471	67.7209	35.6313	35.4022	39.4125	18.3515	17.2469	25.9752	7.33116	5.01183	13.3732	3.12379	-0.11225	4.38078			107.2	54.4238	54.2216	56.0563	51.6875	33.2035	35.7219	36.4611	33.7136	17.8336	20.5127	17.126	10.2119	12.9427	-2.80199	3.48328	15.8414	0.956342	-3.73337
107.4	84.89	81.588	89.4721	63.8919	57.6111	68.1966	35.308	35.4084	39.4971	18.4697	17.0194	26.4451	7.39826	5.5182	13.5798	3.07314	0.764752	4.38791			107.4	52.9997	56.7907	56.783	52.459	35.8291	36.1151	36.1446	33.5523	16.831	20.2992	20.5871	9.95215	12.4835	-3.76037	3.59442	16.4465	2.95198	-5.55682
107.6	85.4121	82.2307	89.8565	64.2905	57.6332	68.5338	35.141	35.2068	39.7444	18.8599	16.668	27.0216	7.62667	6.143	13.8599	3.2904	1.52839	4.5408			107.6	51.9151	60.6387	57.2433	53.2773	39.265	36.7211	35.5683	34.5349	16.2824	20.0903	23.8103	10.2501	11.8502	-3.8901	3.99211	16.7333	5.16447	-7.07065
107.8	85.9004	82.8023	90.0319	64.7113	57.4638	68.6817	35.0468	34.9511	40.0563	19.4017	16.2702	27.6291	7.84209	6.78965	14.1385	3.62034	2.14092	4.73036			107.8	51.4625	65.2947	57.3153	54.2125	43.5803	37.4209	35.0944	36.0823	16.2577	19.9376	26.7243	10.784	10.9435	-2.84312	4.73194	16.8481	7.56294	-8.08025
108	86.2604	83.2947	89.9524	64.9821	57.2326	68.7182	34.8286	34.6817	40.4293	19.8628	15.9299	28.2007	7.92129	7.55742	14.4546	3.91069	2.56109	4.97004			108	51.4287	69.8025	57.2041	55.0124	48.4377	38.2734	34.6223	37.6373	16.8485	19.9054	29.1941	11.4452	9.85011	-0.96839	5.81372	16.8258	9.90124	-8.40281
108.2	86.4534	83.6867	89.6178	65.0556	57.0512	68.6911	34.6218	34.4361	40.7147	20.2263	15.6187	28.6588	7.89505	8.32407	14.7385	4.13854	2.74871	5.17487			108.2	51.615	73.4943	57.3209	55.8433	53.1585	39.5873	34.0942	38.858	17.8948	20.0753	31.1398	12.4142	8.80409	1.2883	7.54445	16.9881	11.9022	-7.69472
108.4	86.597	83.9212	89.0579	65.0301	57.0621	68.5698	34.556	34.2797	40.8337	20.5858	15.4365	28.8919	7.84561	9.05452	14.944	4.37775	2.8819	5.39487			108.4	51.5847	76.3655	57.4296	56.5704	57.4675	41.3137	33.3333	40.274	18.871	20.5069	33.4183	13.5352	7.97315	3.93753	9.51283	16.8864	13.9837	-6.34757
108.6	86.723	83.9705	88.3087	64.8426	57.3306	68.3697	34.5495	34.1637	40.8393	20.8803	15.2236	28.9356	7.64671	9.50777	15.0314	4.52398	3.01847	5.61476			108.6	51.2684	78.2402	57.8219	56.9989	60.3858	43.2082	32.2584	41.4073	19.5628	20.979	35.8944	14.6741	7.03514	7.21956	11.3627	16.2957	15.8156	-4.70522
108.8	86.8359	83.913	87.4161	64.5972	57.6899	68.1588	34.6023	33.9998	40.8011	21.0887	14.9484	28.7693	7.27991	9.73634	15.0206	4.61838	3.23756	5.87935			108.8	50.7325	79.2977	58.4474	56.995	61.8708	45.0383	30.7508	42.4399	20.2013	21.1241	38.4233	16.1236	6.01044	10.6585	12.8212	14.8888	17.2989	-3.01845
109	86.9897	83.6837	86.4467	64.4095	57.874	67.9447	34.7739	33.7058	40.8186	21.2332	14.6257	28.3733	6.81715	9.54136	14.8777	4.62062	3.43133	6.09311			109	50.2704	80.1027	58.9217	56.5876	62.6529	46.6096	29.0581	43.847	20.8504	20.8985	40.6878	17.8794	5.07893	14.457	13.7983	12.9946	18.6079	-1.42022
109.2	87.27	83.2082	85.4724	64.4684	57.8128	67.7824	35.0636	33.2398	40.9966	21.3497	14.3622	27.8602	6.42055	8.93137	14.7644	4.62439	3.56029	6.30959			109.2	50.1316	80.9142	58.7065	55.7713	63.0044	47.7346	27.6536	45.3727	21.4892	20.4513	42.5306	19.3471	4.43849	18.7185	13.733	10.6618	20.1717	-0.41231
109.4	87.5424	82.6432	84.6293	64.612	57.5063	67.574	35.2433	32.6436	41.3736	21.3155	14.1689	27.3467	6.07723	8.0292	14.7537	4.54326	3.65183	6.40517			109.4	50.6275	81.6591	58.0194	54.7209	62.6888	48.5185	26.8134	46.6148	22.1482	20.1934	43.0885	20.4383	4.2296	22.8931	12.7448	8.7049	21.7104	0.08753
109.6	87.7043	82.1373	83.9862	64.7871	57.0559	67.2232	35.3213	32.0751	41.8299	21.0639	14.2147	26.8591	5.8482	7.1743	14.8848	4.44068	3.77529	6.28051			109.6	51.4114	82.2651	57.0388	53.605	62.3009	49.0079	26.6943	47.743	22.9049	20.1289	42.6371	20.888	4.45279	26.7071	10.7483	7.33675	23.0346	-0.00366
109.8	87.8428	81.6561	83.5794	64.9451	56.6046	66.8578	35.3675	31.6485	42.2821	20.6795	14.5006	26.5227	5.8034	6.51068	15.0458	4.47602	3.78035	5.97173			109.8	52.2339	82.8334	55.6107	52.3702	61.8196	49.1536	26.903	48.6503	23.5086	20.5181	41.5649	20.3716	4.65347	29.4774	7.92543	6.6728	23.8946	-0.58897
110	88.004	81.1613	83.5149	65.1454	56.3443	66.6114	35.4552	31.3613	42.6772	20.3077	14.8003	26.4183	6.07947	6.14454	15.3435	4.78574	3.6642	5.6134			110	52.664	83.3971	53.9521	51.1958	61.5102	48.9287	27.2761	49.0158	23.956	21.248	40.819	19.053	4.43681	31.1874	4.61891	6.66402	24.7085	-1.64403
110.2	88.1517	80.6305	83.8529	65.3044	56.1897	66.4736	35.593	31.1944	43.0518	19.9284	14.9968	26.601	6.54488	5.90008	15.7273	5.27017	3.45188	5.34542			110.2	52.9173	83.8465	52.2016	50.1942	61.0855	48.4555	27.6291	48.9626	24.3197	21.9801	40.2532	17.4079	3.96357	31.5952	1.50887	7.13915	25.5719	-2.67128
110.4	88.3128	80.0394	84.4889	65.5036	56.1218	66.3348	35.8256	31.072	43.2851	19.5196	15.195	26.8868	7.11082	5.71243	16.081	5.74916	3.17062	5.13686			110.4	53.0192	84.3335	50.6254	49.4854	60.8391	47.7845	28.154	49.024	24.6993	22.3721	40.5016	15.6549	3.42001	31.28	-1.12724	7.89865	26.7132	-3.91025
110.6	88.3976	79.4299	85.2672	65.7784	56.092	66.2166	36.088	31.0121	43.3615	19.1159	15.3004	27.3095	7.72468	5.5154	16.3295	6.06042	2.81842	5.00089			110.6	53.0928	85.2515	49.2075	48.9105	60.7381	46.8892	28.718	49.6426	25.005	22.4612	41.508	14.0456	2.61594	30.2312	-2.96411	8.46484	27.9871	-5.188
110.8	88.3181	78.8233	86.1157	66.1792	55.9806	66.0443	36.2781	30.9591	43.3047	18.7748	15.3619	27.8141	8.47244	5.33105	16.6508	6.08369	2.42584	4.94443			110.8	53.2858	87.0312	48.2625	48.488	61.1639	45.8108	29.4022	51.011	25.2987	22.2589	43.4035	12.7391	1.76581	29.2981	-4.07704	8.89163	29.3374	-6.5114
111	88.0607	78.4815	86.8627	66.5808	55.9125	65.8285	36.4248	31.1084	43.1664	18.5112	15.592	28.2961	9.17057	5.20489	16.9662	5.87902	2.11183	4.99078			111	54.1049	89.0587	47.8208	48.2714	61.4138	44.6504	30.1667	52.9539	25.4876	21.9137	44.9899	11.6664	1.39257	28.8799	-4.62924	9.43642	30.4887	-7.55696
111.2	87.6947	78.4665	87.4242	66.8989	55.912	65.543	36.4689	31.5285	42.9285	18.3575	16.0713	28.5579	9.70412	5.29795	17.1436	5.52465	1.8942	5.06449			111.2	55.3598	90.9916	48.2469	48.5077	61.8461	43.9278	31.0462	55.4268	25.9405	21.5233	46.3743	10.9656	1.43393	28.9216	-4.32322	10.289	31.7692	-8.0306
111.4	87.3013	78.6791	87.9125	67.0164	55.9761	65.3632	36.4889	32.2136	42.7411	18.3369	16.5831	28.8455	10.0326	5.52303	17.2536	5.12207	1.70803	5.29412			111.4	56.7476	91.6469	49.5352	48.8936	62.4103	43.8314	32.0292	57.5637	26.9075	21.0751	46.9394	10.5492	1.883	28.8999	-2.92747	11.1379	32.6636	-7.41015
111.6	87.0259	79.0597	88.3154	66.9263	56.0505	65.3559	36.5961	32.9851	42.5943	18.4393	17.1401	29.1573	10.267	5.80742	17.3484	4.83495	1.42005	5.69022			111.6	57.9056	90.8009	51.4621	49.3215	62.8473	44.1656	33.0091	58.8297	28.178	20.8225	46.2401	10.467	2.93746	28.2554	-0.72034	12.0716	33.211	-6.07071
111.8	86.9593	79.5562	88.6149	66.6186	56.1915	65.5209	36.8402	33.7173	42.4345	18.5493	17.5913	29.4416	10.2894	5.95489	17.2987	4.70966	1.0637	6.19459			111.8	58.7053	88.16	53.6415	49.9207	62.6047	44.6786	34.0571	59.3145	29.2221	20.7979	43.893	10.8661	4.73113	27.1456	2.12826	12.9425	33.2476	-4.31867
112	87.138	79.8454	88.8367	66.2798	56.2842	65.8406	37.2086	34.2956	42.2855	18.7453	17.8551	29.7077	10.1183	5.94234	17.1688	4.76716	0.659507	6.85565			112	58.7931	84.8511	55.4577	50.3108	62.0743	45.3077	35.0153	59.2445	29.8704	20.7599	40.8248	11.7937	6.82107	25.8341	5.28138	13.3385	32.7607	-2.62678
112.2	87.512	79.9017	88.8767	65.9633	56.2416	66.1904	37.575	34.6049	42.1507	18.9722	17.8036	29.9208	9.75857	5.6311	16.982	4.87599	0.191799	7.62489			112.2	58.422	81.3641	56.8461	50.2357	61.0679	45.7302	35.7724	58.7281	30.104	20.6549	37.487	13.2487	9.03751	24.6916	8.15284	13.3103	31.5718	-1.23688
112.4	87.969	79.903	88.7271	65.7161	56.047	66.5133	37.8352	34.7191	42.0042	19.2133	17.5975	29.9453	9.35415	5.25725	16.7889	5.0167	-0.16765	8.38683			112.4	57.661	78.973	57.6074	49.9545	59.5309	45.9465	36.2269	58.0373	30.1273	20.2379	34.123	15.1517	11.018	23.6894	10.3094	12.8164	29.9959	-0.18288
112.6	88.4471	79.7547	88.375	65.5824	55.6257	66.6942	37.935	34.5915	41.9278	19.4462	17.2322	29.6845	8.9545	4.74742	16.5416	5.08595	-0.41762	8.98713			112.6	57.0999	77.33	57.6324	49.7761	57.572	46.0716	36.5543	57.4684	29.9852	19.5737	31.0744	17.0996	12.7698	23.3722	11.4332	12.187	28.364	0.906537
112.8	88.8515	79.5234	87.9505	65.5958	55.0684	66.7399	37.8616	34.4379	41.9589	19.6465	16.8777	29.1996	8.55174	4.33048	16.3063	5.09091	-0.45498	9.36926			112.8	56.655	77.1735	56.9708	49.5401	55.8075	46.4523	36.7461	57.1108	29.8588	18.7183	29.1079	18.7478	14.147	23.8737	11.643	11.5005	27.3567	2.13351
113	89.0925	79.4211	87.4994	65.6251	54.3823	66.5972	37.6235	34.2894	42.0126	19.6823	16.6077	28.5304	8.17426	3.99019	15.9988	4.99029	-0.40354	9.33781			113	56.6718	77.8992	56.0444	49.3548	53.8677	46.8897	36.7092	57.0256	29.7035	17.8688	27.8163	19.7635	15.4097	24.7612	11.0421	11.1856	27.0436	3.34879
113.2	89.1359	79.3513	87.2022	65.609	53.7412	66.4779	37.3486	34.1317	42.151	19.5105	16.4007	27.8977	7.83787	3.8162	15.7263	4.84947	-0.33229	8.96235			113.2	56.9706	79.5659	54.6549	49.2077	52.1351	47.0791	36.5002	57.2277	29.1965	17.1277	27.1114	20.0572	16.1797	25.7478	9.7269	11.0773	27.0146	4.23087
113.4	89.0467	79.0818	86.9783	65.5927	53.2739	66.4433	37.0622	33.8122	42.3195	19.1902	16.1946	27.3229	7.48268	3.73718	15.4182	4.6947	-0.4317	8.34689			113.4	57.7251	81.394	52.888	49.0041	50.634	46.7745	36.19	57.6414	28.11	16.6501	27.0761	19.8223	16.372	26.4274	8.06115	11.5014	27.2751	4.64375
113.6	88.8309	78.7408	87.0569	65.5475	53.1219	66.5622	36.8365	33.5515	42.5617	18.7578	16.0063	26.9399	7.10549	3.83067	15.2552	4.5667	-0.60056	7.74376			113.6	58.3567	83.6916	51.1063	48.2722	49.8443	46.1961	35.8151	58.1575	26.6941	16.0199	28.1249	19.4905	15.9927	27.0711	6.66637	12.0603	27.9569	4.58094
113.8	88.4402	78.3575	87.2525	65.4266	53.2026	66.7048	36.6094	33.3577	42.7314	18.1731	15.9217	26.6309	6.64867	3.97043	15.2425	4.39987	-0.79221	7.21898			113.8	59.169	85.7433	49.527	47.3215	48.8365	45.233	35.4947	58.6132	25.0126	15.3566	29.5275	19.0521	15.3124	27.3272	5.36836	12.5825	28.7166	4.26703
114	87.857	78.0299	87.3131	65.2265	53.5862	66.7366	36.2408	33.2906	42.7345	17.474	15.9207	26.2393	6.14	4.12634	15.2677	4.07109	-0.79693	6.752			114	59.904	87.2413	48.3749	46.4992	48.1181	44.1908	35.4729	59.1256	23.2921	14.8727	31.5001	18.7168	14.3746	26.9123	4.3429	12.8286	29.3219	3.7562
114.2	87.226	77.8315	87.0859	65.0527	54.1703	66.4957	35.7676	33.3708	42.4546	16.8626	16.0554	25.6574	5.81661	4.34148	15.1616	3.69776	-0.46671	6.32677			114.2	60.4716	88.072	47.8107	45.5829	47.6655	43.066	35.7211	59.2813	21.71	14.5632	33.2679	18.5736	13.3696	25.7103	3.61817	12.818	29.5814	3.11992
114.4	86.5849	77.8346	86.6884	64.9461	54.8891	66.0183	35.3178	33.5689	42.0139	16.4172	16.341	24.9863	5.80668	4.57578	14.9504	3.38129	0.123063	6.0257			114.4	60.6383	88.5654	48.1695	44.4691	47.7682	42.2573	35.7952	59.15	20.4463	14.3377	34.865	18.4023	12.4271	24.5268	3.00382	12.4458	29.6872	2.27585
114.6	85.9847	78.0685	86.2023	64.9189	55.7216	65.4918	34.9246	33.8041	41.4838	16.209	16.7434	24.231	5.94658	4.92368	14.6623	3.1976	0.865819	5.91137			114.6	60.3602	87.876	49.2887	43.5552	47.5228	41.8696	35.4635	58.18	19.4999	14.3446	35.1517	18.001	11.6154	22.8871	2.56703	11.9406	29.0871	1.52419
114.8	85.554	78.377	85.7917	64.9796	56.5001	65.1144	34.6586	33.9046	41.1117	16.3688	17.0468	23.5619	6.28369	5.27417	14.294	3.13213	1.50153	5.96117			114.8	59.4636	85.6568	51.1812	43.0621	47.2467	42.2891	34.941	56.336	19.3521	14.7789	34.3801	17.5144	10.9859	20.27	2.72772	11.4875	27.7003	1.19503
115	85.3693	78.6546	85.5803	65.0764	57.1279	64.9552	34.6459	33.7845	40.9568	16.8096	17.1862	23.1538	6.72793	5.5426	13.9801	3.18436	1.90668	6.20781			115	58.0566	82.2636	53.4451	42.6276	46.7877	43.0946	34.3458	53.4568	19.9603	15.3938	32.0652	17.0862	10.4708	16.914	3.41071	11.0187	25.2189	1.36522
115.2	85.3997	78.928	85.5149	65.1654	57.6794	64.9967	34.9029	33.4342	40.9974	17.3836	17.2399	22.9918	7.22526	5.6885	13.7514	3.33638	1.98716	6.53403			115.2	56.3351	77.9684	55.6726	42.308	46.0578	44.0922	33.6364	49.9886	20.8846	16.3107	28.7244	16.5249	10.1751	13.1334	4.28819	10.5318	21.8138	1.55338
115.4	85.6706	79.1967	85.5686	65.2146	58.0755	65.2226	35.3007	32.9888	41.2384	17.9685	17.1052	23.0268	7.49732	5.79926	13.6508	3.47587	1.83265	6.91696			115.4	54.3367	72.972	57.312	42.1828	45.1052	44.9206	32.9574	46.2314	21.8266	17.3776	24.7186	15.9451	10.0508	9.28864	5.0113	9.91257	17.2904	1.66074
115.6	86.209	79.3387	85.5686	65.2677	58.225	65.5368	35.7882	32.5137	41.5471	18.6318	16.7716	23.25	7.63337	5.83413	13.5912	3.57725	1.51982	7.24892			115.6	52.5824	68.6752	58.4064	42.3179	44.6542	45.4773	32.5991	42.6035	22.8512	18.5281	21.1873	15.4422	10.0378	5.76818	5.40574	9.41189	12.6177	1.53325
115.8	86.8488	79.5435	85.4084	65.2358	58.2303	65.7559	36.2914	32.2164	41.7214	19.1447	16.3396	23.5903	7.65484	5.82567	13.587	3.54821	1.24644	7.52074			115.8	51.1686	65.5567	58.8746	42.633	44.8843	45.3082	32.5121	39.7075	23.4823	19.3894	18.3101	14.9972	10.044	3.3744	5.23393	8.89913	8.43802	0.96654
116	87.5415	79.8002	85.2429	65.129	58.1702	65.9236	36.8364	32.1396	41.8089	19.5929	15.9194	24.0453	7.71835	5.94995	13.7014	3.47825	1.10916	7.82327			116	50.2695	63.7307	58.8171	43.3731	45.1866	44.8119	32.5197	37.3534	23.8051	19.9451	16.0391	14.4669	9.95738	2.19601	4.60954	8.25408	4.93183	0.144988
116.2	88.2039	80.088	85.1144	64.9825	58.0187	66.1035	37.3402	32.2049	41.8822	19.9682	15.5183	24.5828	7.78501	6.20195	13.943	3.28655	1.07495	8.22335			116.2	49.8483	62.3079	58.0925	44.3934	45.2952	44.1639	32.5061	35.37	24.0541	20.0317	14.2698	13.8833	9.82121	2.17502	3.50478	7.49027	2.09344	-0.39069
116.4	88.7714	80.4493	85.0864	64.8432	57.8948	66.2581	37.7864	32.4844	41.876	20.2158	15.297	25.1519	7.92354	6.51011	14.1881	3.11408	1.15424	8.62166			116.4	49.818	61.9149	56.881	45.4532	45.5294	43.4995	32.5594	33.88	24.3021	19.7776	13.0763	13.2627	9.75396	3.27389	2.31961	6.77036	0.199578	-0.78771
116.6	89.1907	80.88	85.1589	64.7066	57.804	66.4967	38.1976	32.8326	41.9348	20.235	15.294	25.851	8.12768	6.71168	14.4607	2.92347	1.21436	9.03732			116.6	50.2569	61.7575	55.0928	46.3924	45.7504	42.344	32.5294	33.2773	24.2346	19.3393	12.1679	12.403	9.93881	5.40921	0.923823	6.26988	-0.84184	-1.38698
116.8	89.5568	81.2102	85.4193	64.5781	57.7657	66.918	38.6343	33.145	42.2358	20.1579	15.4285	26.7568	8.24133	6.8654	14.7925	2.77728	1.22145	9.54127			116.8	51.4169	61.9138	52.7728	47.3162	45.8929	40.7617	32.6433	33.2516	23.8463	19.1424	11.268	11.3613	10.1161	8.25656	-0.69229	6.11901	-1.48088	-2.2606
117	89.9549	81.4172	85.8711	64.5012	57.7345	67.4596	38.9776	33.4594	42.7124	20.0045	15.7418	27.678	8.18543	6.90612	15.093	2.65615	1.21616	10.1109			117	52.9466	62.3533	50.5403	48.038	46.1003	38.9859	33.0185	33.821	23.5113	19.189	10.7227	10.4076	10.3574	11.5395	-2.23622	6.49772	-1.53472	-3.05378
117.2	90.4054	81.5764	86.5265	64.4571	57.7289	67.9991	39.216	34.0227	43.3034	19.8134	16.181	28.5215	7.91054	6.87458	15.3448	2.67331	1.29006	10.6769			117.2	54.4193	63.6992	48.6186	48.5288	46.5261	37.4668	33.6106	34.9838	23.3284	19.3706	11.0832	9.58321	10.7974	15.0013	-3.36383	7.22816	-0.97492	-3.71722
117.4	90.8814	81.7379	87.0137	64.3974	57.727	68.3878	39.3135	34.6108	43.8249	19.629	16.625	29.2007	7.54331	6.75551	15.5709	2.77813	1.50765	11.1653			117.4	55.9132	65.1327	47.3437	49.1463	46.5019	36.274	34.4109	36.1043	23.327	19.8402	11.9148	9.02688	11.6082	17.9321	-4.07509	8.36391	0.228147	-3.9256
117.6	91.3634	82.0053	87.244	64.337	57.8578	68.4532	39.2415	35.2281	44.1909	19.4645	17.0753	29.7158	7.18842	6.69354	15.7145	2.98766	2.04696	11.5227			117.6	57.3781	66.5627	46.8933	50.0242	46.3133	35.8804	35.4704	36.8291	23.6005	20.6993	12.7913	9.09011	12.8206	19.9576	-4.16918	9.66155	1.67517	-3.8318
117.8	91.8523	82.3812	87.262	64.3205	58.0802	68.1747	39.105	35.8049	44.2377	19.3615	17.6703	29.9692	7.02014	6.72306	15.7165	3.34428	2.87525	11.6825			117.8	58.523	68.184	47.441	50.6053	46.3614	36.3274	36.4984	37.1728	24.2751	21.5987	13.5609	9.81053	14.3568	21.4102	-3.65825	11.004	3.72019	-3.57206
118	92.2244	82.7528	87.0712	64.4773	58.3884	67.6815	39.0063	36.2029	44.0611	19.3436	18.2505	30.091	7.01076	6.7741	15.6448	3.80755	3.72102	11.577			118	59.0065	69.7831	48.3926	50.9803	46.6397	37.3967	37.0221	37.4629	24.8167	22.3729	14.7496	10.6861	15.8734	22.3358	-2.92013	11.9038	6.11562	-3.40082
118.2	92.3474	83.0812	86.6629	64.7139	58.7078	67.0987	38.9263	36.2007	43.5859	19.4245	18.7405	30.0761	7.03758	6.84765	15.583	4.20841	4.45157	11.2356			118.2	59.1418	68.8548	47.7129	51.1732	46.518	36.7097	36.8902	37.373	24.3748	22.1061	14.2201	10.0119	15.197	22.2022	-3.21221	11.6962	5.22515	-3.6553
118.4	92.1855	83.1962	86.1698	65.0917	58.8786	66.6502	38.9343	35.8625	42.9919	19.6093	19.0788	30.0139	7.0462	6.79689	15.5544	4.50313	4.90063	10.7281			118.4	59.5594	69.446	48.3952	51.7332	46.6339	37.483	37.1889	37.487	24.5368	22.6653	15.0264	10.353	16.0749	22.4946	-2.42563	12.3967	6.93621	-3.61944
118.6	91.7717	83.0277	85.7476	65.4691	58.8002	66.3735	38.9439	35.2419	42.3582	19.7761	19.1589	29.7853	6.94269	6.58001	15.5415	4.61427	4.9706	10.1503			118.6	59.7756	69.9577	49.4877	52.2854	46.7089	38.6472	37.3945	37.5149	24.7609	23.2762	15.9797	10.8339	16.9905	22.2874	-1.29853	13.1053	8.85337	-3.46448
118.8	91.2823	82.5263	85.4222	65.9543	58.5209	66.3622	38.963	34.4935	41.9322	20.0377	18.8778	29.4197	6.78519	6.27269	15.5772	4.66866	4.65532	9.58862			118.8	59.7907	70.3897	50.9905	52.8297	46.7432	40.2025	37.5071	37.4566	25.0472	23.9388	17.0801	11.4546	17.9438	21.5806	0.169108	13.822	10.9766	-3.19041
119	90.7922	81.8692	85.18	66.284	58.0403	66.5292	38.9706	33.7104	41.715	20.2763	18.2881	28.9792	6.50083	5.9947	15.6587	4.6484	4.10599	9.07752			119	59.6044	70.7423	52.9035	53.3661	46.7367	42.1487	37.5265	37.3122	25.3958	24.653	18.3276	12.2151	18.9348	20.3742	1.97727	14.5469	13.306	-2.79723
119.2	90.5092	81.1328	84.9928	66.6274	57.5509	66.7373	39.1409	33.0699	41.6627	20.5669	17.586	28.473	6.38587	5.72255	15.682	4.75564	3.45763	8.55935			119.2	59.217	71.0152	55.2268	53.8947	46.6895	44.4858	37.4529	37.0817	25.8065	25.419	19.7221	13.1154	19.9635	18.6683	4.12597	15.2799	15.8414	-2.28495
119.4	90.4204	80.5114	84.9669	66.8273	57.3278	66.8241	39.4322	32.7517	41.5859	20.745	16.9926	27.8933	6.45896	5.62873	15.6658	4.95761	2.81917	8.03656			119.4	58.6282	71.2087	57.9603	54.4154	46.6014	47.214	37.2861	36.7651	26.2795	26.2366	21.2638	14.1554	21.0299	16.4628	6.6152	16.0211	18.583	-1.65357
119.6	90.5894	80.0117	85.0341	67.0514	57.3584	66.788	39.9712	32.7094	41.4021	21.0337	16.5786	27.2723	6.80609	5.70531	15.5358	5.39533	2.20464	7.45512			119.6	57.8382	71.3225	61.1042	54.9282	46.4727	50.3331	37.0263	36.3623	26.8146	27.1059	22.9524	15.3353	22.134	13.7577	9.44496	16.7704	21.5306	-0.90308
119.8	90.845	79.7644	85.2239	67.2464	57.6141	66.6168	40.5296	32.8747	41.0733	21.2444	16.4176	26.6706	7.31254	5.96014	15.2823	5.9045	1.63189	6.85765			119.8	56.847	71.3568	64.6582	55.4332	46.3031	53.8432	36.6734	35.8734	27.412	28.0269	24.7882	16.6549	23.2758	10.553	12.6152	17.5279	24.6844	-0.03348
120	91.175	79.7106	85.5048	67.6025	57.9975	66.2442	41.0631	33.2714	40.6373	21.5024	16.5252	26.0398	8.01061	6.22841	14.7974	6.5259	1.09454	6.32894			120	43.992	32.0713	43.8223	57.2811	44.9277	33.4919	46.1654	42.2981	31.1477	34.735	-5.10427	5.30999	15.6334	22.7683	10.6779	17.8413	3.16373	-8.63855
120.2	91.4227	79.7515	85.9442	68.0141	58.3194	65.8975	41.4312	33.7417	40.3758	21.6785	16.7073	25.5826	8.64204	6.46767	14.2267	6.97592	0.497506	6.0188			120.2	41.6316	36.2938	40.3905	54.4858	41.8235	33.0955	43.6237	38.8524	28.4351	32.7581	-2.82275	4.59399	16.2355	21.2317	11.4747	18.3367	5.67226	-6.05699
120.4	91.6166	79.8493	86.5499	68.4715	58.5132	65.6206	41.6888	34.167	40.4458	21.88	16.8933	25.3492	9.12508	6.62898	13.5474	7.24463	-0.13157	5.94842			120.4	39.3107	39.7906	37.1572	51.7551	38.7681	32.6272	41.1476	35.5837	25.8831	30.7855	-0.79789	4.00486	16.6958	19.6049	12.1022	18.6468	7.85873	-3.77213
120.6	91.6278	80.0676	87.2758	68.8135	58.6158	65.451	41.6977	34.578	40.8275	21.9443	17.1206	25.2803	9.36957	6.72079	12.9384	7.20695	-0.63034	6.0719			120.6	37.0295	42.5616	34.1223	49.0891	35.7614	32.087	38.737	32.492	23.4918	28.8173	0.970301	3.54257	17.014	17.8881	12.5603	18.7715	9.72314	-1.78397
120.8	91.4917	80.4197	87.8296	68.9993	58.6908	65.195	41.5404	34.8806	41.2702	21.9108	17.339	25.3197	9.40404	6.68591	12.4299	6.965	-0.93629	6.15325			120.8	34.7879	44.6069	31.2859	46.4879	32.8035	31.4749	36.392	29.5774	21.261	26.8533	2.48183	3.20715	17.1903	16.0811	12.8491	18.7109	11.2655	-0.0925
121	91.2137	80.9173	88.1285	69.0104	58.8139	64.9205	41.308	34.9418	41.7553	21.7947	17.5176	25.6339	9.3183	6.54238	12.2245	6.59764	-1.03945	6.16831			121	32.5859	45.9265	28.648	43.9513	29.8943	30.7909	34.1125	26.8397	19.1909	24.8937	3.73669	2.99858	17.2246	14.1841	12.9686	18.465	12.4858	1.30226
121.2	90.8247	81.5285	88.1962	68.911	59.0969	64.5901	41.0808	34.8738	42.1268	21.6381	17.8279	26.1589	9.15684	6.36315	12.343	6.20963	-0.95569	6.10158			121.2	30.4234	46.5204	26.2086	41.4795	27.0339	30.035	31.8986	24.279	17.2814	22.9385	4.73488	2.91687	17.1169	12.1969	12.9187	18.0338	13.384	2.40032
121.4	90.3108	82.1733	87.971	68.7849	59.4244	64.3013	40.8553	34.7578	42.2767	21.46	18.3122	26.6783	8.97899	6.22811	12.7017	5.78901	-0.65911	5.87703			121.4	28.3006	46.3885	23.9676	39.0723	24.2222	29.2072	29.7503	21.8953	15.5326	20.9875	5.47641	2.96201	16.8673	10.1196	12.6994	17.4172	13.9602	3.20168
121.6	89.7015	82.6376	87.4231	68.7728	59.7035	64.0611	40.6428	34.5243	42.1979	21.4062	18.7743	27.2258	8.86275	6.07015	13.2041	5.39386	-0.35435	5.51036			121.6	26.2174	45.531	21.9251	36.7298	21.4593	28.3075	27.6676	19.6886	13.9443	19.0409	5.96127	3.13402	16.4757	7.95224	12.3108	16.6153	14.2143	3.70634
121.8	88.9412	82.8549	86.7433	68.7785	59.855	64.0143	40.4359	34.2347	41.9877	21.4506	19.1031	27.8168	8.69101	5.83725	13.7587	4.9287	-0.13633	5.22436			121.8	24.1737	43.9477	20.0811	34.4521	18.7451	27.336	25.6505	17.659	12.5167	17.0985	6.18947	3.43287	15.9421	5.69474	11.7529	15.6281	14.1464	3.9143
122	88.1124	82.7995	85.9874	68.8326	59.8436	64.2293	40.2473	34.0385	41.7157	21.5165	19.363	28.2483	8.44049	5.61108	14.3495	4.45356	-0.03263	5.11052			122	22.4446	42.4151	18.3262	31.9898	17.2622	26.9794	23.3544	17.3385	12.0378	14.7986	7.06761	4.67327	15.4975	4.31951	10.932	13.504	14.2072	3.73573
122.2	87.4117	82.5447	85.3221	68.7655	59.5594	64.6705	39.9234	33.8671	41.5827	21.5762	19.4639	28.4787	8.14296	5.34765	14.9221	3.97219	0.047761	5.20718			122.2	20.9562	39.3856	16.6285	29.3889	15.071	25.9631	20.9087	16.789	11.226	12.2772	7.39831	5.85658	14.5265	2.43899	9.90706	11.2386	13.4784	3.04378
122.4	87.0372	82.0542	84.7554	68.6692	58.9073	65.2271	39.5453	33.641	41.6877	21.791	19.3083	28.7201	7.90932	5.00444	15.5342	3.65344	0.025455	5.4849			122.4	19.4696	34.9256	15.2387	27.0502	12.3329	24.7128	18.791	15.6654	10.5358	10.1321	7.15696	7.24979	13.4303	-0.01823	8.78898	9.21046	11.8751	2.10862
122.6	87.0368	81.5711	84.34	68.4855	58.1397	65.8299	39.1848	33.4504	41.9124	21.9508	19.1177	29.0068	7.64098	4.7008	16.0955	3.44038	-0.00696	5.89805			122.6	17.7008	29.4977	13.8925	24.8634	9.09107	23.1932	16.7173	14.2733	9.87486	8.21127	6.63543	8.50164	12.0515	-2.8629	7.29861	7.42281	9.88012	0.85713
122.8	87.4059	81.2733	84.0687	68.3794	57.4725	66.3375	38.9388	33.4182	42.1496	22.0541	19.0355	29.1841	7.43509	4.51411	16.5392	3.38856	0.05786	6.29952			122.8	15.3057	23.1474	12.6632	22.9056	5.90082	21.2289	14.7411	12.6583	8.78015	6.48501	5.39814	9.01034	10.4226	-5.39726	5.17173	5.63305	7.48305	-0.80726
123	88.0142	81.175	84.1046	68.2715	56.9754	66.7752	38.7171	33.5062	42.2853	22.0302	19.0552	29.3617	7.2942	4.39934	16.8518	3.38949	0.147214	6.62744			123	12.2887	16.8243	11.2848	21.0924	2.76073	18.7486	12.7513	10.5282	7.12835	4.7952	3.5409	8.59299	8.59148	-7.87477	2.69733	3.99363	5.35714	-2.79764
123.2	88.7233	81.1488	84.3306	68.3349	56.6044	67.1163	38.6422	33.679	42.2177	21.9573	19.0788	29.5379	7.27621	4.39471	17.08	3.5286	0.198316	6.83484			123.2	9.03413	11.1473	9.97314	19.7053	0.087554	16.2424	11.2735	8.2287	5.64025	3.49899	1.55258	7.54605	7.07774	-9.91366	0.491432	2.80665	3.5691	-4.68615
123.4	89.4263	81.2137	84.7522	68.5346	56.4783	67.4025	38.655	33.8968	41.9763	21.7829	19.0103	29.6469	7.31627	4.56579	17.2739	3.66839	0.155112	7.09342			123.4	5.96929	6.58757	8.86874	18.6997	-1.91718	13.781	10.4099	6.36561	4.32882	2.70987	0.157932	6.23121	5.87446	-11.4489	-1.34275	2.50652	2.15177	-6.39439
123.6	90.0374	81.3161	85.2525	68.874	56.4369	67.5158	38.8013	34.131	41.6464	21.6944	18.8092	29.5431	7.4772	4.80858	17.4253	3.80952	0.029535	7.42523			123.6	3.35483	2.89598	8.10097	17.9628	-2.91231	11.4866	10.2195	5.18023	3.08455	2.38055	-0.21936	4.73443	5.1669	-11.7934	-2.7526	2.85108	0.982557	-7.84914
123.8	90.4801	81.2857	85.878	69.2162	56.3819	67.6384	39.0457	34.2438	41.465	21.6356	18.3833	29.3949	7.72996	5.01602	17.6481	3.9617	-0.28323	7.91245			123.8	1.56266	-0.14617	7.215	17.3708	-3.57927	9.45973	10.4946	4.61015	2.12006	2.46917	0.687821	3.50838	4.64463	-11.2498	-3.62207	3.85605	-0.04516	-8.80285
124	90.6842	81.1704	86.4325	69.448	56.3068	67.574	39.3899	34.2514	41.4292	21.5739	17.7992	29.1269	8.01484	5.22857	17.8498	4.12784	-0.61253	8.42328			124	0.519196	-2.64165	6.19448	17.1089	-4.23001	7.8099	11.0539	4.44871	1.52511	3.15153	2.52283	2.54897	4.38821	-9.73556	-4.20905	5.44321	-0.77536	-9.52714
124.2	90.6404	81.0794	86.7803	69.5121	56.2065	67.3858	39.7287	34.2159	41.5159	21.4887	17.1747	28.7726	8.29237	5.44245	17.9833	4.26717	-0.83771	8.7891			124.2	-0.07626	-4.5602	5.1494	16.775	-4.69371	6.30529	11.5455	4.89297	1.03578	4.00434	4.84461	1.74548	4.16855	-7.72741	-4.95648	7.31513	-0.74454	-10.1536
124.4	90.4483	81.0991	86.9178	69.521	56.1935	67.0584	40.0195	34.2152	41.673	21.4099	16.724	28.375	8.61177	5.63311	17.9208	4.47593	-0.88161	8.89965			124.4	-0.50868	-5.59668	3.88606	16.209	-4.52773	5.00868	11.6181	6.0952	0.340586	4.78134	7.40958	0.754131	3.93446	-4.81666	-5.9267	8.87309	-0.00998	-10.7328
124.6	90.1919	81.2294	87.0271	69.5224	56.3136	66.7582	40.2774	34.3109	41.962	21.3723	16.5185	28.0541	8.96127	5.91883	17.7635	4.78634	-0.7713	8.85616			124.6	-1.04029	-5.50283	2.81772	15.3079	-3.94693	4.03696	11.038	7.60439	-0.29382	5.40615	9.32386	-0.14039	3.27649	-1.60467	-6.81812	9.7949	1.01078	-10.9695
124.8	89.9044	81.5531	87.1154	69.5283	56.5523	66.4522	40.4846	34.6139	42.2728	21.3964	16.6529	27.722	9.40094	6.37053	17.4829	5.13224	-0.46224	8.67115			124.8	-1.51074	-4.41774	2.59418	14.5665	-3.0469	3.46627	10.3326	8.99344	-0.6774	6.14423	10.3983	-0.88311	2.75693	1.38412	-7.24673	10.2123	2.15279	-11.0463
125	89.7234	81.9438	87.177	69.6639	56.8679	66.3028	40.6945	35.1641	42.5595	21.6378	16.9981	27.3316	9.99809	7.054	17.033	5.55443	0.09218	8.30736			125	-2.1759	-2.94821	2.88149	13.7121	-2.21663	3.01012	9.4297	10.4495	-1.11341	6.58	10.7045	-1.2926	2.20954	3.43032	-7.39134	9.99085	3.33136	-11.0206
125.2	89.7029	82.2575	87.2833	69.9298	57.2402	66.2301	40.9239	35.8841	42.7637	22.1326	17.4168	26.9126	10.7247	7.71442	16.4361	6.00371	0.698154	7.9028			125.2	-2.57451	-1.54139	3.57378	13.0511	-1.46636	2.76223	8.51488	11.5892	-1.69292	7.0232	10.4365	-1.37	1.89089	4.82191	-7.31983	9.50819	4.60387	-10.8436
125.4	89.7731	82.4745	87.4467	70.1834	57.5705	66.2514	41.1521	36.7386	42.9115	22.7855	17.7995	26.4896	11.3835	8.27473	15.8193	6.38568	1.35113	7.56399			125.4	-2.42497	-0.22486	4.54677	12.3684	-1.03807	2.69281	7.52312	12.3361	-2.16474	7.39461	9.72548	-1.20668	1.67885	5.40443	-7.0543	8.82889	5.96357	-10.4567
125.6	89.9399	82.5067	87.4788	70.3511	57.7188	66.302	41.2725	37.482	42.9599	23.3753	18.0826	26.0021	11.9308	8.53087	15.2348	6.71977	1.89114	7.21303			125.6	-1.83074	0.171232	5.85675	11.6712	-0.98513	2.72865	6.69767	12.8398	-2.49312	7.51013	8.89925	-0.92793	1.66496	5.37298	-6.60406	8.04574	7.19108	-9.92426
125.8	90.2583	82.3591	87.3142	70.43	57.6043	66.3314	41.166	37.9778	42.9635	23.8901	18.2726	25.5664	12.2684	8.3963	14.6154	6.95438	2.28266	6.766			125.8	-1.61503	0.196268	6.86871	10.6149	-1.21104	2.71387	5.59223	13.6	-2.46755	6.89272	8.12363	-0.4813	1.52038	5.45904	-6.36948	6.78465	8.74759	-9.42835
126	90.6932	82.1284	87.0077	70.4241	57.2737	66.2323	40.8339	38.2197	42.9215	24.2182	18.379	25.3441	12.4133	7.86581	13.9437	6.99924	2.33449	6.30141			126	-1.68342	0.098591	7.6229	9.40114	-1.61163	2.76951	4.54383	14.3536	-2.00462	5.74282	7.12055	-0.24395	1.42367	6.20383	-6.38505	5.25773	10.4376	-8.82541
126.2	91.0211	82.111	86.6437	70.2919	57.0615	66.1499	40.3026	38.3841	42.9116	24.1855	18.5901	25.347	12.2604	7.28543	13.2018	6.82573	2.26017	6.03131			126.2	-2.33199	0.33949	7.62465	7.77564	-2.58018	2.80959	3.28195	14.6924	-1.51412	3.96237	6.02154	-0.39722	0.954681	6.86488	-6.73962	3.27769	11.6252	-8.39189
126.4	91.1923	82.2212	86.3816	70.0256	56.959	66.1223	39.7501	38.4219	42.9585	23.8414	18.7847	25.578	12.0133	6.70179	12.5459	6.53186	2.06726	5.95763			126.4	-3.44606	0.133294	6.98713	6.17341	-3.73753	2.53454	2.19569	14.3315	-1.31048	1.7436	4.74399	-0.94362	0.339134	7.07333	-7.48566	1.13004	12.2439	-8.25564
126.6	91.2091	82.3465	86.3904	69.7665	57.0564	66.253	39.2574	38.424	43.0804	23.3683	18.9668	26.0868	11.7439	6.26118	12.1043	6.16768	1.76534	6.08648			126.6	-4.56341	0.497939	5.72096	5.15746	-4.65442	1.99715	1.55732	13.7206	-1.11585	-0.36176	4.01165	-1.75476	-0.0195	6.9655	-8.40701	-0.50474	12.8579	-8.44523
126.8	91.1803	82.4055	86.4885	69.6336	57.3605	66.3963	38.9936	38.5468	43.0719	22.8645	19.053	26.6241	11.5227	6.11332	11.9584	5.83589	1.43546	6.30869			126.8	-5.20284	1.06327	4.31305	5.00097	-5.03686	1.3504	1.73981	12.9057	-0.99876	-2.01887	4.0723	-2.82833	-0.06082	6.58813	-9.33417	-0.99248	13.1414	-8.82765
127	91.173	82.4052	86.5072	69.596	57.8466	66.5221	39.0234	38.7428	42.9901	22.4495	18.9651	27.0444	11.3154	6.14426	12.0094	5.61428	1.12074	6.585			127	-5.37457	1.66556	3.21567	5.36072	-5.12306	0.782868	2.48712	11.7604	-0.84842	-3.11398	4.92332	-3.60532	0.062954	5.6402	-9.9953	-0.23	13.0688	-9.21557
127.2	91.3425	82.077	86.3857	69.6235	58.1932	66.4893	39.2856	38.815	42.7679	22.2426	18.6387	27.2962	11.223	6.17454	12.1798	5.57845	0.758602	6.77362			127.2	-5.35729	1.81513	2.49674	6.03608	-4.92967	0.329331	3.67519	10.5482	-0.59293	-3.96465	6.18482	-4.48181	0.347828	4.64661	-10.4308	1.41659	13.4875	-9.469
127.4	91.5499	81.355	86.0923	69.6433	58.3673	66.3975	39.54	38.6978	42.5734	22.0975	18.1633	27.4816	11.0632	6.1125	12.3961	5.64704	0.295888	6.88947			127.4	-5.39299	1.94091	2.02982	6.77668	-4.92643	0.389366	4.91543	9.55342	0.108579	-4.60854	7.04009	-5.29872	0.555472	3.77006	-10.4785	3.67256	14.4932	-9.27358
127.6	91.7057	80.4962	85.6072	69.5381	58.3308	66.1567	39.7425	38.514	42.4284	21.8743	17.6274	27.6627	10.7363	5.97533	12.5972	5.69498	-0.10295	6.90323			127.6	-5.66488	1.61813	1.61614	7.08711	-5.40058	0.70285	5.83384	8.6632	0.894102	-5.19021	6.75722	-6.15356	0.459824	2.65747	-10.3439	5.9956	15.4527	-8.9442
127.8	91.686	79.5982	85.0952	69.2824	58.1382	66.0098	39.7752	38.198	42.5401	21.5748	17.1082	28.0079	10.2442	5.77379	12.7603	5.65703	-0.45714	6.94048			127.8	-6.22149	1.06983	1.09201	6.57838	-6.163	1.17196	6.27376	7.57202	1.66011	-5.92533	5.06862	-6.75638	0.020771	1.06371	-9.78512	7.90823	15.5199	-8.14471
128	91.4983	78.7866	84.8111	68.9541	57.8609	66.0481	39.6222	37.7511	42.8779	21.133	16.6982	28.5381	9.61355	5.63159	12.9847	5.50522	-0.70984	7.13459			128	-6.98523	0.924725	-0.09511	5.64265	-6.98698	1.61364	6.29257	6.36897	2.07462	-6.57578	2.47407	-7.46847	-0.53842	-0.49853	-9.04427	9.12959	14.6189	-7.27825
128.2	91.1673	78.2214	84.7783	68.6382	57.6552	66.245	39.4526	37.4344	43.2929	20.6398	16.4739	29.1944	8.94186	5.70311	13.3104	5.27112	-0.71131	7.37597			128.2	-7.7312	0.91348	-1.42971	4.75976	-7.64323	2.11996	5.98362	5.08458	2.00429	-6.72922	-0.49874	-7.86031	-1.18447	-2.00732	-8.2489	9.8171	12.7647	-6.43871
128.4	90.7882	77.9874	84.8243	68.4464	57.435	66.4129	39.3802	37.322	43.5487	20.2198	16.4381	29.6839	8.41342	5.90952	13.6055	5.03409	-0.5027	7.58381			128.4	-8.30899	0.329052	-2.68888	4.13793	-7.92886	2.40449	5.77194	3.85297	1.5716	-6.20969	-2.75087	-8.20415	-1.67582	-3.34621	-7.66286	10.2456	10.4139	-6.09582
128.6	90.4919	77.8642	84.8142	68.4293	57.2282	66.4962	39.4741	37.3052	43.5132	20.021	16.4425	29.7863	8.09622	6.21489	13.7791	4.84633	-0.21517	7.72025			128.6	-8.78888	-1.34362	-4.01732	3.71585	-7.9492	2.23663	5.67272	2.94939	0.828253	-5.298	-4.34651	-8.67877	-2.10884	-4.38997	-7.68497	10.4369	8.21345	-6.10585
128.8	90.2886	77.7002	84.7064	68.5532	56.9379	66.4043	39.7296	37.1446	43.1699	20.022	16.4107	29.535	8.00151	6.31576	13.8748	4.64438	-0.01081	7.82382			128.8	-9.01599	-4.14112	-5.58479	3.50492	-7.53024	1.40376	5.46723	2.7696	-0.02106	-4.0094	-5.37443	-9.58194	-2.41096	-4.50966	-8.57492	10.2541	7.07529	-6.81074
129	90.1026	77.3945	84.4031	68.7386	56.636	66.1788	40.0254	36.7942	42.6322	20.1814	16.4074	29.0848	7.98059	6.24491	13.9454	4.41553	0.152552	7.79261			129	-9.10824	-7.67012	-7.12896	3.35514	-6.32789	0.049383	5.23341	3.54545	-0.72464	-2.53818	-5.69138	-10.6482	-2.71247	-3.92609	-10.0896	9.73893	7.17119	-8.12089
129.2	89.9257	76.9014	83.8835	68.9826	56.2107	65.8972	40.2899	36.068	42.0632	20.4134	16.3232	28.4989	7.95512	5.85583	13.9381	4.21406	-0.03641	7.60402			129.2	-9.10538	-11.4835	-8.54545	2.9552	-4.67738	-1.648	5.13835	5.37586	-0.87181	-1.31362	-5.4184	-11.5152	-3.07408	-2.56837	-11.735	8.96047	8.00895	-9.60359
129.4	89.8097	76.579	83.3489	69.2377	55.8725	65.6824	40.4742	35.2292	41.6609	20.6969	16.33	28.0005	7.84429	5.50838	13.8641	4.01847	-0.37531	7.35353			129.4	-9.47927	-14.1188	-9.85126	2.0479	-3.04952	-3.29043	4.84325	8.17019	-0.703	-0.58883	-4.46678	-11.8841	-3.51606	-0.57407	-13.215	7.592	9.48649	-10.548
129.6	89.6885	76.6299	83.0092	69.4738	55.6164	65.588	40.5466	34.4654	41.5303	20.9598	16.4774	27.6908	7.71476	5.21186	13.7133	3.88137	-0.7132	7.15529			129.6	-10.0407	-15.3763	-10.7932	0.774732	-1.51447	-4.15125	4.36225	11.1507	-0.10669	-0.2157	-3.10809	-11.5428	-4.19594	1.77573	-14.0457	5.75554	10.7596	-10.6244
129.8	89.6377	77.1442	82.9516	69.7411	55.5629	65.6608	40.5731	33.9771	41.7119	21.2509	16.8335	27.5841	7.61123	5.23242	13.5834	3.99039	-0.83068	7.16564			129.8	-10.8332	-15.1965	-11.136	-0.48436	-0.55536	-4.04691	3.91645	13.9789	0.673846	0.175283	-1.02363	-10.6156	-5.02914	3.56946	-14.2399	3.96051	11.4721	-10.1127
130	89.8304	77.8075	83.1788	70.1531	55.5446	65.8007	40.7755	33.7129	41.9701	21.6922	17.1997	27.52	7.74083	5.50557	13.5598	4.47989	-0.93095	7.23452			130	-11.5516	-14.6729	-10.9204	-1.3397	-0.59041	-3.40806	3.53831	16.3526	1.46625	0.465545	1.33414	-9.33135	-6.02307	4.63152	-14.0413	2.76393	11.2979	-9.32659
130.2	90.1707	78.639	83.6485	70.6967	55.6662	65.9196	41.0927	33.7135	42.2213	22.2369	17.6183	27.3634	8.04513	6.05419	13.6523	5.20915	-0.90381	7.35611			130.2	-12.2726	-13.813	-10.0582	-1.78899	-1.46328	-2.2453	3.23398	17.8598	2.3767	0.731487	3.83397	-7.80381	-6.95951	5.17029	-13.1887	2.26669	10.4372	-8.28787
130.4	90.7041	79.3731	84.1115	71.3405	55.8212	65.8323	41.5589	33.8753	42.2945	22.9252	17.9236	26.9753	8.5143	6.56365	13.7901	6.07332	-0.79991	7.37334			130.4	-12.5868	-13.8401	-8.58581	-2.03417	-3.04647	-0.84204	2.96246	18.0064	3.36494	0.81045	5.54639	-6.26014	-8.08701	5.2982	-11.7191	2.53986	8.74259	-7.22755
130.6	91.3635	79.8777	84.4707	71.9603	56.0391	65.623	42.0838	34.0588	42.333	23.7223	18.0008	26.5196	9.00944	6.94196	13.9464	6.96643	-0.78327	7.40889			130.6	-12.8028	-14.6482	-6.70625	-2.28782	-5.27029	0.326517	2.32352	17.1461	4.31137	0.607927	6.13224	-5.0612	-9.21636	5.04344	-10.0255	3.23111	6.75334	-6.50749
130.8	92.0634	79.9665	84.7999	72.4264	56.1841	65.3716	42.5793	34.2467	42.3192	24.5382	17.8389	26.0917	9.4314	7.13277	14.1272	7.77039	-0.9254	7.40453			130.8	-13.1888	-16.2498	-4.79427	-2.47688	-8.14971	1.11589	1.32988	15.5602	4.90404	-0.04636	5.14417	-4.56595	-10.3128	4.54609	-8.51122	4.11352	4.75391	-6.13955
131	92.5488	79.9045	85.1771	72.6054	56.3523	65.1838	42.8056	34.5018	42.4079	25.121	17.6449	25.7457	9.63331	7.12165	14.3156	8.22669	-1.03741	7.51134			131	-13.9896	-17.7396	-2.75571	-2.69603	-10.8899	1.74868	0.168104	13.4801	5.41993	-1.04348	2.74882	-4.40529	-11.3419	4.23079	-6.87105	4.77652	2.9712	-5.56144
131.2	92.7829	79.7582	85.6297	72.4252	56.4637	65.1381	42.7919	34.7551	42.6268	25.3545	17.3609	25.5431	9.62966	6.89837	14.6252	8.34719	-1.09215	7.74778			131.2	-15.0222	-18.6083	-0.92919	-2.82944	-12.978	2.05941	-0.96319	11.4579	5.56241	-2.10669	-0.22416	-4.26974	-12.2426	3.83322	-5.36132	5.08791	1.11965	-5.04168
131.4	92.7423	79.5369	86.2155	71.9804	56.513	65.3542	42.6187	34.9309	42.9989	25.2573	16.9222	25.4295	9.42694	6.64532	15.0298	8.16623	-1.13228	8.091			131.4	-16.3045	-18.0742	0.627809	-2.57015	-13.995	2.37485	-1.93523	9.44299	5.4894	-3.03376	-3.29307	-4.00852	-12.8868	3.66974	-3.92969	4.82552	-0.83801	-4.44276
131.6	92.5914	79.2596	86.9658	71.541	56.4648	65.7293	42.4844	35.1247	43.3579	24.9522	16.4349	25.3148	9.18358	6.48096	15.4983	7.76748	-1.04519	8.36219			131.6	-17.6312	-16.0578	1.67456	-1.68792	-14.0724	2.72611	-2.24573	7.62341	4.88061	-3.5487	-5.25465	-3.55242	-13.0778	4.05836	-3.06882	4.36193	-2.27522	-4.1874
131.8	92.3946	79.0991	87.6686	71.3442	56.5347	66.069	42.5059	35.5643	43.5453	24.5871	16.0776	25.0893	9.0973	6.49357	15.8323	7.23187	-0.69987	8.42881			131.8	-18.6511	-14.133	2.48625	-0.3473	-13.4897	3.20181	-1.84726	5.3088	4.00248	-3.62754	-6.53045	-2.56693	-13.0164	4.4857	-2.57001	3.76569	-3.18686	-3.9483
132	92.236	79.0842	88.1942	71.4065	56.6255	66.3369	42.779	36.1781	43.5727	24.2766	15.7812	24.833	9.27317	6.58153	16.0891	6.6962	-0.21466	8.42515			132	-19.0283	-13.6548	2.86345	1.1917	-13.0061	3.67495	-0.85734	2.50741	3.05092	-3.14041	-7.53268	-1.55187	-12.5932	4.26752	-2.63252	3.19919	-3.83315	-3.91747
132.2	92.1709	79.1386	88.5064	71.7044	56.8862	66.5181	43.3272	36.9568	43.5425	24.1423	15.5937	24.7402	9.72071	6.7751	16.2826	6.17728	0.392003	8.39607			132.2	-18.6332	-14.8001	2.48887	2.73255	-12.9179	3.89131	0.327623	-0.71829	1.95441	-2.42627	-9.12458	-1.2142	-11.9055	3.36948	-3.42153	2.57448	-3.72868	-4.18077
132.4	92.1411	79.0753	88.7217	72.1851	57.2591	66.6665	44.0016	37.6795	43.5313	24.1745	15.5543	25.0285	10.377	6.98456	16.5919	5.73433	1.08487	8.46971			132.4	-17.5405	-17.1513	1.21908	4.19703	-12.9573	3.44422	1.56032	-3.76892	0.664806	-1.6808	-10.5596	-1.51629	-11.0601	2.10667	-5.17232	2.02528	-2.67408	-5.30683
132.6	92.0797	78.8712	88.8806	72.74	57.7565	66.8367	44.6119	38.2518	43.6347	24.3256	15.7071	25.7558	11.0574	7.1253	17.0025	5.42384	1.82453	8.60058			132.6	-15.9888	-20.1026	-0.65093	5.63269	-12.8047	2.68064	2.84626	-6.58939	-0.56931	-0.73186	-11.6841	-2.19843	-9.95901	0.442008	-7.21913	1.69486	-0.97568	-6.55113
132.8	91.9831	78.5609	89.0559	73.2207	58.1735	67.0925	45.0829	38.5033	43.9038	24.5044	15.8586	26.8208	11.5569	7.07261	17.5912	5.29875	2.36003	8.79422			132.8	-14.1807	-22.1254	-2.72037	6.85852	-12.186	1.98239	3.90778	-8.47891	-1.44442	0.383412	-11.5974	-2.93196	-8.42153	-1.04985	-9.11199	1.6554	1.10384	-7.47056
133	91.9205	78.3664	89.2945	73.5917	58.6136	67.4154	45.2817	38.5763	44.3849	24.7229	16.034	28.0693	11.8133	6.9823	18.2982	5.3059	2.75337	9.01542			133	-12.7698	-22.5719	-4.48312	7.6309	-11.0994	1.8507	4.41834	-9.23306	-2.29913	1.38024	-10.1882	-3.40522	-6.68705	-2.34364	-10.4644	1.59601	3.70785	-7.87963
133.2	91.8959	78.2884	89.4475	73.8958	58.9866	67.6414	45.2532	38.5718	44.8377	24.9519	16.2412	29.1816	11.8946	6.84418	18.91	5.45614	3.08768	9.15542			133.2	-11.727	-22.5612	-5.90623	8.33998	-10.0065	2.42475	4.60711	-9.0814	-2.99168	2.31083	-7.90385	-3.31986	-4.98284	-3.37176	-11.2743	1.71542	5.97346	-7.89485
133.4	92.0139	78.3143	89.4371	74.1641	59.2844	67.6671	45.0934	38.5023	45.2064	25.2154	16.4309	30.0566	11.9401	6.69173	19.3574	5.7524	3.27067	9.23597			133.4	-11.177	-22.7758	-7.25341	8.98694	-9.81798	3.5457	4.65177	-8.60038	-3.82634	3.20104	-5.71323	-3.05861	-3.34356	-4.60334	-11.554	2.28774	7.43022	-7.61586
133.6	92.194	78.4628	89.1441	74.3518	59.4404	67.4555	44.8808	38.3927	45.3441	25.5309	16.538	30.6057	12.0086	6.62082	19.6416	6.13927	3.20889	9.14032			133.6	-10.7361	-23.76	-8.61234	9.30798	-10.4902	4.85795	4.33827	-8.18772	-4.27651	3.46751	-3.79669	-2.61964	-1.95684	-5.94751	-11.1465	3.13444	8.08834	-7.09658
133.8	92.3038	78.8294	88.6592	74.337	59.5181	67.1157	44.511	38.246	45.3941	25.8282	16.5942	30.9119	11.9872	6.55471	19.8028	6.3431	3.02091	9.02056			133.8	-10.3717	-25.5982	-10.0521	9.00665	-11.4687	5.96499	3.7434	-8.05587	-4.57215	3.12866	-2.92294	-2.55515	-0.90513	-7.2598	-10.255	3.94082	8.12309	-6.57972
134	92.2472	79.3076	87.9397	74.1324	59.4829	66.5729	44.0788	38.1787	45.2496	26.0909	16.6457	31.0361	11.8016	6.48297	19.7508	6.30683	2.86569	8.75505			134	-9.84503	-28.0762	-11.5382	8.30345	-12.2848	6.69237	2.94426	-8.27766	-4.55732	2.25973	-3.19133	-2.97236	-0.3183	-8.01066	-9.2174	4.6182	7.45139	-6.15027
134.2	91.999	79.7272	87.187	73.6873	59.2607	65.9855	43.5177	38.1554	45.1124	26.2744	16.6135	31.0673	11.3106	6.42445	19.6314	6.0169	2.58934	8.51817			134.2	-9.75413	-30.1031	-12.8674	6.98751	-12.8518	6.78094	1.66208	-8.55324	-4.52534	0.863965	-4.35257	-4.04301	-0.28801	-8.2244	-8.35403	4.8892	6.14884	-5.87419
134.4	91.6169	80.1332	86.5146	73.037	58.8873	65.4595	42.9088	38.2217	44.926	26.3082	16.5298	30.9371	10.5692	6.34614	19.4237	5.56615	2.26809	8.25631			134.4	-10.2306	-31.1062	-13.4534	5.25087	-12.7524	6.60776	0.139106	-8.36848	-4.10096	-0.92305	-5.75689	-5.07995	-0.68822	-7.72101	-7.47286	4.51194	4.65969	-5.52307
134.6	91.1854	80.5986	85.9385	72.2351	58.4799	65.0001	42.2333	38.2659	44.6818	26.1165	16.3852	30.5615	9.66514	6.25166	19.0097	4.9277	1.96293	8.06561			134.6	-11.4802	-30.0718	-13.2731	3.24051	-11.8424	6.10927	-1.41146	-7.5343	-3.71758	-2.88669	-7.42333	-6.01292	-1.61751	-6.36063	-6.71967	3.25183	2.89992	-5.23334
134.8	90.8596	81.0726	85.4496	71.4334	58.1008	64.54	41.7408	38.2857	44.3535	25.8361	16.2013	29.952	8.81971	6.31657	18.3584	4.32243	1.68169	7.78849			134.8	-13.3702	-27.146	-12.6065	1.23503	-10.6448	5.38283	-2.8771	-5.92974	-3.64762	-4.86427	-8.54038	-6.49474	-3.15108	-4.49854	-6.57842	1.23897	0.916018	-5.66422
135	90.7756	81.3309	85.0358	70.7625	57.7711	64.1837	41.5281	38.2331	44.0118	25.5809	16.0059	29.0869	8.10309	6.59645	17.5	3.82218	1.30587	7.42485			135	-15.6742	-22.6641	-11.9115	-0.80375	-9.33704	4.28873	-4.21621	-3.33502	-4.01515	-6.83327	-8.69537	-6.57977	-5.2304	-2.43965	-6.97455	-1.39994	-0.92444	-6.64038
135.2	90.9593	81.4118	84.6754	70.4039	57.6364	63.8702	41.6313	38.1601	43.6133	25.4136	15.8991	28.0328	7.70855	6.97559	16.4855	3.50902	0.944395	6.96128			135.2	-17.9802	-17.8101	-11.1548	-2.92785	-8.10675	3.14798	-5.22761	-0.1334	-4.32323	-8.67231	-7.63433	-6.21044	-7.56058	-0.57598	-7.50882	-4.38393	-2.26978	-7.95105
135.4	91.2491	81.4817	84.2584	70.3371	57.852	63.6351	41.9741	38.1687	43.2537	25.3138	16.0128	27.0286	7.632	7.43679	15.4125	3.35115	0.73536	6.43824			135.4	-19.7051	-14.1147	-10.3712	-5.05946	-7.73364	2.1327	-6.05	2.19401	-4.34221	-10.2865	-6.92007	-5.64461	-9.84066	0.132629	-7.65882	-7.26099	-3.58072	-9.00957
135.6	91.5715	81.5975	83.9406	70.3765	58.3168	63.5946	42.4827	38.3185	43.0564	25.2563	16.4014	26.3168	7.78175	7.90526	14.6406	3.32048	0.750388	5.9959			135.6	-20.5646	-12.4225	-9.72614	-6.79854	-8.17858	1.3514	-6.51579	3.77962	-4.1614	-11.0541	-6.75858	-5.17163	-11.4382	-0.52022	-7.61637	-9.34502	-4.56305	-10.156
135.8	91.8821	81.6342	83.7118	70.478	59.0259	63.7074	42.999	38.5786	42.9667	25.1145	16.995	25.8826	8.07583	8.34772	14.1326	3.39233	1.06793	5.60448			135.8	-20.6008	-12.116	-9.37608	-8.21933	-8.76795	0.73348	-6.64972	4.77114	-3.75796	-11.323	-6.6702	-5.02074	-12.3748	-2.10415	-7.08366	-10.5555	-4.37963	-11.0722
136	92.1007	81.5485	83.7459	70.5404	59.7769	63.9261	43.3947	38.6783	42.988	24.8352	17.5739	25.7423	8.52575	8.59854	13.9219	3.61364	1.50744	5.45679			136	-20.1165	-12.8655	-9.09115	-9.12454	-9.47514	0.010408	-6.25522	4.92495	-3.14707	-11.0026	-6.41643	-5.18641	-12.4603	-4.16075	-6.44343	-10.8763	-3.7352	-11.9805
136.2	92.1376	81.4269	83.9453	70.4312	60.4653	64.3143	43.5735	38.5979	43.1552	24.3219	17.9959	25.946	8.93049	8.66688	13.9168	3.89924	1.91172	5.45706			136.2	-19.2607	-14.0266	-8.79461	-9.38445	-9.92059	-0.7074	-5.20229	4.55351	-2.53066	-9.83153	-5.81693	-5.58348	-11.6707	-6.4544	-5.83993	-10.1675	-2.45793	-12.4737
136.4	91.9878	81.1625	84.2682	70.0376	60.9307	64.7782	43.4371	38.3979	43.4192	23.6317	18.2457	26.3454	9.07179	8.55022	14.1453	4.08766	2.00415	5.5712			136.4	-18.4571	-14.6917	-8.34632	-9.23295	-9.5377	-1.45013	-3.71661	4.8419	-2.14878	-7.89418	-3.79089	-5.98882	-10.2612	-8.32704	-5.55612	-8.48242	-0.38562	-12.6823
136.6	91.7197	80.785	84.4843	69.5654	61.2503	65.1924	43.052	38.1912	43.6985	22.9419	18.3157	26.714	9.0915	8.374	14.3485	4.20021	1.84071	5.71293			136.6	-17.7846	-15.2514	-7.70477	-8.91867	-8.79288	-2.13546	-1.96758	5.71507	-2.06168	-5.8145	-0.65638	-6.07099	-8.7701	-9.69233	-5.22361	-6.17011	2.22518	-12.277
136.8	91.3162	80.3156	84.5129	69.0336	61.3203	65.4485	42.5217	37.9734	43.8894	22.2968	18.2405	26.984	9.02414	8.13213	14.4695	4.21998	1.45165	5.89668			136.8	-17.0711	-16.1423	-7.10586	-8.02877	-8.56673	-2.78371	-0.01843	6.74889	-2.20842	-3.42861	2.71167	-5.72266	-7.11036	-10.7318	-4.76544	-3.27129	4.25782	-11.2072
137	90.7765	79.7532	84.3402	68.5496	61.1209	65.5416	41.9019	37.819	44.0454	21.7568	18.0463	27.1146	8.91238	7.85309	14.5496	4.1769	0.859003	5.98678			137	-16.2072	-17.5006	-6.75834	-6.79091	-8.99687	-3.31081	1.84011	7.27469	-2.52529	-1.0835	5.2116	-5.30225	-5.43788	-12.039	-4.09102	0.164136	5.67565	-9.53627
137.2	90.2147	79.2426	84.1489	68.1813	60.6366	65.5073	41.3135	37.7586	44.2092	21.4552	17.9313	27.1517	8.81872	7.63953	14.7501	4.07893	0.164438	5.97546			137.2	-15.0388	-18.1114	-6.39885	-5.43699	-9.24101	-3.69714	3.37442	7.75496	-2.50909	0.910463	7.30847	-4.77823	-3.66177	-12.9108	-3.09163	3.80535	7.00215	-7.26397
137.4	89.6674	78.9818	84.0787	67.9694	59.9186	65.454	40.7792	37.6798	44.456	21.2588	17.8539	27.1779	8.80996	7.48585	14.9981	3.99296	-0.46868	5.93188			137.4	-13.4951	-18.197	-6.02619	-4.00669	-9.04942	-4.1149	4.76577	7.81367	-2.47616	2.69729	8.16956	-4.46202	-1.96939	-13.218	-1.97135	7.30607	7.98308	-4.87976
137.6	89.1197	78.8717	84.2488	67.8576	59.0724	65.3691	40.3754	37.5793	44.7109	21.0706	17.7496	27.241	8.80751	7.37793	15.3006	3.96855	-0.95562	5.86098			137.6	-12.0454	-17.9294	-5.24213	-2.5496	-8.62104	-4.34211	5.82159	7.06167	-2.34596	4.188	7.97765	-4.13613	-0.54933	-13.2486	-0.58508	10.1952	8.13631	-2.60339
137.8	88.7202	78.7959	84.6407	67.8496	58.123	65.3347	40.0762	37.36	45.0562	20.969	17.5203	27.3144	8.79991	7.21593	15.7215	4.04696	-1.43666	5.89055			137.8	-11.0368	-17.584	-4.0464	-1.36393	-7.80364	-4.56529	6.46426	5.90336	-2.36768	5.1668	6.78945	-3.97709	0.584171	-13.2098	0.705755	12.0743	7.55207	-0.80009
138	88.6471	78.8701	85.057	68.0498	57.2416	65.2759	39.9785	37.0048	45.2713	20.9927	17.2235	27.3187	8.8507	7.01213	16.0833	4.25504	-1.90499	5.95261			138	-10.2942	-16.9002	-2.37899	-0.18741	-6.6496	-4.47773	6.92424	4.92681	-2.36976	5.92823	5.27889	-3.58298	1.57699	-12.7074	1.85356	12.9609	6.72931	0.396453
138.2	88.9623	79.0791	85.3357	68.3883	56.5954	65.0618	40.0228	36.6299	45.3579	21.1771	16.9324	27.1795	8.92585	6.97706	16.2073	4.55853	-2.23644	6.03118			138.2	-9.82421	-16.1782	-0.84173	0.954476	-6.09275	-4.32589	7.08948	3.72765	-2.87531	6.22771	2.82824	-3.28732	2.00966	-11.8574	2.37836	12.8905	5.05086	0.670927
138.4	89.6494	79.1517	85.4459	68.8799	56.2386	64.7043	40.2553	36.2471	45.3445	21.584	16.6521	26.9317	9.03466	7.07357	16.1739	4.87406	-2.43927	6.111			138.4	-9.63622	-15.4341	0.242021	2.07527	-6.43209	-4.41237	6.7217	2.70057	-3.77762	5.88646	0.675058	-3.3592	1.85681	-10.5759	1.8152	11.8054	2.89634	-0.08487
138.6	90.5977	78.9216	85.4016	69.4042	56.0212	64.3705	40.5323	35.7232	45.3762	22.0491	16.3378	26.5873	9.05787	7.10014	16.1197	5.1435	-2.67639	6.28562			138.6	-9.44519	-14.8252	0.551778	3.0693	-6.91068	-5.0244	5.86659	2.29507	-4.79603	5.08809	-1.10322	-3.92908	1.39426	-8.84428	0.263453	9.94457	0.644571	-1.44202
138.8	91.665	78.4273	85.3228	70.0102	55.9156	64.0631	40.9172	35.0894	45.4361	22.4715	15.983	26.252	9.07972	6.88471	16.0074	5.38256	-2.97128	6.53041			138.8	-9.36736	-14.4698	0.652128	4.02624	-7.43256	-5.65972	4.75617	1.79552	-5.36886	3.97646	-2.75511	-4.7303	0.610684	-6.63653	-1.4276	7.78338	-1.30115	-2.93567
139	92.6521	77.8401	85.3177	70.5047	55.9361	63.9775	41.3129	34.5368	45.6493	22.76	15.7525	26.0648	8.96287	6.53675	15.9823	5.52795	-3.18762	6.82194			139	-9.5095	-14.4602	0.584456	4.79604	-7.96683	-6.18206	3.5504	0.61756	-5.72715	2.52514	-4.63716	-5.47689	-0.33579	-4.29685	-2.85463	5.629	-2.90449	-4.14516
139.2	93.4749	77.1657	85.5006	70.8433	55.9851	64.211	41.6442	34.0056	45.9166	22.7663	15.5759	26.0306	8.71329	6.01497	16.1162	5.52869	-3.36743	7.16228			139.2	-10.0341	-15.0529	0.304466	5.47059	-8.15538	-6.53754	2.50423	-0.97799	-6.01794	1.12694	-6.54489	-6.24839	-1.18415	-2.07961	-4.08346	3.72211	-3.68525	-5.40318
139.4	94.0962	76.5415	85.8293	70.9885	56.1563	64.6592	41.9554	33.6206	46.1929	22.5052	15.3855	26.1432	8.38037	5.5348	16.2667	5.46599	-3.39799	7.51919			139.4	-10.7466	-15.7097	-0.17405	5.84737	-7.48065	-6.53208	1.768	-2.6952	-6.31888	-0.331	-8.04076	-6.78669	-1.88552	-0.16605	-4.81113	2.16729	-3.3135	-6.34027
139.6	94.473	75.9493	86.2659	70.9373	56.3721	65.2134	42.2336	33.3978	46.4698	22.0811	15.1286	26.4482	8.02692	5.10985	16.3222	5.29217	-3.48044	7.9411			139.6	-11.6052	-15.6493	-0.72837	5.86442	-6.43378	-6.346	1.50653	-4.16346	-6.85891	-1.78751	-9.05433	-7.21149	-2.65078	1.63075	-5.51649	1.12015	-2.16659	-7.27941
139.8	94.4376	75.4141	86.6248	70.5901	56.6011	65.8812	42.2935	33.4649	46.7432	21.494	14.875	26.9268	7.47917	4.90582	16.3219	4.94596	-3.69245	8.24521			139.8	-12.2638	-14.6327	-1.48489	5.5583	-5.38214	-5.94591	1.70918	-4.86173	-7.77105	-2.97269	-9.07526	-7.35621	-3.3148	2.9737	-6.4382	0.83647	-0.41366	-7.94902
140	94.0767	74.8859	86.8435	69.9512	56.7529	66.5503	42.0836	33.7099	46.9504	20.9119	14.681	27.556	6.79328	4.74823	16.2551	4.40006	-4.0545	8.50432			140	-12.7148	-12.9725	-2.40686	5.10321	-4.68325	-5.44051	2.31212	-4.39588	-8.81048	-3.61367	-7.98302	-7.40322	-3.76742	3.76091	-7.47521	1.51141	1.37985	-8.36667
140.2	93.6259	74.4475	86.8473	69.2838	56.8713	67.1534	41.8785	34.0058	47.0543	20.6043	14.5095	28.2577	6.23486	4.56334	16.0387	3.95095	-4.48521	8.78368			140.2	-12.4695	-11.5147	-3.15655	4.98463	-4.81746	-4.80534	3.39625	-3.4544	-9.69976	-3.55859	-5.97029	-6.90947	-3.85107	3.56254	-7.98031	3.09739	2.48208	-8.03816
140.4	93.0943	74.1478	86.6635	68.6431	56.8275	67.6708	41.6713	34.347	46.9457	20.535	14.4433	28.8633	5.82294	4.22933	15.8553	3.65636	-4.95313	9.0625			140.4	-11.793	-10.3901	-3.86884	5.24794	-5.98567	-4.18921	4.70757	-2.2165	-10.2699	-2.84855	-3.84077	-6.24883	-3.67851	2.3082	-8.06964	5.33704	2.69834	-7.41201
140.6	92.5194	74.1204	86.3488	68.2044	56.6844	68.093	41.522	34.7434	46.6208	20.714	14.6122	29.3185	5.69707	3.84864	15.7973	3.65659	-5.29588	9.14131			140.6	-11.1505	-9.89612	-4.52435	5.6439	-7.64557	-3.49603	5.88327	-1.32878	-10.5528	-1.9412	-1.75771	-5.72301	-3.34115	0.102309	-7.92653	7.70364	2.56255	-6.60873
140.8	92.0927	74.5004	86.0212	68.1025	56.4794	68.5171	41.5746	35.1227	46.17	21.2254	15.04	29.7203	6.05313	3.46654	15.915	3.99445	-5.32915	9.12502			140.8	-10.9022	-9.68529	-4.91061	5.93839	-8.93616	-2.81482	6.63344	-0.55689	-10.2796	-1.13603	0.3289	-5.28162	-2.93739	-2.10589	-7.45758	9.56741	2.49525	-5.8702
141	91.8254	75.3166	85.6622	68.3631	56.3566	68.8934	41.8433	35.6013	45.5933	21.9184	15.5715	30.0514	6.88655	3.27431	16.0836	4.7265	-5.06553	8.99813			141	-10.7033	-10.3928	-5.22414	6.26965	-9.67545	-2.23608	7.01974	-0.25127	-9.6886	-0.4716	1.87144	-4.99777	-2.51183	-4.04809	-6.82223	10.5544	2.68087	-5.46342
141.2	91.5616	76.3452	85.3368	68.7906	56.3214	69.198	42.1693	36.3016	44.9082	22.6493	16.2354	30.2622	7.92751	3.25314	16.3766	5.61268	-4.47193	8.70412			141.2	-10.9356	-11.6715	-5.37356	6.36692	-10.1352	-1.85693	6.92588	-0.06494	-9.08589	-0.18092	2.528	-5.09097	-2.0921	-5.76615	-6.24519	10.5331	3.2098	-5.70836
141.4	91.3578	77.5793	84.9286	69.3735	56.3837	69.3308	42.4261	37.1414	44.1368	23.3447	17.1099	30.2787	9.03351	3.39037	16.5729	6.56253	-3.60365	8.17134			141.4	-11.6432	-13.4131	-5.09244	6.05524	-10.1494	-1.20231	6.53648	0.47525	-8.21485	-0.31173	2.51444	-5.12143	-1.71887	-6.86853	-5.4889	9.66716	3.99556	-6.19715
141.6	91.2244	78.9397	84.397	70.0327	56.5574	69.2662	42.6266	38.0518	43.3317	23.9763	18.1176	30.1728	10.0267	3.67677	16.6317	7.41797	-2.58128	7.49472			141.6	-12.3001	-14.9626	-4.33669	5.74447	-10.5244	-0.01466	5.88412	1.58099	-6.76134	-0.66658	1.98424	-4.85874	-1.39468	-7.24378	-4.21351	8.24655	4.77122	-6.75524
141.8	91.0991	80.3633	83.9186	70.5755	56.907	69.0978	42.6661	39.0689	42.781	24.4173	19.2038	30.0838	10.7065	4.21901	16.6998	8.01855	-1.40689	6.9519			141.8	-12.726	-16.6366	-3.41447	5.41542	-11.8178	1.31061	4.945	2.73782	-5.00926	-1.28148	0.682631	-4.57227	-1.14606	-7.59219	-2.90036	6.49943	4.83435	-7.41453
142	90.8872	81.4347	83.6722	70.9821	57.2521	68.9145	42.6317	39.9078	42.5645	24.6334	20.1821	30.0928	11.0475	4.71498	16.8918	8.29637	-0.26974	6.60452			142	-13.2796	-17.9291	-2.4015	4.95206	-13.5444	2.11469	3.67973	4.06519	-3.28637	-2.0856	-0.58111	-4.44411	-1.02018	-8.032	-1.9594	4.29917	4.37298	-8.23662
142.2	90.6261	82.1047	83.6686	71.2946	57.4768	68.7648	42.5333	40.4113	42.6664	24.553	20.9909	30.1848	11.1224	5.17767	17.1084	8.35426	0.705609	6.49916			142.2	-14.0258	-19.3509	-1.39242	4.24663	-14.5773	2.52219	2.33691	5.23233	-1.37088	-3.12758	-1.67163	-4.40365	-1.23886	-8.31148	-1.13753	1.73454	3.76355	-8.90005
142.4	90.2872	82.2543	83.9347	71.5307	57.6212	68.6311	42.5033	40.602	43.0263	24.3218	21.5508	30.3675	11.0143	5.55368	17.2939	8.17017	1.33893	6.5621			142.4	-14.8892	-20.4713	-0.40164	3.76471	-14.8588	2.47678	1.08914	5.61341	0.531985	-4.18175	-2.54627	-4.55966	-1.70082	-8.68843	-0.24139	-0.98575	3.23348	-9.2918
142.6	89.965	82.0197	84.3559	71.6469	57.7201	68.5799	42.5541	40.5894	43.5523	23.9736	21.8849	30.4723	10.6925	5.91068	17.4342	7.73335	1.74327	6.6583			142.6	-15.84	-21.2237	0.386632	3.268	-13.6772	1.98306	-0.07613	5.57226	2.1287	-5.07447	-3.29615	-4.97858	-2.14236	-8.95254	0.623259	-3.58788	2.72377	-9.29077
142.8	89.7256	81.3863	84.8105	71.695	57.7164	68.4232	42.7381	40.3843	43.9739	23.5726	21.9822	30.4013	10.2788	6.16253	17.3808	7.10221	1.83244	6.58555			142.8	-16.7092	-21.318	0.85179	2.85249	-11.1191	1.33038	-0.93227	5.78366	3.22213	-5.53144	-3.83267	-5.48479	-2.55151	-8.75191	1.56437	-5.69057	2.76798	-9.00625
143	89.592	80.5659	85.2596	71.6048	57.7478	68.1708	42.9775	40.1245	44.3509	23.1754	21.9932	30.2456	9.79069	6.4779	17.1762	6.36924	1.80125	6.44991			143	-17.1261	-20.8004	1.00039	2.53024	-7.96445	0.913003	-1.46684	6.54411	3.87228	-5.78752	-3.77942	-5.84618	-2.79774	-8.26046	2.69394	-6.91828	3.40772	-8.58915
143.2	89.4515	79.5455	85.6909	71.2905	57.757	67.825	43.0977	39.7818	44.7125	22.7338	21.798	30.1066	9.20119	6.637	16.9094	5.4469	1.47391	6.2578			143.2	-17.0637	-19.3256	0.876723	2.37574	-5.42464	0.71209	-1.87601	7.93145	4.12556	-5.74174	-3.11146	-6.21471	-2.97033	-7.78218	3.64441	-7.25063	4.18584	-8.23807
143.4	89.3609	78.3986	86.1612	70.7777	57.7091	67.522	43.0331	39.2318	45.1408	22.3067	21.3507	30.0608	8.53707	6.60252	16.7796	4.47731	0.891096	6.11258			143.4	-16.4069	-17.8169	0.645031	2.4468	-4.07439	0.682176	-2.07085	9.62846	4.08648	-5.16255	-2.17317	-6.56486	-2.70823	-7.74403	4.0937	-6.7435	4.36055	-7.75863
143.6	89.497	77.3398	86.7336	70.2473	57.6368	67.2312	42.9405	38.4831	45.6315	22.0649	20.7713	30.1898	7.95619	6.3452	16.7614	3.67853	0.175044	6.17112			143.6	-15.2868	-16.9076	0.364513	2.70282	-3.89322	0.663562	-1.71013	11.1844	3.8376	-3.99521	-0.97502	-6.53894	-2.1559	-8.50749	4.04663	-5.41615	3.90793	-7.17361
143.8	89.9218	76.3901	87.3165	69.8628	57.6798	67.0002	42.8958	37.5487	46.0853	22.1227	20.1658	30.3704	7.54924	5.85723	16.8328	3.1921	-0.61068	6.43351			143.8	-13.8467	-16.6685	-0.13509	3.25044	-4.59564	0.480325	-0.81486	12.0952	3.35377	-2.4878	0.724803	-6.27852	-1.33795	-9.93479	3.40549	-3.64873	2.88951	-6.51543
144	90.4925	75.6583	87.7508	69.69	57.7333	66.8204	42.8457	36.5725	46.3053	22.3167	19.5492	30.3987	7.31838	5.15352	16.9596	2.90173	-1.42429	6.68576			144	-12.9033	-16.0705	-0.61063	3.55941	-5.75877	0.164614	0.224022	12.4205	2.91592	-1.0933	2.62245	-6.2415	-0.55414	-11.0867	2.06151	-1.99897	2.00792	-5.91846
144.2	91.3618	75.274	87.9509	69.9212	57.8034	66.6539	42.9672	35.6268	46.2322	22.7911	19.0119	30.2416	7.38124	4.30563	17.044	2.98188	-2.13122	6.86994			144.2	-12.6548	-15.1287	-0.89295	3.50233	-6.98833	-0.16951	1.05986	11.8841	2.37645	-0.0922	4.56096	-6.28929	0.099591	-11.5286	0.212836	-0.8436	1.21704	-5.35303
144.4	92.5445	75.2819	87.9004	70.5028	57.9462	66.51	43.3907	34.9722	45.9034	23.4939	18.6213	30.0058	7.77826	3.48902	16.9971	3.39753	-2.6307	7.00638			144.4	-13.058	-13.9484	-1.10903	3.09955	-8.2493	-0.54884	1.57061	10.6831	1.86623	0.212971	6.09587	-6.12875	0.65969	-11.0934	-1.77178	-0.23409	0.498835	-4.95371
144.6	93.8021	75.5867	87.5534	71.2865	58.2234	66.3474	43.9639	34.7018	45.2927	24.2422	18.3662	29.6796	8.38237	2.89305	16.8436	3.97585	-2.96882	7.07904			144.6	-13.7072	-12.4985	-1.32507	2.8079	-9.62416	-0.8483	1.95073	9.30566	1.15724	0.00445	7.03226	-6.10029	1.39889	-9.71298	-3.69322	0.010948	0.139438	-4.76447
144.8	94.9227	76.1571	87.0821	72.115	58.5949	66.266	44.5648	34.7798	44.5124	24.8419	18.2099	29.3236	9.03835	2.53138	16.6541	4.60823	-3.07744	7.16298			144.8	-14.8685	-11.0831	-1.19597	2.30338	-11.1012	-1.04985	1.86194	8.13969	0.325736	-0.94321	6.97787	-6.03211	2.06913	-7.66184	-5.47999	-0.21294	-0.00742	-5.01255
145	95.835	77.0348	86.5452	72.8481	59.1381	66.2729	45.096	35.1018	43.6692	25.2791	18.2217	29.0504	9.60135	2.51927	16.3431	5.23262	-2.87177	7.36423			145	-16.0968	-10.503	-0.66418	1.82795	-12.2105	-0.80561	1.28608	6.89987	-0.41692	-2.35136	6.07758	-5.42901	2.32699	-5.82246	-6.617	-0.58543	-0.51294	-5.39661
145.2	96.3614	78.0758	86.0756	73.286	59.8912	66.4872	45.5052	35.6056	42.9841	25.5512	18.2598	29.1031	9.98581	2.98656	16.1029	5.64123	-2.4349	7.82883			145.2	-17.0204	-10.3572	-0.10113	1.67904	-12.8104	-0.25688	0.47485	5.72953	-0.9052	-4.02711	4.92973	-4.38585	2.37746	-4.61468	-7.0759	-0.82808	-0.95256	-5.86222
145.4	96.4102	79.0798	85.7981	73.4118	60.6883	66.8685	45.6441	36.1669	42.5964	25.6606	18.2171	29.4209	10.0692	3.83774	16.0079	5.75665	-1.83467	8.50913			145.4	-17.4258	-10.5344	0.345094	1.77096	-12.5467	0.270488	-0.13248	4.38606	-1.4766	-5.40062	3.72012	-3.22917	2.34473	-4.34327	-7.25688	-0.83878	-0.79868	-6.43708
145.6	96.0907	79.8172	85.7586	73.3606	61.3518	67.3343	45.5347	36.6568	42.3903	25.6779	18.1123	29.8774	9.98212	4.92125	15.9907	5.72568	-1.21171	9.20915			145.6	-17.6223	-10.6928	0.635035	1.93016	-11.2886	0.422452	-0.72843	3.00184	-1.94185	-6.52701	2.27976	-2.03548	1.94533	-4.77612	-7.2465	-0.79863	-0.0017	-6.98163
145.8	95.4276	80.3928	85.7173	73.2273	61.7575	67.6663	45.2414	37.0124	42.204	25.6451	18.0311	30.2679	9.75724	6.22215	15.902	5.53143	-0.61745	9.6906			145.8	-17.3968	-10.8678	0.867183	2.35549	-9.01413	0.572963	-1.07731	1.18712	-1.98424	-6.89571	0.607448	-1.06473	1.29215	-5.89158	-6.80081	-0.51958	1.06363	-7.10313
146	94.6386	80.7326	85.6806	73.1033	61.9124	67.7729	44.9709	37.3041	42.019	25.748	17.8245	30.567	9.46703	7.48285	15.7411	5.18677	-0.21362	9.93422			146	-16.7492	-10.7245	0.938054	3.18805	-6.25239	0.666499	-1.16135	-0.72803	-1.62091	-6.22055	-1.38666	-0.3457	0.778269	-7.25478	-6.09878	0.083101	2.00231	-6.86668
146.2	93.8656	80.7859	85.6013	72.9895	61.7186	67.6456	44.7062	37.4612	41.8366	25.8577	17.4727	30.5969	9.08968	8.39111	15.5179	4.70439	-0.05731	9.88337			146.2	-15.736	-10.1876	1.00714	4.07895	-3.09169	0.66092	-1.01779	-2.31418	-1.19485	-4.50328	-3.52953	-0.05302	0.553841	-8.22725	-5.63012	1.04156	2.45315	-6.42913
146.4	93.1427	80.7203	85.4293	72.9006	61.3127	67.2744	44.4657	37.5002	41.4973	25.9265	17.1498	30.3922	8.74146	8.96575	15.1837	4.20055	-0.03551	9.60168			146.4	-14.5958	-8.80872	0.955039	4.89299	-0.37519	0.791082	-1.0564	-2.9301	-0.61161	-2.43537	-5.34918	-0.10794	0.093646	-8.51892	-5.22547	2.25897	2.66398	-6.09234
146.6	92.4233	80.537	85.2413	72.7015	60.931	66.7792	44.2135	37.4731	41.2471	25.8413	16.901	30.0456	8.48643	9.20974	14.8835	3.71513	-0.05274	9.23123			146.6	-13.2606	-7.27124	0.860343	5.56219	1.16437	1.08256	-1.53944	-2.8424	0.158008	-0.48401	-6.42709	-0.66808	-0.6349	-8.57008	-5.19347	3.69067	2.63813	-6.19287
146.8	91.8354	80.1296	85.1321	72.4346	60.6548	66.2132	43.9474	37.4415	41.1693	25.6446	16.6276	29.6926	8.38817	9.14036	14.6485	3.33909	-0.14053	8.85202			146.8	-11.9367	-5.47602	0.71647	6.14052	1.31569	1.49507	-2.35583	-1.90805	0.980255	1.23192	-7.01215	-1.50248	-1.6703	-8.34534	-5.44314	5.10609	2.63756	-6.57744
147	91.5277	79.4063	85.1466	72.2769	60.4597	65.6771	43.6897	37.2711	41.3695	25.3866	16.3696	29.3475	8.52579	8.7539	14.547	3.2467	-0.29169	8.51437			147	-10.4098	-3.69142	0.618614	6.38886	0.49171	1.69512	-3.06857	-0.13197	1.49223	2.4524	-7.18997	-2.32292	-2.88488	-7.89592	-6.13199	6.31927	3.06283	-7.15391
147.2	91.4756	78.7167	85.2413	72.2418	60.3705	65.1731	43.4734	37.1615	41.7235	25.0951	16.3697	29.0186	8.84065	8.30946	14.4611	3.44744	-0.32388	8.13892			147.2	-8.70276	-2.16007	0.308804	6.29509	-1.11388	1.82981	-3.32381	2.26231	1.92887	3.2655	-7.22917	-2.63735	-4.16162	-7.40349	-6.82942	7.45056	4.153	-7.91645
147.4	91.6155	78.0634	85.2918	72.258	60.4487	64.8092	43.2473	37.1057	42.1104	24.7105	16.5585	28.68	9.2526	7.69253	14.4352	3.81323	-0.33887	7.69595			147.4	-6.73097	-1.08136	-0.00977	6.15	-2.92293	1.93008	-3.00763	4.69338	2.25376	3.81164	-7.29659	-2.71377	-4.99148	-6.74925	-7.67646	8.47584	5.46061	-8.80965
147.6	91.9926	77.5834	85.177	72.3884	60.4927	64.5644	43.0996	37.0613	42.4166	24.3457	16.7745	28.3647	9.73403	6.84272	14.4097	4.2531	-0.35941	7.20254			147.6	-4.91719	0.020373	-0.10069	5.79098	-4.87618	2.44163	-2.13796	6.60315	2.48819	4.13232	-7.06671	-2.55353	-5.15782	-5.80579	-8.30124	9.12977	6.75477	-9.4684
147.8	92.6863	77.352	85.0499	72.6339	60.5827	64.5392	43.1854	37.0064	42.7113	24.1491	17.0096	28.11	10.3059	5.79617	14.4567	4.89194	-0.28353	6.84572			147.8	-3.12378	0.54149	-0.09501	5.20775	-6.88568	2.90226	-0.94264	7.77993	2.42162	4.16993	-6.14548	-2.26231	-4.77174	-4.73856	-8.89307	9.43809	7.51816	-10.0832
148	92.1905	77.4704	84.9877	72.7966	60.5262	64.8392	43.4291	37.0071	43.0819	24.2102	17.3466	28.0852	10.9554	4.88683	14.7266	5.56039	-0.28441	6.73942			148	-1.75309	0.139243	-0.28805	4.52672	-9.10687	3.45949	0.305252	8.04407	2.11647	3.8985	-4.91018	-2.20845	-3.98802	-3.99697	-9.23437	9.46627	7.42452	-10.6307
148.2	92.5179	77.3196	85.1677	72.6446	60.6166	64.8467	43.2836	36.9717	43.0376	24.1001	17.0461	28.1585	10.6256	5.39178	14.8625	5.14406	-0.16597	6.80839			148.2	-0.90342	-1.14102	-0.57056	3.96692	-11.1332	3.82182	1.13214	8.06054	1.39644	3.16136	-3.41211	-2.75094	-3.0355	-3.47279	-9.32233	9.16744	6.8964	-11.355
148.4	92.9749	77.4141	85.3201	72.6566	60.764	65.3386	43.4694	36.955	43.3868	24.0153	17.0935	28.3215	10.9758	5.02887	15.3896	5.43046	-0.0041	6.88302			148.4	-0.7213	-3.20105	-1.17917	3.23727	-12.7303	3.92504	1.24344	7.87214	0.463351	1.81872	-1.84236	-3.52564	-2.2752	-3.23542	-9.34634	8.37598	6.40308	-12.2409
148.6	93.5614	77.6356	85.5072	72.6697	60.9683	66.015	43.7429	36.957	43.759	23.956	17.1518	28.599	11.3565	4.70746	16.0382	5.75116	0.201197	7.06964			148.6	-0.7369	-5.85258	-1.83594	2.75628	-13.4762	3.73897	1.03008	7.24685	-0.44448	0.344066	-0.18013	-4.05512	-1.72011	-3.24286	-9.23868	7.83813	6.08566	-13.0732
148.8	94.2775	77.984	85.7289	72.6842	61.2296	66.8758	44.1041	36.9778	44.1542	23.9219	17.2211	28.991	11.7676	4.42755	16.8083	6.10615	0.44993	7.36823			148.8	-0.95424	-8.87565	-2.51659	2.61393	-13.5624	3.46114	0.884015	6.3671	-1.05948	-0.99225	1.46222	-4.40099	-1.02362	-3.75698	-9.01573	7.71575	6.2587	-13.7209
149	95.1231	78.4594	85.9853	72.6999	61.5478	67.921	44.5528	37.0174	44.5724	23.9133	17.3013	29.4975	12.2092	4.18912	17.6999	6.49543	0.742096	7.77879			149	-1.04772	-12.0141	-2.99555	2.88917	-13.2139	2.98339	1.0945	5.40523	-1.24363	-1.71471	2.72905	-4.44576	0.026734	-4.55706	-8.75252	8.08859	7.0453	-14.0932
149.2	96.0982	79.0617	86.2764	72.7168	61.923	69.1506	45.0892	37.0757	45.0137	23.93	17.3925	30.1184	12.6812	3.99218	18.7129	6.91899	1.07769	8.30133			149.2	-1.16682	-15.4232	-3.05952	3.40171	-13.1144	2.6011	1.60566	3.90754	-0.66852	-1.69699	2.93216	-4.15368	1.20406	-5.8275	-8.38844	8.69815	7.50026	-13.7684
149.4	97.2029	79.791	86.602	72.735	62.3551	70.5646	45.7133	37.1527	45.4779	23.9721	17.4945	30.8539	13.1837	3.83674	19.8473	7.37685	1.45672	8.93585			149.4	-1.42735	-19.2708	-2.63798	4.26187	-13.5152	2.4664	2.33526	1.88112	0.466333	-0.74523	2.35107	-3.79357	2.34592	-7.58744	-7.74466	9.61256	6.74348	-12.7967
149.6	98.4371	80.6472	86.9624	72.7545	62.8441	72.1631	46.425	37.2485	45.9651	24.0396	17.6075	31.7038	13.7167	3.72279	21.1032	7.86899	1.87919	9.68234			149.6	-1.9632	-23.3562	-2.17141	5.19363	-14.3267	2.30553	3.09764	0.123404	1.62821	0.748005	1.2224	-3.78707	3.45906	-9.34289	-7.19632	10.1974	4.83243	-11.69
149.8	93.9381	81.6304	87.3574	72.7752	58.9037	73.9459	47.2244	41.7828	46.4753	21.3759	17.7314	32.6683	14.2802	3.65033	22.4806	8.39542	0.669124	10.5408			149.8	-2.68242	-26.6304	-1.65332	5.84407	-15.2047	2.00373	3.58565	-1.19598	2.12081	2.38702	0.015233	-4.43525	4.26488	-10.9403	-7.07572	10.2945	2.16402	-10.915
150	93.8378	81.7024	80.5111	74.1609	59.8966	68.0109	41.5537	41.9776	41.5397	22.1621	23.6123	34.9368	9.9906	4.6151	16.2923	4.5095	1.13194	12.7752			150	-3.78682	-28.6756	-1.03352	6.14744	-16.309	1.92182	3.52461	-2.18143	2.1518	3.70031	-1.18922	-5.38869	4.29992	-12.5078	-6.9663	9.64378	-0.61013	-10.3706
150.2	93.7598	81.8837	81.8893	74.5066	60.7442	68.2985	42.0971	42.1121	42.4985	22.867	23.3131	34.9551	9.83484	5.47168	16.5162	4.34974	1.51507	12.2716			150.2	-5.30456	-29.7798	-0.66448	6.05982	-17.2735	1.70853	2.88156	-2.94126	1.55788	4.67897	-2.11105	-6.48355	3.80184	-14.0181	-7.09534	8.59685	-2.88346	-10.2473
150.4	93.7041	82.0059	83.1426	74.7864	61.4465	68.5488	42.5818	42.1864	43.3369	23.4904	23.024	34.9197	9.69219	6.20374	16.7086	4.19688	1.81851	11.7877			150.4	-7.18313	-29.6534	-0.76799	5.49927	-17.9092	1.32031	2.06124	-3.04446	0.358013	5.26092	-2.71713	-7.35752	3.06644	-14.7941	-7.1811	7.12526	-4.08033	-10.313
150.6	93.6705	82.069	84.2711	75.0003	62.0034	68.7617	43.0076	42.2003	44.055	24.0324	22.7451	34.8305	9.56266	6.81128	16.8695	4.0509	2.04227	11.3235			150.6	-9.41626	-28.7964	-1.12808	4.40759	-18.1163	0.623415	1.29045	-2.80288	-1.14607	5.22274	-3.39638	-7.70673	1.88141	-15.1826	-7.27194	5.40177	-4.3758	-10.3504
150.8	93.6592	82.073	85.2746	75.1483	62.4151	68.9373	43.3745	42.154	44.6526	24.493	22.4764	34.6876	9.44623	7.29429	16.9989	3.9118	2.18634	10.8791			150.8	-11.699	-27.8308	-1.71216	3.17608	-18.2223	-0.11804	0.877022	-2.61235	-2.31218	4.83849	-4.34798	-7.41245	0.455655	-15.1245	-7.04767	3.60286	-4.31948	-10.1005
151	93.6701	82.0178	86.1532	75.2303	62.6814	69.0757	43.6827	42.0473	45.1299	24.8721	22.2178	34.4909	9.34292	7.65277	17.0969	3.7796	2.25072	10.4544			151	-13.6856	-26.9562	-2.44645	1.91969	-18.0239	-0.91635	0.732331	-2.79736	-3.21477	4.20661	-4.5946	-6.84376	-0.78331	-14.7811	-6.96599	1.84392	-4.45338	-9.58319
151.2	93.7033	81.9036	86.9069	75.2465	62.8024	69.1767	43.932	41.8803	45.4868	25.1699	21.9694	34.2404	9.25272	7.88673	17.1633	3.65428	2.23541	10.0495			151.2	-15.13	-25.5797	-3.20032	0.752288	-17.8655	-1.35566	0.934122	-3.38997	-3.82615	3.40803	-3.71334	-5.99782	-1.8519	-14.0741	-6.7786	-0.05893	-4.72667	-8.6546
151.4	93.7587	81.7303	87.5357	75.1968	62.7781	69.2404	44.1225	41.6531	45.7233	25.3862	21.7312	33.9362	9.17564	7.99616	17.1983	3.53585	2.14041	9.66422			151.4	-16.1456	-23.8699	-3.65636	-0.36203	-17.985	-1.70422	1.28699	-4.26204	-4.2165	2.35692	-2.46123	-5.19768	-3.09572	-13.3667	-6.93564	-1.93697	-5.41615	-7.69933
151.6	93.8363	81.4978	88.0396	75.0812	62.6085	69.2668	44.2542	41.3656	45.8394	25.521	21.5031	33.5782	9.11167	7.98107	17.2018	3.4243	1.96573	9.2987			151.6	-16.9482	-21.8873	-4.01459	-1.47908	-18.7411	-1.65074	1.40624	-5.40038	-4.47056	1.26241	-1.32435	-4.6922	-4.3787	-12.9661	-7.13306	-3.52557	-6.45449	-6.96542
151.8	94.2344	81.2063	88.4186	74.8996	62.3536	69.2559	44.327	41.0319	45.8351	25.9149	21.2851	33.1665	9.06081	7.84146	17.1739	3.31964	1.64003	8.95292			151.8	-17.4387	-19.3977	-4.3049	-2.42864	-19.4881	-1.28409	1.29955	-5.8726	-4.52897	0.166016	0.081128	-4.13091	-5.43522	-12.1946	-7.35457	-4.48298	-6.76028	-6.56139
152	94.7153	80.4686	88.5576	74.6754	61.8745	69.1614	44.5501	40.5863	45.6082	26.1595	21.1574	32.689	8.9599	7.33227	16.9803	3.31795	1.20305	8.64465			152	-17.5888	-16.6034	-4.45267	-3.14835	-19.929	-0.81294	1.41231	-5.64513	-4.33657	-0.57026	1.55896	-3.38557	-6.16111	-10.87	-7.51551	-4.52793	-6.01173	-6.42566
152.2	95.1727	79.6872	88.5037	74.4188	61.1641	69.0136	44.7199	39.9868	45.1367	26.2959	21.0724	32.0425	8.89743	6.67675	16.7491	3.29894	0.719143	8.25037			152.2	-17.3456	-13.8764	-4.07366	-3.37394	-19.7886	-0.77418	1.91155	-4.5011	-3.9179	-0.85394	3.01389	-2.61353	-6.44386	-8.60131	-7.71679	-3.49734	-4.49494	-6.61236
152.4	95.4005	79.0036	88.3877	73.9921	60.3312	68.9425	44.7769	39.4182	44.6549	26.1079	20.9013	31.4388	8.89166	6.02263	16.5484	3.32759	0.181257	7.86138			152.4	-16.5073	-11.9474	-3.49869	-3.02014	-19.3297	-1.19174	2.73635	-2.83982	-3.32957	-0.51108	4.39728	-2.21727	-6.00917	-6.19743	-7.77994	-1.60187	-2.36056	-7.0938
152.6	95.4202	78.5293	88.2699	73.37	59.4387	68.8143	44.6657	38.9344	44.1656	25.6032	20.5903	30.8251	8.94835	5.3911	16.3727	3.32909	-0.38476	7.43365			152.6	-14.9095	-10.7432	-2.69301	-2.06785	-18.3606	-1.96696	3.84977	-0.54682	-2.34169	0.137744	5.7412	-1.94348	-5.09531	-3.51853	-7.6582	0.722465	0.200649	-7.46254
152.8	95.1858	78.2031	88.0268	72.5744	58.467	68.561	44.3574	38.315	43.7254	24.8427	20.1214	30.2278	9.05754	4.61486	16.2754	3.3189	-1.02799	7.08618			152.8	-12.8253	-10.887	-1.86448	-0.82671	-17.1859	-2.92454	5.05061	1.4818	-1.32295	0.906482	6.0768	-2.12303	-3.90036	-1.57298	-7.42158	2.91558	1.8036	-7.64023
153	94.6379	78.0508	87.7426	71.7666	57.5928	68.2563	43.8401	37.7829	43.3398	23.9781	19.5208	29.7297	9.253	3.83039	16.331	3.22134	-1.69047	6.88201			153	-10.6337	-12.2665	-1.64107	0.743111	-16.0558	-4.19615	6.25164	3.36935	-0.75766	1.69267	5.02178	-3.088	-2.63822	-0.51548	-7.31854	4.83426	2.04542	-7.97351
153.2	93.9905	78.1206	87.4688	71.1052	56.9944	67.9958	43.2908	37.547	43.0346	23.2521	18.908	29.3305	9.48442	3.20317	16.5	3.07471	-2.182	6.93872			153.2	-8.42007	-14.3377	-2.23849	2.34238	-14.7022	-5.28856	7.52386	5.12825	-0.9278	2.47665	3.10725	-4.58856	-1.34352	-0.54338	-7.40658	6.23753	1.53945	-8.54211
153.4	93.2989	78.3062	87.1079	70.638	56.6988	67.7493	42.7621	37.4967	42.885	22.7989	18.3749	28.9558	9.71216	2.75386	16.7811	2.80428	-2.48595	7.21667			153.4	-6.66525	-16.0742	-3.20944	3.67964	-12.9704	-5.89471	8.4968	6.80662	-1.59775	2.88906	1.19703	-6.15953	-0.37518	-1.29611	-7.45099	7.19434	0.649265	-9.09133
153.6	92.6514	78.54	86.5926	70.3997	56.6996	67.5387	42.3843	37.6832	42.9347	22.6689	17.9443	28.6319	9.89986	2.42524	16.9798	2.51721	-2.6467	7.69266			153.6	-5.57631	-17.4141	-4.73941	4.84666	-10.8302	-6.28682	9.26691	8.31918	-2.91076	3.27666	-1.07059	-7.80632	0.54597	-2.49122	-7.77168	7.92045	-0.26023	-9.55686
153.8	92.067	78.8327	86.0127	70.4178	56.8485	67.4176	42.2842	38.0655	43.1408	22.9317	17.61	28.421	10.1852	2.2803	17.0514	2.42866	-2.66497	8.20681			153.8	-5.30838	-18.2698	-6.83692	5.53604	-8.83806	-6.769	9.62599	9.78517	-4.60793	3.50291	-3.41769	-9.43127	1.26712	-3.54737	-8.46672	8.55797	-0.81212	-9.94702
154	91.6498	79.2985	85.4846	70.7361	57.218	67.4201	42.6186	38.5491	43.5401	23.609	17.4244	28.373	10.6131	2.38872	17.0898	2.67837	-2.48447	8.79104			154	-5.68864	-18.4338	-8.94721	5.42875	-7.01194	-7.01199	9.42585	11.1876	-6.34166	3.04653	-5.32658	-10.664	1.41831	-3.86265	-9.14976	8.66204	-0.91882	-10.031
154.2	91.3069	79.8644	84.973	71.1975	57.7802	67.3095	43.1112	39.0604	44.1111	24.4433	17.2915	28.5029	11.1381	2.71876	17.119	3.19926	-2.06782	9.29947			154.2	-6.81635	-18.3831	-10.726	4.61252	-5.77054	-7.09616	8.60759	11.9208	-7.66438	1.71983	-7.03334	-11.5449	0.824743	-4.14987	-9.53653	8.15834	-1.06892	-9.76534
154.4	91.143	80.5512	84.5753	71.6353	58.5325	67.0715	43.6017	39.6558	44.6793	25.2885	17.2299	28.7583	11.6549	3.23572	17.0485	3.84594	-1.40608	9.64011			154.4	-7.90024	-18.2751	-12.0864	3.60794	-4.87703	-6.95285	7.56371	12.0798	-8.62074	0.148979	-8.49403	-12.0023	-0.11356	-4.32885	-9.74959	7.33018	-1.29901	-9.09767
154.6	91.1266	81.2293	84.2985	71.9803	59.2745	66.7832	43.9742	40.1234	45.0994	26.0896	17.2714	29.0806	12.1591	3.98671	16.9591	4.46662	-0.54479	9.88963			154.6	-8.74572	-18.0448	-12.866	2.58563	-4.67126	-6.35661	6.20936	11.5091	-9.14006	-1.3173	-9.36951	-11.92	-1.22287	-4.92898	-9.6065	6.12831	-1.7394	-8.13713
154.8	91.1406	81.7281	84.1177	72.2473	59.956	66.5566	44.0982	40.4768	45.334	26.7632	17.3737	29.4774	12.493	4.81994	16.9625	4.85777	0.39037	10.2031			154.8	-9.16622	-17.4683	-12.9581	1.7959	-5.08301	-5.15694	4.7243	10.1312	-9.06878	-2.66796	-10.0512	-10.8611	-2.52959	-5.92989	-8.89241	4.53808	-2.23028	-6.8269
155	91.1482	81.8887	83.912	72.4266	60.4228	66.2134	43.9144	40.7136	45.2927	27.2579	17.5503	29.776	12.5632	5.50337	16.849	4.98599	1.23437	10.4123			155	-9.45425	-16.7321	-12.4982	1.09016	-6.45868	-3.70824	3.20125	7.92544	-8.5601	-3.77511	-11.1714	-9.34539	-3.75969	-7.52307	-8.00961	2.81572	-3.03005	-5.45849
155.2	91.0876	81.7442	83.7426	72.4177	60.6344	65.9428	43.5435	40.9285	45.1163	27.4521	17.9608	29.9751	12.3582	6.03704	16.5785	4.80007	1.88484	10.485			155.2	-9.46793	-16.0713	-12.0516	0.350649	-8.71498	-2.26437	1.55555	5.33547	-7.7778	-4.36765	-12.6348	-7.74971	-4.64248	-9.21825	-7.07664	1.36985	-3.95939	-4.22885
155.4	90.9791	81.3762	83.5979	72.4088	60.5987	65.7676	43.1575	41.1087	44.8749	27.3791	18.5387	29.9964	12.0104	6.44563	16.2753	4.43798	2.37436	10.4686			155.4	-9.47408	-15.1532	-11.6544	-0.58936	-11.2312	-0.93097	-0.00107	3.22031	-6.75863	-4.64447	-13.9354	-5.8957	-5.09954	-10.2538	-5.9098	-0.01662	-4.2233	-3.21893
155.6	90.6106	80.8725	83.4595	72.3149	60.4646	65.6596	42.6989	41.1774	44.6671	26.9721	19.2989	29.8359	11.531	6.70976	16.115	4.00059	2.79223	10.3097			155.6	-9.57564	-14.3163	-11.2325	-1.91143	-14.0255	-0.11881	-1.33365	1.62215	-5.72678	-4.6694	-14.7263	-4.09977	-5.31705	-10.7374	-4.46926	-1.45603	-3.97461	-2.65721
155.8	90.0112	80.4215	83.3077	72.0689	60.4069	65.5122	42.1892	41.1481	44.5484	26.319	20.2168	29.5098	10.9904	6.87938	16.0388	3.54283	3.17641	9.92869			155.8	-9.72386	-12.7789	-10.8855	-3.30933	-16.687	-0.23329	-2.32833	0.748477	-4.79039	-4.353	-14.57	-3.07098	-5.01527	-10.4634	-3.19124	-2.81717	-3.01538	-2.73272
156	89.3037	80.0447	83.2188	71.5431	60.315	65.3433	41.6175	41.0048	44.5601	25.4544	21.0257	29.2002	10.4238	6.97531	16.0379	3.06562	3.47968	9.41043			156	-9.74928	-10.5259	-10.6402	-4.64387	-18.6822	-0.90253	-3.07433	0.316048	-3.72485	-3.72248	-13.1918	-2.58608	-4.35552	-9.85696	-1.75407	-3.83971	-1.09133	-3.27026
156.2	88.6448	79.7693	83.1984	70.9176	60.1952	65.1359	41.0827	40.6605	44.5882	24.5291	21.4952	28.9804	9.93179	6.94673	16.1713	2.64799	3.52526	8.91173			156.2	-9.59911	-7.14509	-9.98838	-5.73382	-19.5617	-1.61421	-3.17852	0.5619	-2.40048	-3.08433	-11.0272	-1.98711	-3.51213	-9.14721	-0.07283	-4.55496	1.72412	-3.74759
156.4	88.0539	79.5252	83.1784	70.2578	60.0717	64.8531	40.7168	40.1166	44.5083	23.6752	21.6975	28.8763	9.5878	6.76623	16.3343	2.29466	3.26404	8.52534			156.4	-9.57587	-4.24117	-9.29918	-6.57488	-20.303	-2.30161	-2.73946	0.2187	-1.18386	-2.38268	-9.25088	-1.47584	-2.53045	-9.31752	1.42076	-4.91279	3.97382	-4.21245
156.6	87.7454	79.3737	83.205	69.7374	59.9328	64.6036	40.606	39.5767	44.351	23.0175	21.6768	28.8976	9.42522	6.46879	16.4863	1.96322	2.74557	8.28385			156.6	-9.62507	-1.81481	-8.84753	-6.70084	-20.9601	-2.91146	-1.42177	-0.53798	-0.04597	-1.35811	-8.03982	-1.12574	-1.22083	-9.82492	2.31693	-4.59395	6.06061	-4.60338
156.8	87.7944	79.2478	83.3912	69.4017	59.7615	64.5508	40.7679	39.0099	44.261	22.5262	21.5683	29.0805	9.33084	6.11947	16.7296	1.67228	2.12095	8.37344			156.8	-9.74153	-0.392	-8.42039	-6.33669	-21.3938	-3.01422	0.499265	-1.43217	0.93928	-0.10283	-7.16073	-0.51065	0.138324	-10.7452	2.84865	-3.47839	7.64635	-4.73776
157	87.9998	79.1037	83.6877	69.2763	59.5996	64.7335	41.1332	38.466	44.2553	22.1538	21.5227	29.454	9.29198	5.88967	17.0935	1.50836	1.52336	8.77868			157	-9.84742	0.14056	-7.96365	-5.42521	-21.9625	-2.89665	2.83369	-2.01645	1.63171	1.26516	-6.89185	0.287614	1.75749	-11.8135	2.91428	-1.80289	8.41776	-4.52139
157.2	88.3129	78.922	84.0059	69.3532	59.3125	65.0361	41.7466	37.9795	44.2349	21.9555	21.519	29.8331	9.38485	5.72168	17.3875	1.60732	1.06858	9.33601			157.2	-9.83608	-0.54771	-7.85306	-4.15043	-22.9066	-2.84434	5.29932	-2.72263	1.57414	2.74339	-7.76184	0.715338	3.69197	-12.963	2.00559	0.22684	8.17803	-4.39759
157.4	88.7067	78.8402	84.3006	69.5753	58.8961	65.3362	42.5256	37.6229	44.2105	21.92	21.6062	30.1058	9.57527	5.56425	17.5857	2.07695	0.91585	9.85406			157.4	-9.51359	-2.09619	-7.67924	-2.88461	-24.0769	-2.84519	7.48448	-3.29044	1.43323	3.90224	-9.22694	0.970493	5.41758	-13.8583	0.425966	2.1771	7.61278	-4.35546
157.6	89.2759	78.9502	84.5191	69.8972	58.4774	65.4725	43.419	37.4348	44.1469	22.0771	21.7514	30.2288	9.82392	5.47525	17.6843	2.91075	1.1264	10.3627			157.6	-8.93352	-4.11179	-7.24794	-2.07218	-24.6788	-2.79593	8.99177	-3.53912	1.28801	4.33015	-10.4894	1.04768	6.52491	-14.3846	-1.52561	3.73807	6.45451	-4.54773
157.8	90.0835	79.1281	84.4987	70.26	58.1175	65.2444	44.3762	37.4357	43.8077	22.4266	21.8277	30.0488	10.2679	5.49854	17.4841	4.05954	1.57474	10.5804			157.8	-8.40003	-6.75781	-6.58265	-1.48023	-24.6518	-2.84646	9.91361	-3.37593	1.09842	4.33593	-11.3139	0.844202	7.04939	-14.7153	-3.50456	4.78304	5.04771	-4.75407
158	91.1991	79.3027	84.3126	70.6635	57.6954	64.7592	45.3595	37.479	43.194	23.0283	21.7047	29.5532	10.9498	5.5343	16.9613	5.30333	2.06173	10.4939			158	-7.91917	-9.83741	-5.86684	-0.79405	-23.5046	-3.05291	10.4235	-2.61262	0.532391	4.16479	-11.7561	0.354263	7.01194	-14.6306	-5.77751	5.63411	3.64492	-4.98723
158.2	92.5195	79.4338	83.9487	71.0912	57.2285	64.1794	46.1967	37.5104	42.436	23.8192	21.4494	28.8996	11.7172	5.6455	16.3008	6.44426	2.49621	10.2806			158.2	-7.55848	-12.9419	-5.13721	0.157708	-21.8825	-3.4256	10.5945	-1.38912	-0.17905	3.8942	-11.2586	-0.31361	6.41505	-13.8438	-7.92647	6.2658	2.82776	-5.14276
158.4	93.7784	79.3878	83.4899	71.4514	56.6924	63.7025	46.8076	37.503	41.6367	24.6836	21.0013	28.243	12.3297	5.79901	15.6231	7.30973	2.74532	10.0177			158.4	-7.1428	-15.4566	-4.62333	1.25873	-20.0922	-4.16333	10.7313	0.037191	-1.06299	3.49107	-10.0317	-1.25542	5.35915	-12.3386	-9.9541	6.83068	2.33649	-5.19605
158.6	94.662	78.9529	82.8672	71.6709	56.1231	63.3105	47.2609	37.3546	40.8053	25.5783	20.365	27.4943	12.7825	5.92873	14.9286	7.91841	2.73163	9.60598			158.6	-6.61749	-17.014	-4.6037	2.26397	-18.4044	-5.17152	10.885	1.39538	-2.36344	3.08213	-8.50481	-2.56858	4.18546	-10.3189	-11.6858	7.17208	2.35268	-5.09517
158.8	95.0316	78.3534	82.2727	71.671	55.4716	63.2062	47.4909	37.1543	40.163	26.3875	19.6737	26.8692	13.0083	6.05938	14.4828	8.21183	2.61841	9.22716			158.8	-6.06962	-17.4522	-5.33937	2.81276	-16.668	-6.34047	11.0029	2.6998	-4.19778	2.47331	-6.89696	-4.25733	2.99329	-7.58548	-13.2334	7.18237	2.6973	-5.02254
159	94.8426	77.7342	81.6601	71.5794	54.9258	63.2861	47.4517	36.9746	39.7115	27.0195	19.0837	26.3127	13.0436	6.20239	14.3961	8.33341	2.47575	8.92417			159	-5.67543	-16.784	-6.2465	3.00223	-14.977	-7.15192	11.143	3.84095	-6.07576	1.92905	-4.64703	-5.76256	1.86203	-4.54243	-14.0444	6.67407	3.57399	-4.91518
159.2	94.0739	77.1189	81.0488	71.3235	54.5735	63.4065	47.1307	36.811	39.4209	27.4383	18.6495	25.8549	12.8842	6.37249	14.5116	8.27606	2.41699	8.57746			159.2	-5.51898	-15.4528	-7.2213	2.90733	-13.1427	-7.60787	11.2415	4.75189	-7.70712	1.51417	-1.81403	-7.17243	0.774763	-1.85417	-14.1975	5.86705	4.34661	-4.71994
159.4	92.9388	76.5987	80.4138	70.9718	54.5498	63.4741	46.5474	36.6797	39.2766	27.7498	18.3418	25.4754	12.7121	6.69574	14.7131	8.12491	2.58355	8.27502			159.4	-5.4688	-12.5525	-8.29898	3.17767	-10.3405	-7.93359	11.671	6.06835	-9.31304	1.63616	1.91615	-8.84378	0.150867	0.893132	-14.0119	5.45521	5.65461	-4.84974
159.6	91.6533	76.2674	79.9869	70.5199	54.6986	63.5679	45.6892	36.5884	39.2826	27.9333	18.0797	25.3324	12.484	7.1492	14.9783	7.76492	2.82272	8.14416			159.6	-5.5043	-9.18776	-9.27935	3.68531	-6.95082	-7.79655	12.5693	7.82454	-10.6927	1.94262	5.86357	-10.4741	-0.49064	3.39935	-13.3893	5.51339	6.82456	-5.00749
159.8	90.3607	75.9844	79.7221	70.1292	54.9198	63.6265	44.6866	36.4556	39.3189	27.9791	17.8642	25.3357	12.2381	7.68289	15.1492	7.24814	2.92634	8.06281			159.8	-5.75178	-6.12814	-9.77816	4.41729	-3.86539	-6.92211	13.7829	9.64692	-11.7735	2.34895	9.39258	-11.7498	-1.2165	5.28145	-12.3423	5.93472	7.74755	-5.12517
160	89.2007	75.6709	79.5592	69.7297	55.116	63.6335	43.6814	36.3145	39.3817	27.8247	17.7089	25.4978	11.9199	8.14837	15.2163	6.55093	2.91266	7.95779			160	-6.41152	-4.30792	-10.3933	4.92368	-1.5041	-5.83827	14.6883	11.017	-12.8507	2.57443	12.0971	-12.9663	-2.17035	6.80732	-11.3494	6.40358	8.0282	-5.40017
160.2	88.2146	75.3753	79.4396	69.3987	55.3247	63.6138	42.7391	36.1954	39.5081	27.4665	17.7115	25.79	11.4343	8.43438	15.3255	5.74208	2.84028	7.91898			160.2	-7.17078	-3.25101	-11.0787	5.3157	0.528795	-4.92769	15.3596	11.9212	-14.0795	2.74441	13.7007	-13.9379	-2.85161	8.34348	-10.8092	6.99527	7.59747	-6.09645
160.4	87.3821	74.9949	79.3426	69.1368	55.5087	63.5159	41.9265	36.1754	39.6833	26.8731	17.9789	26.1924	10.789	8.50308	15.5455	4.83382	2.62086	7.94446			160.4	-8.04679	-3.80499	-11.423	5.18121	1.80693	-3.7992	15.3801	11.7161	-15.1324	2.56705	13.7921	-14.2128	-3.45985	9.18534	-10.3233	7.09918	5.70398	-6.72334
160.6	86.751	74.5737	79.1923	69.0271	55.6487	63.3105	41.3338	36.2768	39.8084	26.1441	18.4029	26.6114	10.103	8.36421	15.8142	4.05997	2.41234	7.9505			160.6	-9.00692	-5.27969	-11.1832	4.99698	1.98262	-2.47628	14.6103	10.1894	-15.6983	2.19736	12.5355	-13.5551	-3.67062	9.39179	-9.77107	6.80516	2.91394	-7.41944
160.8	86.2976	74.205	79.0177	69.0402	55.7245	62.9705	41.0423	36.4517	39.8748	25.3711	18.8282	26.9099	9.49061	7.91945	16.0994	3.51873	2.22887	7.92492			160.8	-9.73427	-7.21231	-10.5444	4.71657	1.54348	-1.13759	13.1984	7.76414	-15.608	1.63401	10.1605	-12.4617	-3.50467	9.22296	-9.33269	6.3201	-0.30043	-8.16404
161	86.0791	74.0215	78.9065	69.1486	55.7812	62.5396	41.0292	36.6794	39.9089	24.6185	19.2025	27.0235	8.95946	7.29154	16.2683	3.23033	2.17475	7.92016			161	-10.0552	-9.21946	-9.48295	4.43695	0.771699	0.005796	11.3485	5.63502	-14.9015	0.926175	6.90069	-11.0371	-3.06286	8.93972	-9.07115	5.82325	-3.70445	-9.00248
161.2	86.2439	73.9207	78.9599	69.3799	55.7198	62.1127	41.2831	36.8594	39.9273	24.0043	19.4002	27.0609	8.73157	6.58727	16.2742	3.20938	2.12742	7.96348			161.2	-10.2755	-10.9881	-8.17795	3.93597	-0.26329	1.03411	8.88336	4.25735	-13.7668	0.070904	3.73758	-9.54695	-2.83408	8.57554	-8.83455	5.0531	-6.69507	-9.60182
161.4	86.7284	73.78	79.2197	69.6705	55.4768	61.8202	41.7141	36.8172	39.9718	23.6204	19.2736	27.0636	8.77785	5.79525	16.1206	3.42671	2.0545	7.94353			161.4	-10.4465	-12.155	-6.97915	3.70467	-1.38425	1.94874	6.15447	4.01685	-12.5878	-0.72352	1.10752	-7.97978	-2.80886	8.34744	-8.58394	4.52005	-8.36205	-9.83173
161.6	87.3644	73.5575	79.5387	69.934	55.1089	61.718	42.1497	36.6511	40.1035	23.4533	18.8947	27.0554	8.96411	5.06712	15.8847	3.71098	1.91237	7.84823			161.6	-10.5636	-12.4726	-6.28985	3.57378	-2.23655	2.49403	3.47193	4.9842	-11.9146	-1.4856	-1.04339	-6.94714	-2.9402	8.35425	-8.71904	4.42781	-8.38947	-9.96476
161.8	88.0508	73.5089	79.8788	70.1039	54.8591	61.8131	42.4004	36.588	40.299	23.362	18.4094	27.019	9.00253	4.64843	15.5691	3.91963	1.81236	7.74087			161.8	-10.4076	-11.6239	-5.91377	3.54644	-3.13135	2.8318	1.09139	6.50606	-11.5706	-1.89837	-2.13423	-6.22447	-3.25447	8.51671	-9.12115	4.69892	-6.99576	-9.92649
162	88.6138	73.6267	80.3104	70.1415	54.8056	62.1024	42.5113	36.6302	40.5057	23.3822	17.9081	26.9856	8.93466	4.50875	15.3467	4.0662	1.75782	7.67769			162	-9.79814	-9.36737	-5.54226	3.39153	-4.38991	3.20462	-0.72546	7.57288	-11.1742	-1.90144	-2.30909	-5.66584	-3.66026	8.29936	-9.557	5.29799	-4.58059	-9.64225
162.2	88.8667	73.8465	80.7035	70.0121	54.9636	62.4387	42.4702	36.7041	40.5974	23.4276	17.3881	26.851	8.75328	4.57443	15.1954	4.14546	1.78625	7.62997			162.2	-8.81553	-6.41348	-5.34837	3.08339	-5.65559	3.9972	-1.80275	7.84912	-10.6001	-1.42716	-1.99614	-5.06981	-4.07394	7.88406	-9.68277	6.15129	-1.16168	-9.19
162.4	88.8196	74.2385	80.9399	69.7171	55.2166	62.7535	42.2159	36.8646	40.4956	23.3822	16.9432	26.7113	8.50608	4.8299	15.0528	4.06189	1.81231	7.55302			162.4	-7.88584	-3.25594	-5.29969	2.43367	-6.73494	4.918	-2.35148	7.87391	-10.0247	-0.77145	-1.18898	-4.75479	-4.51535	7.42852	-9.59593	6.84773	2.54675	-8.66773
162.6	88.4724	74.7621	81.1625	69.3681	55.5818	63.0324	41.7834	36.9845	40.2651	23.1778	16.7377	26.6364	8.32427	5.26148	14.9055	3.96978	1.79261	7.60118			162.6	-7.21659	-0.65755	-5.02159	1.9568	-7.8538	6.06011	-2.44195	7.55844	-8.97956	0.291222	0.271874	-4.20343	-4.94995	6.57642	-9.07856	7.30527	5.80131	-7.89673
162.8	87.9424	75.1222	81.3668	69.036	55.8581	63.3087	41.308	36.9326	40.0302	22.9274	16.6614	26.8227	8.34867	5.69503	14.8728	3.94966	1.73794	7.89739			162.8	-6.9303	1.29014	-4.98035	1.90092	-8.33138	7.05374	-1.93993	7.63152	-7.70412	1.24862	2.03268	-3.74925	-5.16014	5.69405	-8.28174	7.54761	8.60154	-7.02048
163	87.3161	75.2475	81.4647	68.7559	55.9402	63.5954	40.7298	36.7017	39.8116	22.657	16.6301	27.1825	8.50003	6.18008	14.9391	3.98297	1.66054	8.37649			163	-7.07704	3.01015	-5.62117	2.26106	-7.78041	7.69901	-0.52662	8.37676	-6.68722	2.01239	4.02293	-3.80891	-4.97007	5.43644	-7.53833	7.69817	11.4217	-6.41103
163.2	86.7419	75.2193	81.5831	68.5311	55.7561	63.936	40.1885	36.4843	39.7166	22.4713	16.7372	27.7084	8.64808	6.6636	15.076	3.91654	1.43498	8.91656			163.2	-7.86478	4.13859	-6.72801	2.49681	-7.02693	7.9338	1.45706	9.66705	-5.87964	2.06021	5.50553	-4.43506	-4.62559	5.26253	-6.87187	7.64374	13.5169	-5.87414
163.4	86.2947	75.0237	81.7243	68.4589	55.3825	64.2794	39.8269	36.3026	39.8582	22.3382	16.9909	28.2756	8.73682	7.09579	15.3553	3.86773	1.12616	9.55094			163.4	-9.26913	4.38624	-7.99022	2.45567	-6.62838	7.75643	3.51918	10.5448	-5.04689	1.73436	6.11817	-5.13282	-4.0474	5.04749	-6.43084	7.45438	14.8998	-5.85175
163.6	86.0997	74.6999	81.7381	68.4975	54.9074	64.4414	39.7742	36.2153	40.1201	22.315	17.2958	28.7785	8.76087	7.29172	15.7069	3.83052	0.758447	10.1472			163.6	-10.5801	3.88789	-9.4834	2.16617	-6.02349	6.69093	5.71186	10.9109	-4.53038	1.25859	5.80584	-6.01427	-3.19594	4.60472	-6.58353	7.14044	15.4806	-6.4514
163.8	86.0371	74.3843	81.5151	68.6377	54.493	64.3353	39.9834	36.2379	40.3607	22.3771	17.8601	29.0893	8.64828	7.27542	16.0014	3.7834	0.392598	10.59			163.8	-11.8449	2.47117	-10.4926	1.67324	-5.57021	5.10193	7.81246	10.1871	-4.14996	0.682939	4.65181	-6.63745	-2.05355	3.58478	-7.17852	6.55074	15.1114	-7.62379
164	86.1457	73.9984	81.1135	68.9045	54.1604	63.975	40.4461	36.3719	40.6759	22.5251	18.5292	29.1634	8.49868	7.01305	16.2038	3.77434	-0.08032	10.8048			164	-12.8348	0.090308	-10.4672	1.12893	-5.42844	3.65827	9.46166	8.66389	-3.49517	0.23019	3.34138	-6.97352	-0.837	1.95672	-7.4865	5.62164	14.269	-8.74961
164.2	86.406	73.6263	80.5613	69.2924	53.931	63.4699	41.0735	36.4627	41.0643	22.7371	19.1756	29.0013	8.42898	6.62976	16.442	3.96211	-0.46658	10.8534			164.2	-13.4148	-2.41175	-9.78644	1.06429	-5.28335	2.25524	10.845	6.96546	-2.9261	0.197411	2.36878	-7.17195	0.578504	0.343177	-7.7504	4.75124	13.3424	-10.2146
164.4	86.771	73.2788	79.9389	69.7306	53.7439	62.8873	41.8072	36.3637	41.3996	23.0101	19.6882	28.7331	8.58309	6.17528	16.6676	4.29738	-0.8029	10.7941			164.4	-13.5048	-4.37506	-8.95531	1.21365	-4.50668	0.950975	12.0387	5.84438	-2.7215	0.294107	1.84186	-7.65736	1.83611	-0.86887	-8.16845	3.70116	12.3254	-11.4576
164.6	87.1744	72.9299	79.3821	70.2041	53.4645	62.4603	42.4565	36.0948	41.7067	23.3018	19.9289	28.4948	8.89211	5.74627	16.8614	4.64941	-1.00388	10.6985			164.6	-13.9119	-5.43973	-7.96167	1.1811	-3.27116	0.05861	12.5773	5.86799	-2.7618	0.188181	1.82034	-8.06025	2.70906	-1.25892	-8.45652	2.44072	11.5074	-12.4228
164.8	87.569	72.556	78.9354	70.6473	53.0339	62.2376	42.9248	35.7086	42.045	23.6154	19.8382	28.3083	9.39349	5.35021	17.0923	4.99547	-1.13783	10.52			164.8	-14.4565	-6.00363	-6.96654	0.927725	-1.95056	-0.6041	12.4424	6.55887	-3.15458	0.080411	2.14336	-8.51922	2.82508	-1.63628	-8.63642	1.24341	10.9635	-12.8963
165	87.7967	72.2499	78.6087	70.9511	52.5489	62.2164	43.1531	35.249	42.3219	23.8551	19.6433	28.1533	9.86781	5.04609	17.3194	5.28467	-1.13416	10.298			165	-15.141	-6.64322	-6.39769	0.634043	-0.84499	-1.21621	11.8179	7.56831	-4.25747	-0.14123	2.27811	-8.728	2.29327	-2.47723	-9.23419	0.585114	9.93797	-13.2357
165.2	87.7607	71.9495	78.285	71.0608	52.1983	62.2561	43.1111	34.8901	42.3912	23.8327	19.4347	27.8779	10.2645	4.86426	17.3923	5.45867	-1.0777	9.95312			165.2	-15.9164	-7.72246	-6.15908	0.032555	-0.22371	-1.80404	10.5859	8.52566	-5.97526	-0.54849	2.30465	-8.95592	1.15586	-3.77624	-10.5204	0.353268	8.36827	-13.4901
165.4	87.562	71.9206	78.068	70.9844	52.1932	62.2375	42.8051	34.6972	42.2618	23.5955	19.3189	27.472	10.4842	4.85568	17.2593	5.42755	-0.83296	9.49683			165.4	-16.4357	-9.30731	-6.02215	-0.59772	-0.42784	-2.33419	8.84673	8.86963	-7.69888	-0.74956	2.49434	-9.01491	-0.11574	-5.62442	-12.2541	0.803479	6.20322	-13.8417
165.6	87.2515	72.1638	77.8588	70.7527	52.5047	62.0686	42.4132	34.5042	41.8971	23.1671	19.3929	26.9256	10.6784	4.92525	17.0529	5.29466	-0.44871	8.90737			165.6	-16.2365	-11.0703	-5.7149	-1.08906	-1.53877	-2.80865	7.04403	8.49145	-9.07061	-0.71639	3.03441	-9.11769	-1.23581	-7.6322	-14.002	1.91603	3.99117	-14.086
165.8	86.8473	72.4381	77.5563	70.453	52.984	61.7238	41.98	34.2292	41.2868	22.5641	19.4051	26.3599	10.784	5.12717	16.6557	5.09302	-0.07319	8.20147			165.8	-15.5506	-12.7815	-5.59383	-1.43392	-3.17957	-3.12405	5.2673	7.82594	-10.0015	-0.42705	3.92959	-8.99298	-2.16191	-9.17789	-15.2752	3.47096	1.69566	-14.0403
166	86.3274	72.5652	77.1708	70.0718	53.4777	61.2073	41.5803	33.8496	40.4556	21.8832	19.2901	25.9503	10.8406	5.46089	16.1578	4.81229	0.126968	7.32088			166	-14.9514	-13.6786	-5.57677	-1.68308	-4.90094	-3.52716	3.40327	7.46267	-10.4509	-0.39574	5.25694	-8.71957	-3.13845	-9.89026	-15.6421	4.72757	-0.15665	-13.3673
166.2	85.8291	72.5277	76.9272	69.6426	53.7853	60.6389	41.2493	33.2626	39.6146	21.3015	19.0014	25.798	10.7859	5.79763	15.6672	4.56169	0.076525	6.49098			166.2	-14.6781	-13.5953	-5.46816	-1.52484	-6.46883	-3.52412	1.65689	7.21296	-10.1094	-0.52499	6.60547	-7.64977	-4.20381	-9.83198	-14.6581	5.40031	-1.64023	-11.7654
166.4	85.4175	72.2205	76.761	69.2087	53.8354	60.1354	41.0455	32.5607	38.9297	20.8179	18.4939	25.8502	10.5897	6.04908	15.2878	4.41298	-0.28277	5.80431			166.4	-14.766	-12.2968	-5.33491	-0.90596	-7.30964	-3.03053	0.590663	7.35788	-9.10211	-1.10298	7.70138	-6.18874	-5.08144	-9.08996	-12.4888	5.66125	-2.33754	-9.47899
166.6	85.056	71.7318	76.6323	68.7625	53.6749	59.7837	40.8106	31.9313	38.5505	20.4712	17.8334	26.0318	10.1357	6.3643	14.9483	4.25673	-0.83695	5.24421			166.6	-15.6277	-10.5738	-5.33886	-0.44925	-7.9201	-2.13484	-0.18199	7.15987	-7.7193	-2.22148	8.29729	-4.62031	-5.75905	-8.30006	-9.61338	5.63533	-2.75253	-6.80188
166.8	84.7601	71.248	76.7527	68.3576	53.5298	59.589	40.7206	31.5638	38.5521	20.3314	17.329	26.3239	9.55413	6.74911	14.7486	4.12571	-1.38465	5.0043			166.8	-17.2269	-8.73733	-5.29591	-0.59179	-8.5135	-1.0147	-1.0457	6.64398	-5.95726	-3.93834	8.18711	-3.23636	-6.33419	-7.68585	-6.49945	5.28691	-3.11484	-4.22662
167	84.6311	71.034	77.0377	68.0545	53.6022	59.5432	40.7615	31.5236	38.8831	20.3793	17.0782	26.7063	8.94833	7.18985	14.696	4.09828	-1.75051	5.17646			167	-18.8035	-7.9437	-5.1749	-0.89478	-9.41121	0.223406	-1.64075	5.18607	-3.898	-5.38939	7.25517	-2.0111	-6.37074	-7.62297	-3.76018	4.861	-3.77846	-2.27678
167.2	84.6607	71.1257	77.2545	67.9038	53.9339	59.4815	40.9389	31.754	39.3293	20.6668	17.1093	27.2079	8.40885	7.64015	14.7558	4.16816	-1.83745	5.59007			167.2	-20.0274	-8.13725	-4.78533	-1.34994	-10.5303	1.32132	-1.80765	3.59885	-1.83148	-6.46303	5.62066	-1.30274	-5.79422	-7.80368	-1.58838	4.35498	-4.25707	-0.95016
167.4	84.6904	71.4238	77.4154	67.764	54.3876	59.5361	41.0646	32.2415	39.8706	21.1006	17.4547	27.8177	7.84163	8.13751	15	4.2539	-1.63214	6.16611			167.4	-21.0053	-9.20732	-3.87374	-2.03624	-12.232	2.51279	-2.01538	2.14599	0.168245	-7.10026	3.74767	-0.90495	-4.96801	-7.87034	0.332524	3.56056	-4.25079	0.044979
167.6	84.7261	71.8208	77.634	67.6461	54.8634	59.651	41.2722	32.9611	40.4353	21.6927	17.9966	28.4905	7.34697	8.58727	15.5121	4.41464	-1.21247	6.86677			167.6	-21.0058	-10.3153	-2.66568	-2.53947	-13.6392	3.78884	-2.05128	1.31278	1.97407	-7.03926	2.05743	-0.93266	-3.9918	-7.3258	1.93979	2.62841	-3.72233	0.77559
167.8	84.8395	72.3198	77.8573	67.5396	55.2304	59.7635	41.5242	33.7411	40.8817	22.4428	18.7396	29.1534	7.04405	8.94764	16.241	4.63124	-0.61247	7.51706			167.8	-20.1317	-10.8464	-1.61956	-2.50861	-14.2596	4.68699	-1.59652	1.26635	3.07421	-6.39759	1.0768	-1.46416	-2.79007	-5.74273	2.81442	1.82424	-2.42264	0.960112
168	85.0162	72.7574	78.1351	67.4665	55.3644	59.9347	41.8071	34.5114	41.1889	23.2971	19.4893	29.8101	6.92904	9.12877	17.0582	4.79924	0.140886	8.14512			168	-19.0661	-10.4031	-0.71876	-2.44875	-13.847	5.4475	-1.13491	2.12557	3.70805	-5.68802	0.199597	-2.36157	-1.69518	-3.1723	3.2799	1.07508	-0.52752	0.9952
168.2	85.1782	73.1473	78.5585	67.4284	55.3582	60.3536	41.9722	35.4734	41.4922	24.0998	20.1807	30.3644	6.94394	9.24939	17.9375	4.87088	1.06939	8.84365			168.2	-17.8659	-9.70778	-0.04288	-2.49916	-12.974	5.96466	-0.88303	3.55081	3.98732	-4.87556	-0.56057	-3.43056	-0.54103	-0.48336	3.32257	0.798051	1.53862	0.529667
168.4	85.2083	73.6116	79.0461	67.4369	55.3278	60.9283	42.0986	36.5666	41.7501	24.8049	20.9277	30.6908	7.09533	9.35289	18.8363	4.89885	2.14259	9.61105			168.4	-16.4415	-9.97554	0.189172	-2.53524	-12.4593	5.93167	-0.80673	4.84647	3.37176	-4.01437	-1.67023	-4.68093	0.623143	1.35094	2.48847	1.19706	2.86508	-0.43144
168.6	85.1941	74.0083	79.5979	67.489	55.3535	61.6302	42.1542	37.5795	41.9438	25.2996	21.7355	30.9493	7.3472	9.40311	19.6231	4.8646	3.22008	10.5066			168.6	-15.4328	-11.0413	-0.32619	-2.71983	-12.2546	5.1262	-1.06781	6.53899	1.84139	-3.37147	-2.72564	-5.9106	1.49866	2.88522	0.60801	1.97477	3.66877	-1.95291
168.8	85.1938	74.2851	80.1075	67.5584	55.4276	62.3905	42.1463	38.4757	42.0359	25.5414	22.3747	31.0963	7.60801	9.37056	20.2191	4.7804	4.1768	11.3439			168.8	-14.6158	-12.7479	-1.13449	-3.04576	-12.5219	3.84592	-1.47906	8.31696	-0.10114	-2.78761	-3.8873	-6.92428	2.23184	3.93031	-1.81306	3.11131	3.92485	-3.62203
169	85.3145	74.5552	80.461	67.6683	55.5908	63.0254	42.1861	39.2109	42.02	25.6055	22.8882	31.0472	7.84498	9.32104	20.5902	4.7076	4.97023	11.997			169	-13.4472	-14.5788	-2.00403	-3.40572	-13.0144	1.93266	-1.93654	9.87014	-2.24338	-1.9465	-4.56546	-7.68604	2.96322	4.67405	-4.42678	4.5001	3.78846	-5.37809
169.2	85.5382	74.7851	80.5821	67.8851	55.6965	63.4374	42.4096	39.614	41.8475	25.5408	23.2365	30.7558	8.10299	9.18441	20.68	4.75744	5.43236	12.3532			169.2	-11.84	-16.1551	-2.74904	-3.64295	-13.514	-0.55399	-2.19318	10.8004	-4.414	-0.98037	-4.61248	-8.02261	3.41387	5.11073	-6.86237	5.72295	3.38269	-6.56756
169.4	86.0077	74.7487	80.4662	68.3105	55.6622	63.5848	42.852	39.6703	41.5245	25.5313	23.2173	30.3685	8.51586	8.98223	20.3349	5.0185	5.48998	12.3967			169.4	-10.335	-16.9138	-3.43431	-3.85609	-13.796	-3.436	-2.2967	11.1595	-6.13545	0.094143	-4.27627	-7.77582	3.03208	5.60563	-8.665	6.29469	2.72456	-7.00587
169.6	86.7455	74.5896	80.1238	68.9141	55.4834	63.3791	43.5349	39.4075	41.0242	25.6162	22.943	29.7741	9.04139	8.68539	19.6037	5.50729	5.19572	12.0537			169.6	-9.24908	-17.7074	-3.8972	-3.97601	-14.201	-6.31886	-2.16329	10.7631	-7.36446	1.11545	-4.25812	-7.24907	1.75534	5.80979	-9.59163	6.09646	1.70058	-6.79266
169.8	87.7048	74.4443	79.649	69.5966	55.1955	62.9577	44.3546	38.8969	40.5489	25.7007	22.4297	29.0196	9.63245	8.26368	18.5972	6.18872	4.60438	11.5777			169.8	-8.79489	-18.6424	-4.2726	-3.94583	-14.4493	-8.65904	-2.0472	9.97264	-8.11109	1.99062	-4.41555	-6.61035	-0.31194	5.7906	-9.73499	5.07669	0.187618	-6.23212
170	88.6463	74.2922	79.0477	70.2417	54.781	62.3448	45.1743	38.1794	40.145	25.5839	21.6957	28.1778	10.3041	7.75845	17.4048	6.90062	3.7545	11.0311			170	-9.16131	-20.0786	-4.93525	-3.97067	-14.5077	-10.4762	-1.87674	8.81707	-8.70884	2.21866	-4.46456	-6.23538	-2.86517	5.25682	-9.71913	3.72811	-1.52935	-5.92148
170.2	89.3995	74.0574	78.3471	70.6482	54.2441	61.5674	45.7782	37.3355	39.8287	25.2836	20.7925	27.3493	10.9703	7.20882	16.1642	7.47913	2.82546	10.5106			170.2	-10.5567	-21.4583	-5.95158	-4.41743	-14.4937	-11.5942	-2.23716	7.65932	-9.19766	1.54601	-4.33959	-6.26302	-6.0512	4.55217	-9.58043	1.94631	-3.2451	-5.88942
170.4	89.9916	73.8784	77.6414	70.8589	53.7784	60.5863	46.2347	36.5734	39.4501	24.814	19.9194	26.5785	11.5597	6.65978	15.0476	7.91425	1.98287	9.96794			170.4	-12.6885	-22.2807	-7.19284	-5.2677	-13.8255	-12.0182	-2.88687	6.94538	-9.92302	0.170494	-3.96406	-6.76015	-9.55166	3.90546	-9.64595	-0.11516	-4.32014	-6.54877
170.6	90.3374	73.8404	76.8434	70.8345	53.3747	59.4708	46.4619	35.9825	38.9885	24.2773	19.1247	25.9574	12.0337	6.25871	14.1111	8.20769	1.2831	9.37613			170.6	-14.8059	-22.1958	-8.49411	-5.93511	-12.8187	-11.846	-3.31038	6.2221	-10.9498	-1.32291	-3.33511	-7.68675	-12.5545	2.98834	-9.94453	-1.95345	-4.8857	-7.61398
170.8	90.3887	73.6915	75.917	70.6517	52.9546	58.1932	46.4779	35.4793	38.386	23.7683	18.4582	25.5075	12.3503	6.02248	13.3885	8.32062	0.76996	8.67565			170.8	-16.6196	-21.4453	-9.41546	-6.47212	-11.9846	-11.0423	-3.54759	5.4832	-11.8428	-2.79673	-2.9646	-8.69283	-14.8988	1.8411	-10.3586	-3.53373	-4.74974	-8.46716
171	90.2391	73.3894	75.0973	70.2316	52.5711	56.9493	46.244	35.1539	37.6849	23.3912	17.9274	25.143	12.4208	5.86243	12.8748	8.22983	0.521298	7.89473			171	-17.6301	-19.8787	-9.93318	-6.34321	-11.8227	-9.44297	-3.43537	4.49941	-12.3262	-3.67133	-3.02375	-9.69182	-16.5554	0.23963	-10.4688	-4.75631	-4.27071	-8.59714
171.2	90.0444	73.0846	74.3853	69.7527	52.3524	55.7318	45.9715	35.1043	36.8453	23.2235	17.6589	24.7131	12.3127	5.82355	12.4945	8.01366	0.686357	6.96399			171.2	-17.5453	-17.9351	-10.1529	-5.39401	-11.8097	-7.42411	-2.64127	3.26621	-12.3535	-3.76957	-3.26686	-10.7962	-17.0802	-1.72206	-10.4089	-5.27133	-3.58411	-8.36274
171.4	89.7327	72.7425	73.8394	69.1757	52.1619	54.6484	45.5425	35.098	36.0622	23.1809	17.584	24.1669	12.0695	5.89709	12.1903	7.63417	1.20592	6.01215			171.4	-16.5278	-15.8458	-10.3597	-3.82867	-11.7147	-5.34514	-1.38395	2.17066	-12.0205	-3.39186	-2.97964	-12.2004	-16.2828	-3.76039	-10.1478	-4.8003	-2.40766	-7.96699
171.6	89.3314	72.2726	73.5602	68.5568	52.019	53.9338	44.9805	35.0756	35.532	23.1572	17.5764	23.6124	11.6371	5.99721	12.0538	7.0637	1.97948	5.26692			171.6	-15.0584	-14.2212	-10.2913	-2.1929	-11.1391	-2.98215	-0.15026	1.82713	-10.9003	-3.05079	-2.56055	-13.3807	-14.557	-5.68604	-9.5045	-3.71036	-0.86669	-7.35352
171.8	88.8809	71.8128	73.5473	67.9226	52.0901	53.6015	44.2651	35.1771	35.202	23.1565	17.6714	23.0374	11.1256	6.19648	12.1245	6.35987	2.9046	4.74896			171.8	-13.3228	-12.9801	-10.2261	-0.8009	-10.0488	-0.62628	0.930894	1.76082	-9.5103	-3.00451	-1.56424	-14.5156	-12.4508	-7.70317	-8.63147	-2.31214	0.786742	-6.91775
172	88.3351	71.3151	73.6589	67.3938	52.2287	53.6282	43.4084	35.2598	35.1454	23.1422	17.8679	22.6066	10.5642	6.50949	12.5058	5.6536	3.73351	4.50565			172	-11.9401	-12.4619	-9.77131	0.043884	-8.68924	1.87451	1.67682	2.34396	-7.81731	-3.59834	-0.31887	-15.1396	-10.4702	-9.44393	-7.52514	-0.94707	2.44688	-6.33208
172.2	87.8067	70.6494	73.8889	66.9565	52.306	54.0082	42.4493	35.0718	35.3858	22.9812	17.9318	22.6017	9.98172	6.82424	13.1416	4.9469	4.14379	4.55692			172.2	-11.0494	-12.0463	-8.75484	0.507755	-6.78505	4.35738	2.28956	3.68557	-5.77511	-4.46333	1.06958	-15.135	-8.87515	-10.6337	-6.03118	0.305122	3.88791	-5.67332
172.4	87.4089	69.922	74.1088	66.6977	52.3261	54.6842	41.5931	34.6634	35.8062	22.7872	17.9136	22.8602	9.38095	7.07748	14.023	4.37672	4.05779	4.79174			172.4	-10.2577	-12.3045	-7.16899	0.756867	-5.06092	6.69024	2.8954	5.09266	-3.46162	-5.29197	1.93015	-14.311	-7.49564	-12.0268	-4.29624	1.43996	4.43196	-4.82903
172.6	87.0469	69.2495	74.2445	66.572	52.4672	55.4015	40.9032	34.2623	36.2146	22.514	17.9561	23.1133	8.84289	7.31104	14.9521	3.96753	3.67169	5.12132			172.6	-9.44281	-13.0635	-5.28705	0.834672	-3.58768	8.48922	3.24359	6.05129	-1.33763	-5.82651	2.46307	-12.8529	-6.55104	-13.3754	-2.6637	2.17651	4.30062	-3.87864
172.8	86.7724	68.6274	74.3908	66.6189	52.5628	56.1886	40.4752	33.8096	36.6977	22.3251	18.0582	23.4617	8.45251	7.48593	15.8289	3.74398	3.0743	5.65926			172.8	-8.69517	-14.7603	-3.47497	1.10762	-2.68209	9.46053	3.33544	6.38076	0.33538	-5.83464	2.16178	-10.9115	-5.82119	-14.8697	-1.30897	2.64375	3.27372	-2.81349
173	86.6939	68.1962	74.4999	66.8559	52.6035	56.8952	40.3581	33.418	37.1341	22.3644	18.249	23.8924	8.37908	7.6285	16.4377	3.74721	2.44661	6.29206			173	-8.12439	-16.921	-1.94153	1.43309	-2.23793	9.36323	3.12472	6.09732	1.41903	-5.24877	1.04769	-8.88726	-5.39752	-16.1058	-0.42674	2.75783	1.58608	-2.00722
173.2	86.7107	68.0407	74.6415	67.1803	52.6013	57.4375	40.5131	33.2261	37.5012	22.6329	18.6203	24.3516	8.52922	7.70866	16.8498	3.92471	1.90687	6.97428			173.2	-7.52812	-20.1569	-0.90026	1.58903	-2.56241	8.59525	2.4849	5.17664	1.73645	-4.33997	-0.86127	-6.94209	-5.24206	-17.2559	-0.33722	2.79432	-0.49479	-1.63905
173.4	86.6247	68.1721	74.8332	67.4543	52.5561	57.8591	40.8019	33.3327	37.8435	22.9494	19.003	24.9462	8.76563	7.66747	17.0796	4.13396	1.45856	7.74685			173.4	-7.2192	-23.4543	-0.13072	1.54427	-3.13923	7.62106	1.40354	3.90904	1.79642	-3.29409	-3.59834	-5.00067	-5.46382	-17.9537	-0.79009	2.56692	-2.2784	-1.49838
173.6	86.401	68.4286	75.0394	67.6416	52.2896	58.1057	41.14	33.511	38.174	23.3669	19.2588	25.6457	9.05663	7.48736	17.1346	4.31319	1.00759	8.44282			173.6	-7.29166	-25.7404	-0.02025	1.14534	-3.85339	6.37964	-0.00914	2.67825	1.3709	-2.52595	-6.42773	-3.33139	-6.02703	-18.4189	-1.68979	2.38327	-3.33167	-1.75918
173.8	86.0171	68.7179	75.2446	67.7061	51.8366	58.1307	41.3857	33.7135	38.4248	23.7598	19.3133	26.3287	9.28273	7.1878	17.0672	4.47123	0.573672	8.92837			173.8	-7.51002	-26.0972	0.146711	0.519395	-4.71308	5.33225	-1.33201	2.01207	0.958588	-1.80046	-8.83841	-1.62905	-6.94748	-18.2661	-2.60803	2.35482	-3.39796	-1.98599
174	85.5219	68.9493	75.4404	67.7178	51.3694	58.0271	41.6117	33.9449	38.5798	24.0268	19.1511	27.0119	9.35087	6.84065	16.9842	4.55608	0.247922	9.19443			174	-7.77145	-24.995	0.411271	-0.18492	-5.65765	4.6761	-2.40177	1.66779	0.641547	-1.24191	-10.7467	0.189579	-7.93097	-17.8135	-3.4193	2.64244	-3.0636	-2.1864
174.2	84.9424	69.0828	75.5882	67.7121	50.9972	57.9543	41.7966	34.2297	38.6731	24.2061	18.8159	27.6113	9.29814	6.64028	16.8277	4.58998	0.057508	9.36172			174.2	-8.12509	-22.5099	0.922471	-0.49487	-6.9675	4.34311	-3.04344	1.21615	0.715249	-0.78919	-12.1973	2.07905	-8.63341	-17.1692	-3.82624	2.99257	-2.77204	-1.90517
174.4	84.4441	69.0564	75.6508	67.7858	50.8748	57.8763	41.9112	34.6123	38.6588	24.3658	18.3737	28.0822	9.26205	6.68234	16.4778	4.58737	0.113562	9.35136			174.4	-8.3401	-19.4483	1.60235	-0.43993	-9.09753	4.44221	-3.36082	0.662862	1.30625	-0.18918	-12.932	3.95035	-8.93882	-16.21	-3.78602	3.32999	-2.84032	-1.29034
174.6	84.1515	69.1479	75.7584	67.965	51.0057	57.8815	42.0253	35.1747	38.5237	24.5291	17.9058	28.4343	9.27376	6.88123	16.014	4.59367	0.458512	9.27329			174.6	-8.18061	-16.3753	2.41522	0.092496	-12.0776	4.89488	-2.98889	-0.34357	2.26786	1.00011	-12.8935	5.77347	-8.65508	-14.6815	-3.34217	3.73726	-3.35055	-0.40254
174.8	84.033	69.4527	75.8085	68.2332	51.2376	57.9509	42.2164	35.7598	38.2733	24.6741	17.4556	28.6265	9.42001	7.23629	15.4328	4.6925	1.05019	9.1079			174.8	-7.66586	-14.0032	2.85361	0.633629	-15.2506	5.2458	-2.37556	-1.4387	3.41009	2.12967	-12.1409	7.30008	-7.78043	-12.3152	-2.55876	4.25105	-4.00057	0.187352
175	83.9478	69.9531	75.84	68.4533	51.464	58.0595	42.3584	36.2488	38.0155	24.7566	17.0861	28.6257	9.72753	7.69573	14.8235	4.91378	1.73263	9.0114			175	-7.03767	-11.7113	2.69591	0.842655	-17.8145	5.12286	-1.77004	-2.05494	4.35068	2.99947	-10.2477	8.11495	-6.81471	-8.84917	-1.60029	4.70229	-3.81679	0.355071
175.2	83.9797	70.4806	75.7859	68.6431	51.6792	58.2104	42.4865	36.5472	37.8343	24.8404	16.8263	28.5251	10.1684	8.10756	14.349	5.24977	2.25623	8.92418			175.2	-6.55108	-9.6138	1.90582	0.423852	-19.4254	4.55624	-1.36098	-1.65965	4.97466	3.26448	-7.1403	8.27331	-6.14654	-4.16029	-0.56167	4.92801	-2.65529	0.039363
175.4	83.9898	70.8724	75.7339	68.729	51.7833	58.3933	42.5961	36.5478	37.6783	24.8854	16.7041	28.3346	10.696	8.39806	14.113	5.61996	2.58186	8.81427			175.4	-6.34826	-7.72522	0.459316	-0.62633	-19.8592	3.49456	-1.28226	-0.70476	4.88459	2.72568	-3.11073	7.52287	-6.04287	0.897081	0.337949	4.7519	-1.03759	-0.67096
175.6	83.8863	70.9414	75.6015	68.6707	51.5796	58.638	42.5428	36.1166	37.7241	24.6812	16.6008	28.2068	11.173	8.57742	14.1579	5.97945	2.54649	8.75			175.6	-6.2788	-6.73164	-0.82929	-1.78354	-19.3886	2.58946	-1.42352	1.2848	4.82827	1.60535	0.763155	6.31074	-6.33692	5.65782	1.53623	4.53064	0.562829	-1.46707
175.8	83.6409	70.8095	75.4776	68.4931	51.2629	58.9146	42.3718	35.3962	37.8857	24.2043	16.4703	28.1288	11.5692	8.61644	14.4469	6.23756	2.19152	8.77869			175.8	-6.37516	-6.45647	-2.03889	-2.46313	-18.245	1.74244	-1.42935	3.67733	4.38424	0.56551	4.16625	4.5192	-6.68048	9.23182	2.51787	4.38568	1.96742	-2.56113
176	83.4221	70.5088	75.3038	68.2852	50.9665	59.1976	42.2154	34.5663	38.0509	23.638	16.3914	27.9585	11.895	8.4992	14.886	6.44183	1.59487	8.86637			176	-6.40458	-7.31215	-3.47158	-2.30419	-16.958	0.973714	-1.13714	5.90822	3.36201	-0.21464	6.84676	2.36386	-6.78934	11.029	2.84715	4.36899	2.93052	-3.99468
176.2	83.0782	70.2207	75.1883	67.9694	50.7415	59.3993	42.0412	33.8553	38.1189	22.9809	16.4323	27.6901	12.0619	8.30299	15.2622	6.55708	1.07811	8.98308			176.2	-6.42287	-8.92472	-5.09181	-1.3007	-15.2635	0.182097	-0.71698	7.66263	1.56666	-0.44236	8.62964	0.068458	-6.65667	11.2721	2.34677	4.41278	3.67999	-5.72556
176.4	82.7614	69.9437	75.0903	67.6745	50.4303	59.49	41.9407	33.1612	38.1626	22.5082	16.5632	27.3345	12.1218	7.97197	15.5355	6.70453	0.548068	9.19477			176.4	-6.40128	-10.7189	-6.73827	0.540014	-13.0838	-0.61912	0.128759	8.91012	-0.69024	-0.21516	9.55859	-2.1433	-6.29935	10.4386	1.46007	5.05981	4.25173	-7.26965
176.6	82.5405	69.7578	75.0361	67.5107	50.145	59.3599	41.9513	32.596	38.1068	22.4323	16.8323	26.8351	12.218	7.55287	15.5748	6.93392	0.125024	9.2601			176.6	-6.46863	-12.1537	-8.61079	2.6043	-10.8658	-1.55966	1.17662	9.27591	-3.27811	0.081469	9.71434	-4.32294	-6.01438	8.87292	-0.11656	5.92008	5.01137	-8.40945
176.8	82.4467	69.532	74.9331	67.3768	49.9342	59.0871	42.0064	32.222	38.033	22.6775	17.3173	26.299	12.2485	7.12207	15.5296	7.17899	-0.11635	9.17194			176.8	-6.49669	-13.0579	-10.6496	4.52205	-8.76607	-2.34334	2.30485	9.18108	-5.87892	0.272067	9.06246	-6.46538	-5.86766	7.03269	-2.07337	6.86311	6.20418	-9.07686
177	82.3381	69.3714	74.7605	67.262	49.8891	58.7383	41.9554	32.0488	37.9979	23.0714	17.8188	25.8023	12.0611	6.74801	15.4595	7.28268	-0.1524	8.92365			177	-6.88592	-13.406	-12.1109	6.18973	-6.90768	-2.79401	3.1632	8.84791	-7.87088	0.351354	7.48542	-8.08187	-5.58799	5.06588	-3.69115	7.69694	7.90374	-9.08002
177.2	82.3459	69.1633	74.4249	67.2699	49.8868	58.2859	41.8978	31.9464	37.9789	23.5826	18.2024	25.2265	11.8714	6.44365	15.4139	7.28394	-0.00214	8.44179			177.2	-7.16293	-12.7584	-12.9607	7.63656	-5.38184	-2.77789	4.11705	8.55773	-9.19057	0.320418	5.69468	-9.20002	-4.95337	3.18171	-4.72087	8.86428	9.72245	-8.64203
177.4	82.5026	68.9128	73.8643	67.3687	49.8546	57.6673	41.8205	31.8928	37.9031	24.0487	18.2987	24.6208	11.6959	6.14369	15.3091	7.14176	0.263293	7.7761			177.4	-7.10381	-11.5598	-12.7245	8.9025	-4.48343	-2.0909	5.30336	8.20949	-9.61064	0.404143	3.58654	-9.32429	-3.85778	1.69124	-5.29562	10.155	11.4046	-7.80848
177.6	82.7582	68.5545	73.0814	67.4177	49.9351	57.0895	41.809	31.9616	37.7517	24.3426	18.1462	24.1222	11.4983	5.83446	15.2295	6.80782	0.64189	7.15613			177.6	-6.96734	-10.0936	-11.5137	10.0072	-4.03437	-0.86253	6.45517	7.82653	-9.18721	0.372937	1.37589	-8.65574	-2.43602	0.649959	-5.32372	11.2244	12.3596	-6.86278
177.8	83.1339	68.3113	72.1874	67.5297	50.1552	56.6407	41.8044	32.2263	37.5098	24.4822	17.8077	23.6952	11.2906	5.59857	14.9975	6.33992	1.05017	6.64103			177.8	-7.12255	-8.56625	-9.47896	11.1541	-3.95673	0.603547	7.49162	7.52316	-8.32425	0.413958	-0.64588	-7.22079	-0.80948	0.330114	-4.83319	11.8009	12.5721	-5.86704
178	83.6773	68.0936	71.275	67.7746	50.2626	56.2068	41.8937	32.5537	37.1838	24.5457	17.3418	23.3777	11.2649	5.33037	14.5395	5.9208	1.36464	6.16722			178	-7.26394	-7.33316	-7.37739	11.9336	-4.71267	2.24289	8.58391	7.13019	-7.28766	0.528531	-2.47723	-5.44511	0.692875	0.865887	-4.08782	11.983	11.7592	-5.03578
178.2	84.3191	68.0425	70.4176	68.1484	50.3183	55.729	42.0343	32.8672	36.7836	24.629	16.9074	23.1465	11.3725	5.00676	13.9286	5.61656	1.57367	5.81464			178.2	-7.62052	-7.47122	-5.67455	11.916	-6.78298	3.6159	9.21479	5.91869	-6.39303	0.357022	-4.87687	-3.62131	1.47324	1.22173	-3.35545	11.2408	10.3065	-4.41863
178.4	84.8893	68.0947	69.7379	68.4767	50.3144	55.3335	42.1804	33.0971	36.421	24.6902	16.5213	23.0512	11.6125	4.67464	13.3013	5.47975	1.73062	5.60668			178.4	-8.53053	-8.56584	-4.84576	10.7817	-9.7106	4.32876	8.79178	4.71065	-5.75085	-0.53435	-7.67413	-2.29758	1.37419	1.59092	-2.50978	9.51579	8.8633	-4.20428
178.6	85.3861	68.2619	69.1161	68.7716	50.3294	54.9842	42.3266	33.3429	36.0562	24.7951	16.3331	22.9236	11.9885	4.50089	12.6224	5.52621	1.8617	5.42708			178.6	-9.95858	-9.88929	-4.78578	8.68903	-12.7329	4.3214	7.63755	3.85592	-5.51721	-1.63259	-10.0243	-1.7115	0.611101	1.69169	-1.83472	7.1978	7.95826	-4.20068
178.8	85.7263	68.2468	68.572	68.8931	50.2633	54.7219	42.4988	33.4148	35.8132	24.9687	16.3086	22.8736	12.3834	4.36471	12.0529	5.62325	1.84873	5.25421			178.8	-11.6928	-11.1506	-5.04147	5.57364	-15.6859	4.15805	5.82837	3.23387	-5.04018	-3.14649	-11.6398	-1.45807	-0.57893	1.5952	-1.33097	4.6024	7.40862	-3.8402
179	85.8353	68.1047	68.2134	68.8439	50.1968	54.6514	42.667	33.2397	35.5737	25.1784	16.4737	22.8746	12.754	4.3273	11.6697	5.71169	1.88695	5.08434			179	-13.244	-12.5783	-5.0587	2.00296	-18.1435	4.06341	3.40602	2.6142	-4.2941	-4.76275	-12.7873	-1.22261	-1.90249	0.705382	-1.08649	1.92796	6.96075	-3.14014
179.2	85.7624	68.0436	68.0077	68.6039	49.9954	54.761	42.7604	32.9819	35.3939	25.2542	16.6746	23.0168	13.0968	4.40522	11.4882	5.80833	1.83468	4.96226			179.2	-14.3904	-14.1268	-4.44213	-1.3069	-19.8553	4.43544	0.863472	2.3065	-3.08994	-6.02588	-13.8893	-0.91119	-2.95417	-0.71086	-0.7087	-0.1861	6.48757	-2.04233
179.4	85.4956	68.1547	67.9262	68.2769	49.8563	54.9638	42.8436	32.8904	35.1886	25.2251	16.9635	23.1224	13.4309	4.56482	11.4111	5.91099	1.72328	4.79219			179.4	-14.9867	-15.6898	-3.71308	-3.72803	-21.0661	4.93218	-1.35136	2.11319	-2.00415	-6.5262	-14.5911	-0.82415	-3.53567	-2.94426	-0.96577	-1.55377	5.85012	-0.99713
179.6	85.0492	68.2221	68.1213	67.8752	49.5398	55.3318	42.8839	32.65	35.1157	25.0983	17.1346	23.3224	13.5106	4.51546	11.5099	5.97248	1.42318	4.69445			179.6	-14.9439	-17.2323	-2.99393	-5.25035	-21.8383	5.51853	-3.16037	1.91088	-1.08414	-6.39237	-15.1153	-0.78031	-3.73166	-5.34613	-1.64624	-2.33456	4.79518	-0.20637
179.8	84.4465	68.2262	68.5807	67.5292	49.102	55.744	42.8783	32.2751	35.058	24.9161	17.2748	23.5446	13.3601	4.36474	11.7196	6.09768	1.1472	4.66689			179.8	-14.4845	-18.8293	-2.61709	-6.23273	-22.1745	5.58706	-4.68151	2.01582	-0.49576	-5.96473	-15.4792	-0.98596	-4.03479	-7.35101	-2.65041	-2.77367	3.3702	0.103666
180	83.8764	68.1255	69.1678	67.2304	48.4722	56.11	42.8914	31.8408	35.0715	24.7505	17.409	23.6721	13.0231	4.20738	12.0154	6.3034	0.799976	4.72057			180	-13.9373	-20.1223	-2.67967	-6.88044	-22.1439	5.31138	-5.56187	2.40952	0.152512	-5.59425	-15.6343	-1.48333	-4.4963	-8.62985	-3.70767	-2.6807	1.78636	0.426754
180.2	83.2996	67.831	69.9119	66.8881	47.8602	56.3987	42.8621	31.3527	35.2468	24.5647	17.5549	23.7703	12.4897	4.08304	12.3823	6.43386	0.547562	4.75305			180.2	-13.6034	-20.8893	-3.30372	-7.43183	-22.4367	4.55984	-6.02093	2.96445	0.933581	-5.34072	-15.4126	-2.15072	-4.8697	-9.0488	-5.12996	-2.41839	0.342918	0.584778
180.4	82.8769	67.3439	70.6844	66.4986	47.3241	56.6741	42.7651	30.8789	35.56	24.3245	17.7078	23.9821	11.7598	4.15199	12.8744	6.4414	0.425433	4.81021			180.4	-13.6406	-20.7207	-4.07532	-8.05014	-22.0905	3.71493	-6.00155	3.76453	1.72477	-5.19202	-14.361	-2.81144	-5.04188	-8.55131	-6.19221	-1.92484	-0.31383	0.467628
180.6	82.5097	66.8253	71.4159	66.1318	47.0836	56.8261	42.5064	30.6564	35.8241	24.0366	17.8605	24.215	10.992	4.47714	13.4122	6.22971	0.512021	4.89244			180.6	-14.0488	-20.1856	-4.54357	-8.72036	-21.1012	3.06106	-5.58919	4.28784	2.5294	-5.09129	-12.7992	-3.19461	-4.99923	-7.66149	-6.86394	-1.19626	-0.30339	0.025483
180.8	82.3155	66.3722	71.9917	65.7896	46.9267	56.8271	42.1067	30.757	35.9611	23.6841	17.8883	24.3433	10.3643	4.84492	13.8767	5.84335	0.654795	4.92319			180.8	-14.2786	-19.444	-4.33547	-9.07676	-19.5033	3.03998	-4.25525	4.28211	3.34682	-4.7147	-11.1856	-3.20293	-4.56191	-6.61517	-7.32327	0.189689	0.095169	-0.74559
181	82.1515	66.0772	72.4627	65.4555	46.9218	56.6604	41.5076	31.0384	36.0426	23.2346	17.7299	24.4531	9.77456	5.05992	14.2278	5.25245	0.775345	4.99205			181	-14.5144	-18.4232	-3.46216	-9.30306	-17.5331	3.26303	-2.69897	4.20903	3.92759	-4.296	-9.53473	-2.90176	-4.15622	-5.07678	-7.71814	1.72058	0.85832	-2.01423
181.2	81.9823	65.8925	72.9003	65.1817	47.0644	56.5676	40.7966	31.4362	36.0459	22.7134	17.4855	24.583	9.25647	5.20402	14.5633	4.60307	0.816991	5.25671			181.2	-14.9039	-17.159	-2.03166	-9.24227	-14.9319	3.75713	-0.91563	4.64541	4.36433	-4.04248	-7.48885	-2.46015	-4.01139	-2.95347	-7.79311	3.213	1.84199	-3.5364
181.4	81.7628	65.9275	73.3342	65.0189	47.3788	56.4254	39.8851	31.7859	36.0337	22.0872	17.2797	24.6704	8.68077	5.31262	14.8109	3.90156	0.792717	5.68472			181.4	-15.3131	-16.5399	-0.54382	-8.75652	-12.5179	4.43201	0.889187	5.21313	4.62358	-3.99408	-5.93084	-1.91091	-4.17005	-0.56359	-7.61753	4.12535	2.58176	-4.90789
181.6	81.6493	66.1353	73.7027	64.9596	47.7228	56.1579	38.8853	32.037	36.002	21.3845	17.276	24.7637	8.1891	5.42748	14.9799	3.33373	0.784237	6.15911			181.6	-15.9673	-16.5148	0.482174	-8.16769	-10.64	4.916	2.43338	5.80394	4.57351	-4.70219	-4.68097	-1.63035	-4.81257	1.95362	-7.51385	4.22381	3.67382	-6.12411
181.8	81.5747	66.5501	74.0342	65.0218	48.3466	55.8189	37.9159	32.1641	35.9746	20.7578	17.5192	24.916	7.76526	5.59605	15.1005	2.93365	0.894919	6.68868			181.8	-17.1513	-16.5346	0.77089	-7.6998	-9.27545	4.73031	3.17185	6.28316	3.87123	-6.17361	-3.20517	-2.16113	-5.99273	4.27923	-7.65893	3.2897	5.61931	-7.63765
182	81.6266	67.0136	74.2883	65.1615	49.0775	55.5444	37.185	32.268	35.9505	20.3078	17.9451	25.2171	7.58314	5.84216	15.2006	2.77145	1.11387	7.26917			182	-18.567	-15.7139	0.605923	-6.99457	-7.97938	4.124	3.55578	7.26396	2.79385	-7.74226	-1.05578	-3.34604	-7.35823	6.97267	-7.60788	1.96871	8.64481	-9.28542
182.2	81.8349	67.5772	74.2733	65.3673	49.9676	55.2343	36.7248	32.4114	35.8437	20.1711	18.5625	25.5029	7.56365	6.08329	15.1595	2.74249	1.40306	7.71693			182.2	-19.7029	-13.7679	0.280915	-5.8743	-6.73244	3.47675	3.9452	8.63535	1.74861	-8.88727	1.71627	-4.72569	-8.45556	9.63275	-7.33849	0.855467	12.4278	-10.6224
182.4	82.1442	68.1546	74.0802	65.565	50.8209	54.9798	36.563	32.5179	35.7218	20.3762	19.1824	25.8262	7.71517	6.22652	15.2021	2.79463	1.74134	8.18094			182.4	-20.3953	-11.0237	0.224375	-4.59622	-5.8952	2.82623	4.13711	9.83484	1.02626	-9.60027	4.7054	-5.85086	-9.08729	12.0159	-6.84346	0.285484	16.4154	-11.5263
182.6	82.4975	68.8522	73.8038	65.8259	51.6448	54.8093	36.7696	32.5781	35.5586	20.9197	19.6616	26.1068	8.05456	6.34957	15.3236	2.99842	2.12178	8.64312			182.6	-20.347	-8.22101	0.291246	-3.09343	-5.54217	2.25489	4.12462	10.5999	0.390331	-9.48582	7.23957	-6.56076	-9.05605	13.6626	-5.96314	0.423764	19.5673	-12.0959
182.8	82.8243	69.6304	73.5467	66.0371	52.1443	54.7593	37.2968	32.6832	35.5037	21.628	19.8815	26.4545	8.525	6.36278	15.5958	3.35482	2.35482	9.14108			182.8	-19.721	-6.04387	0.517627	-1.33474	-5.69752	2.03134	3.83576	11.034	0.068099	-8.62991	8.81026	-6.70192	-8.5837	14.4021	-4.44758	1.10098	21.508	-11.853
183	83.0275	70.3087	73.3854	66.212	52.446	54.7759	37.9228	32.7362	35.5795	22.3844	19.8531	26.8023	8.88653	6.1847	15.9719	3.77162	2.4417	9.59999			183	-18.5298	-4.70182	0.45945	0.434268	-6.24213	1.58936	3.36362	11.0269	-0.41651	-7.44385	9.81299	-6.81143	-7.48723	14.2638	-3.24692	2.0165	22.267	-11.2149
183.2	83.1557	70.6897	73.3357	66.4011	52.4151	54.8867	38.6009	32.4845	35.8191	23.092	19.5204	27.2235	9.03385	5.73865	16.3929	4.30859	2.36993	10.0545			183.2	-17.0995	-4.56649	-0.01325	1.62055	-7.03106	0.617488	2.4242	10.2424	-1.57039	-6.55576	9.97397	-7.06963	-6.39157	13.3172	-2.63499	2.48064	21.9483	-10.7007
183.4	83.2054	70.7999	73.249	66.5645	52.1916	54.9869	39.3506	32.1646	36.0806	23.7459	19.1856	27.5825	9.09051	5.25112	16.6412	4.98253	2.23497	10.3629			183.4	-15.7078	-5.42203	-1.00451	1.98593	-7.96936	-0.68997	1.09475	9.29773	-3.13076	-6.30533	9.99442	-7.57125	-5.83055	11.8933	-2.54182	2.49434	21.0362	-10.337
183.6	83.1727	70.6168	73.1412	66.5576	51.7346	55.0746	40.0999	31.8518	36.45	24.1991	18.8744	27.7995	9.05888	4.73402	16.7225	5.6483	1.95076	10.4991			183.6	-14.6537	-6.56266	-2.33549	1.75227	-8.94671	-1.80792	-0.1986	8.66737	-4.59534	-6.44831	10.0978	-8.10642	-5.7817	10.4777	-2.91535	2.45872	20.4894	-9.98593
183.8	83.0535	70.1553	73.0345	66.4193	51.3591	55.0613	40.7386	31.5924	36.9029	24.4532	18.5784	27.8448	8.98934	4.2538	16.6398	6.07369	1.67824	10.4546			183.8	-14.3061	-7.78011	-4.07146	0.833978	-10.3431	-2.8195	-1.46697	7.86213	-5.95127	-7.18384	9.89034	-8.45233	-6.12528	9.10713	-3.59802	2.49485	20.0227	-9.70413
184	82.8977	69.5909	72.8527	66.2261	51.116	54.956	41.2593	31.5524	37.2482	24.5773	18.3748	27.6424	8.99553	4.01534	16.359	6.25982	1.52968	10.1799			184	-15.0727	-9.32615	-5.86687	-0.89281	-11.8716	-3.10825	-2.7005	6.42179	-7.07995	-8.57361	9.0057	-8.44465	-7.14334	7.2223	-3.90888	2.28458	19.4786	-9.27692
184.2	82.5102	69.0828	72.7327	65.8801	51.0948	54.8541	41.4686	31.9001	37.5224	24.4975	18.3154	27.1881	9.04286	4.06422	16.0662	6.02496	1.59751	9.80334			184.2	-16.4853	-11.5519	-7.45309	-3.0221	-13.5185	-2.65015	-3.75516	4.26481	-7.75954	-9.99689	7.59214	-8.16224	-8.42986	5.21076	-3.90985	2.20902	18.5719	-8.88607
184.4	81.903	68.6924	72.7702	65.4154	51.0891	54.8529	41.3241	32.4595	37.7748	24.1575	18.172	26.537	9.02401	4.23447	15.76	5.47712	1.70934	9.30152			184.4	-18.1978	-14.2773	-8.68315	-5.06312	-15.0849	-1.60875	-4.49819	1.88261	-7.96046	-11.0756	5.72051	-7.64952	-9.63301	3.74371	-4.075	2.331	17.501	-8.86482
184.6	81.1388	68.4335	73.0158	65.0295	51.1989	54.9869	40.8931	33.1231	38.0911	23.7083	17.9267	25.9103	8.92917	4.48996	15.5407	4.8658	1.93551	8.8974			184.6	-19.8765	-17.3129	-9.44407	-6.91653	-16.6399	-0.37602	-5.26192	-0.43352	-7.80241	-11.9621	3.51715	-7.0039	-10.7202	2.66181	-4.23538	2.44508	15.7125	-9.03345
184.8	80.2899	68.1762	73.3425	64.7614	51.2761	55.2244	40.2706	33.6963	38.3544	23.192	17.6505	25.3201	8.80668	4.92673	15.3937	4.44914	2.18202	8.62645			184.8	-21.074	-20.4078	-9.73569	-8.00192	-17.5675	1.24129	-5.5724	-2.02377	-7.2064	-12.3255	1.36797	-6.30255	-11.2734	2.06097	-4.25868	2.40755	13.8793	-9.04312
185	79.4827	68.0245	73.5509	64.567	51.3897	55.4162	39.5499	34.1555	38.636	22.5689	17.4565	24.8339	8.60074	5.52476	15.3542	4.23266	2.52926	8.4194			185	-21.2776	-23.5051	-9.76193	-8.03047	-18.1954	2.79113	-5.47422	-3.07091	-6.44867	-11.8673	-0.82353	-5.55558	-11.1505	1.7014	-4.38313	2.36459	12.0904	-8.98695
185.2	78.9345	67.9207	73.4981	64.531	51.3506	55.4546	38.9673	34.4705	38.7065	22.0512	17.376	24.4123	8.4839	6.15862	15.2479	4.31953	2.86275	8.2237			185.2	-21.1166	-25.338	-9.71568	-7.32622	-18.7417	3.88461	-5.07239	-3.04893	-5.86876	-11.1221	-2.26657	-4.90493	-10.7272	1.74719	-4.82237	2.11061	11.2142	-8.96311
185.4	78.7728	67.7619	73.2749	64.7967	51.2356	55.3438	38.7294	34.5288	38.5317	21.9177	17.3405	24.1063	8.64958	6.70613	15.1453	4.73586	3.11782	8.16096			185.4	-20.6087	-25.5886	-9.38218	-6.01514	-19.4972	4.48315	-4.13292	-2.32039	-5.58713	-9.87997	-3.15981	-4.55301	-10.1516	1.75374	-5.35475	1.73765	10.6755	-9.11953
185.6	78.9835	67.4315	72.8631	65.2492	51.0574	55.1197	38.8317	34.3196	38.0719	22.1529	17.3213	23.9051	9.04752	7.17699	15.0182	5.24222	3.24908	8.21914			185.6	-19.6682	-24.9347	-8.70617	-4.34117	-20.5032	4.54653	-2.72252	-1.29301	-5.44479	-8.08233	-4.22237	-4.30992	-9.50976	1.57993	-5.47799	1.32846	10.1876	-9.30379
185.8	79.4796	67.0983	72.3056	65.82	50.9136	54.7499	39.1983	33.9159	37.4255	22.6445	17.258	23.736	9.49865	7.55702	14.9205	5.68125	3.33387	8.314			185.8	-18.3252	-24.0325	-7.55635	-2.59835	-22.0416	3.99334	-1.18188	-0.77163	-5.38628	-5.82401	-5.66011	-3.69045	-8.89741	0.3685	-5.22234	1.08381	9.07098	-9.55305
186	80.1438	66.6655	71.757	66.5095	50.5904	54.3391	39.8143	33.3141	36.6677	23.3094	16.964	23.6259	10.138	7.80821	14.8811	6.05179	3.28788	8.61443			186	-16.8111	-23.0161	-6.02387	-0.95908	-23.9645	2.96001	0.31522	-1.10139	-5.40224	-3.26534	-7.40002	-2.63634	-8.15015	-1.8639	-4.72799	1.17035	7.28941	-9.98468
186.2	80.886	66.0528	71.2946	67.2783	50.1227	53.8551	40.6452	32.5102	35.9293	24.0743	16.3985	23.5802	10.9379	7.93864	14.8517	6.43942	3.13254	9.00484			186.2	-15.0736	-22.2592	-4.11055	0.546557	-25.6569	1.89254	1.70944	-2.4033	-5.29038	-0.42708	-9.7311	-1.1482	-7.30258	-4.95549	-3.86442	1.62368	4.65446	-10.0584
186.4	81.5578	65.4674	70.9432	67.9578	49.7002	53.4722	41.4769	31.7036	35.3477	24.7349	15.795	23.6897	11.6814	8.031	14.8548	6.67386	3.06748	9.43437			186.4	-13.1043	-21.8494	-2.36529	1.74879	-26.5097	0.587634	2.71095	-4.11384	-5.18084	2.18616	-12.2315	0.415377	-6.43602	-8.53149	-3.07495	2.29343	2.10161	-9.66665
186.6	82.1523	65.0539	70.6409	68.5208	49.3761	53.0797	42.1364	30.9611	34.9222	25.246	15.3604	23.8065	12.2546	8.10385	14.7702	6.80195	3.12681	9.71918			186.6	-11.1572	-21.0851	-1.15182	2.54428	-26.298	-1.16269	3.39954	-5.65079	-5.65312	4.05374	-13.6129	1.48264	-5.54805	-11.9214	-3.1671	2.93649	0.301475	-9.05347
186.8	82.7134	64.7862	70.2794	68.9556	49.083	52.7039	42.7655	30.3492	34.6718	25.7195	15.2904	23.9017	12.8183	8.11702	14.5115	6.90537	3.23142	9.88122			186.8	-9.30691	-19.6005	-0.48718	2.99318	-25.3737	-3.04952	3.90257	-6.42669	-6.65614	5.14456	-13.9612	1.7927	-4.83732	-14.998	-4.18107	3.47384	-0.55196	-8.43854
187	83.1591	64.6968	69.9498	69.1268	48.8857	52.2884	43.222	29.9315	34.6103	26.1386	15.6071	23.9286	13.2379	8.09829	14.1199	6.84659	3.2633	9.81222			187	-7.77666	-17.8955	-0.20404	3.15107	-24.0949	-4.74039	4.14367	-6.21705	-7.52694	5.4612	-13.409	1.34751	-4.65218	-17.5866	-5.60029	3.90072	-0.46398	-7.46957
187.2	83.5645	64.8077	69.6932	69.0556	48.8817	51.8932	43.4759	29.7415	34.6929	26.3721	16.1956	23.8457	13.526	8.09119	13.7556	6.54127	3.25103	9.56274			187.2	-6.72951	-16.1671	-0.6728	3.05767	-22.6105	-6.30085	3.97058	-4.92212	-8.2694	5.11587	-12.2636	0.290471	-4.87248	-19.327	-7.51635	4.21848	0.33129	-6.5325
187.4	83.941	64.9806	69.4956	68.7579	49.003	51.4654	43.5249	29.7673	34.8728	26.5186	16.9517	23.604	13.7054	8.05765	13.4272	5.98759	3.20878	9.18281			187.4	-6.6105	-14.9452	-1.67033	2.74275	-21.4735	-7.51033	3.43152	-3.89825	-9.02634	4.03768	-11.065	-1.06634	-5.2179	-20.5634	-9.32303	4.40297	0.504048	-5.4539
187.6	84.2173	65.163	69.287	68.2792	49.2003	51.1262	43.4831	30.0192	35.0957	26.6175	17.8279	23.2434	13.8485	8.07372	13.145	5.28418	3.14135	8.76888			187.6	-7.43986	-14.3934	-2.84552	2.50718	-20.5226	-7.98982	2.62247	-3.49412	-9.61841	2.68604	-9.88926	-2.46118	-5.63623	-21.3885	-10.6085	4.36153	-0.03366	-4.36789
187.8	84.2818	65.4258	69.2894	67.4644	49.4659	51.078	43.183	30.4843	35.4456	26.541	18.5649	22.9265	13.8229	8.14177	12.9796	4.41366	3.07727	8.36491			187.8	-8.6982	-14.5828	-4.53229	2.56171	-19.2801	-8.16498	1.51275	-4.02008	-10.3972	1.47888	-7.93301	-4.23227	-5.74735	-21.3838	-11.6191	4.44477	-0.75049	-3.97624
188	84.1648	65.663	69.4768	66.4565	49.6087	51.3012	42.7395	31.0043	35.7852	26.3099	18.9775	22.6296	13.6532	8.13323	12.8424	3.63436	2.977	7.93112			188	-10.1396	-15.5216	-6.64136	2.92725	-17.8834	-8.17392	0.407798	-5.13517	-11.3462	0.390204	-5.62404	-6.29312	-5.3149	-20.6566	-12.6771	4.67542	-1.96424	-4.39126
188.2	83.9106	65.9399	69.9046	65.4274	49.654	51.76	42.27	31.6255	36.1701	26.0865	19.1084	22.4117	13.4407	8.03459	12.776	3.17374	2.90245	7.55631			188.2	-11.3427	-16.8087	-8.53459	3.67038	-16.3544	-7.87081	-0.39808	-6.46396	-12.2921	-0.31011	-3.38459	-8.3175	-4.28922	-19.7975	-13.0952	5.28885	-3.49037	-5.12728
188.4	83.568	66.2656	70.3725	64.4676	49.5769	52.2484	41.8382	32.2724	36.5355	25.788	19.0273	22.2223	13.1547	7.98672	12.7674	3.1244	2.81953	7.11247			188.4	-11.9743	-17.5981	-10.1641	4.96346	-14.2326	-7.26484	-0.8579	-6.86738	-13.0058	-0.35677	-0.89824	-10.1172	-2.92528	-18.1661	-12.8379	6.05434	-4.45057	-5.90884
188.6	83.2377	66.7276	70.8513	63.5703	49.4116	52.6637	41.5194	32.8525	36.8885	25.4702	18.6814	22.0436	12.7935	7.91811	12.9107	3.44505	2.7265	6.60453			188.6	-11.8564	-17.8155	-11.4848	6.56095	-12.1295	-6.61625	-0.9752	-6.53501	-13.3467	0.196443	1.40109	-11.6195	-1.33109	-16.228	-12.0933	7.04134	-5.05375	-6.67356
188.8	82.9158	67.1676	71.1642	62.9249	49.117	52.8918	41.3141	33.1794	36.948	25.2632	18.1382	21.7687	12.4171	7.79626	13.1392	4.0728	2.49158	6.06856			188.8	-11.754	-17.4021	-12.0889	8.03402	-10.7909	-5.66819	-0.98796	-5.68196	-13.0444	0.733813	2.70923	-12.4954	-0.03835	-14.1617	-10.9076	7.68503	-5.70017	-6.79254
189	82.6834	67.5519	71.4774	62.6394	48.9005	53.1225	41.3312	33.2489	36.8609	25.2198	17.6015	21.4962	12.1689	7.67012	13.5777	4.92101	2.2042	5.70646			189	-11.5648	-16.2199	-11.7767	9.42037	-9.86904	-4.57764	-0.92736	-4.47778	-12.4383	1.36986	3.07223	-12.7924	0.925159	-12.0699	-9.37984	7.92689	-6.25529	-6.43278
189.2	82.4739	67.7523	71.7057	62.6354	48.7649	53.4417	41.5367	33.0438	36.7155	25.2153	17.1258	21.3215	11.988	7.63269	14.1472	5.70535	1.89886	5.4902			189.2	-11.4932	-14.3227	-10.7767	10.4029	-9.33468	-3.44821	-1.22981	-3.37362	-11.5246	1.45105	2.89133	-12.5619	1.2421	-10.1092	-7.57158	7.75453	-6.76697	-5.75778
189.4	82.2495	67.8478	71.8872	62.8824	48.6319	53.7981	41.9526	32.6528	36.5428	25.2411	16.5784	21.2179	12.0346	7.55513	14.7953	6.42141	1.56855	5.43361			189.4	-11.4845	-12.2901	-9.05077	10.9176	-9.45236	-2.27922	-1.78876	-2.61551	-10.3918	1.0765	2.15471	-11.677	0.916413	-8.80924	-5.82255	7.31947	-7.08193	-5.08118
189.6	81.9412	67.6981	71.9894	63.3041	48.3009	54.1987	42.513	32.0452	36.2782	25.3087	15.9205	21.1604	12.3865	7.30863	15.3331	6.95078	1.13633	5.45446			189.6	-11.3114	-10.0388	-6.80996	11.3107	-9.61829	-0.92789	-2.34446	-1.58508	-9.03936	0.428099	1.45899	-10.2263	0.236754	-7.66333	-4.42497	6.94086	-6.49599	-4.49503
189.8	81.7418	67.3761	72.0082	63.857	47.8717	54.5051	43.1767	31.3388	36.0251	25.3889	15.2132	21.16	12.8745	6.91854	15.7159	7.30588	0.763858	5.45018			189.8	-10.5985	-7.84633	-4.19051	11.5843	-9.07174	0.34308	-2.68596	0.048329	-7.35251	-0.23382	1.07081	-8.35571	-0.58833	-6.09772	-3.32561	6.80725	-4.92601	-3.76795
190	81.5685	67.0692	71.925	64.4013	47.4263	54.749	43.6506	30.6514	35.8924	25.3397	14.6257	21.3614	13.2611	6.46041	15.9197	7.36252	0.526517	5.46204			190	-9.53595	-5.79582	-1.81776	11.4871	-7.89604	1.34109	-2.82909	2.13523	-5.44836	-1.07926	0.829628	-6.28385	-1.53536	-4.23403	-2.69368	6.64513	-2.44268	-3.09285
190.2	81.451	66.8283	71.7473	64.8926	46.9363	54.7787	43.8467	29.9954	35.8644	25.2662	14.2405	21.7365	13.5511	5.97815	16.006	7.36436	0.334549	5.49708			190.2	-8.27485	-3.97019	0.04942	11.2513	-6.40423	1.76662	-2.37465	4.50222	-3.72627	-1.76679	0.893545	-4.47439	-2.12486	-2.0126	-2.945	6.108	0.362398	-2.59718
190.4	81.3786	66.5614	71.5037	65.2856	46.4846	54.6837	43.7763	29.3476	35.8754	25.1893	14.2567	22.2723	13.7864	5.51036	15.9848	7.28233	0.135847	5.63149			190.4	-6.7764	-2.60712	1.49507	10.9039	-5.21749	1.68629	-1.23222	6.90792	-1.95698	-2.2447	0.703633	-3.15547	-2.16162	0.03182	-3.85658	5.52036	2.92958	-2.25895
190.6	81.3756	66.3258	71.2375	65.509	46.254	54.4709	43.3455	28.8215	35.8661	25.0503	14.5389	22.9127	13.8261	5.17095	15.9038	7.09489	-0.01871	5.73724			190.6	-5.49486	-2.633	2.36838	10.1722	-4.65398	1.05871	-0.03207	8.62371	-0.02427	-2.84322	-0.68464	-2.30422	-2.32554	1.41243	-4.8642	4.59311	4.4504	-2.0401
190.8	81.3473	66.0177	70.9036	65.5996	46.114	54.2073	42.6862	28.4531	35.7811	24.8628	14.9922	23.5263	13.7802	4.87567	15.79	6.80409	-0.12052	5.86214			190.8	-4.34719	-3.53702	2.37238	9.25744	-4.74859	0.178088	1.31068	9.76575	1.66701	-3.24371	-2.93602	-1.86017	-2.32389	2.14007	-5.85515	3.52228	5.02767	-2.4007
191	81.3226	65.5771	70.3861	65.6042	46.0114	53.8675	41.9808	28.3184	35.5945	24.8568	15.4751	23.9697	13.7435	4.53924	15.5474	6.50675	-0.20596	5.97034			191	-3.55577	-5.00446	1.64739	8.57205	-5.45845	-0.71977	2.80479	9.60044	2.9072	-3.20495	-5.5273	-1.6817	-2.14068	2.23186	-6.55718	2.69312	4.69228	-3.3149
191.2	81.1748	65.006	69.721	65.4486	45.8336	53.5096	41.2455	28.4392	35.3245	24.8852	15.8219	24.2407	13.7137	4.14896	15.0664	6.03051	-0.32691	6.04503			191.2	-3.1473	-6.89122	0.433721	7.98599	-6.52645	-1.44545	4.1539	8.20071	3.72612	-2.51175	-8.21399	-1.54206	-1.93075	1.87099	-6.91648	2.26055	4.38797	-4.78832
191.4	80.8838	64.4241	69.0519	65.0063	45.6005	53.1458	40.3829	28.7542	34.9804	24.8577	15.8938	24.3527	13.441	3.72652	14.4226	5.34546	-0.48141	5.97453			191.4	-3.29158	-9.05849	-1.28192	7.13299	-7.45962	-1.90066	5.04339	5.63725	3.84116	-1.37094	-10.3412	-1.59754	-1.67494	1.02739	-6.87635	2.04624	4.33388	-6.79359
191.6	80.545	63.7309	68.3773	64.4711	45.2107	52.7082	39.5664	29.1947	34.5564	24.797	15.7982	24.2677	12.9821	3.32638	13.6677	4.57227	-0.71571	5.84254			191.6	-3.80918	-10.8266	-3.03481	5.96304	-8.28239	-1.96201	6.04031	2.99978	3.4037	0.386501	-11.5382	-1.92295	-0.89423	0.403605	-6.45643	2.3751	4.4835	-8.83174
191.8	80.2378	63.1491	67.8137	63.9948	44.8796	52.2956	38.8731	29.8055	34.2159	24.763	15.663	24.1525	12.4513	3.09282	12.8806	3.91586	-0.94448	5.78214			191.8	-4.888	-11.9553	-4.77474	4.45789	-8.38802	-2.02158	6.97215	0.9109	2.21936	2.33528	-11.6863	-2.59183	0.012936	0.191901	-5.84183	3.0319	5.24908	-10.7232
192	79.9058	62.7706	67.3431	63.457	44.622	51.8422	38.1709	30.4612	33.9567	24.5528	15.495	24.0345	11.7491	3.11504	12.1986	3.32138	-1.11129	5.73754			192	-6.4588	-12.587	-6.25276	2.4999	-8.00698	-2.27428	7.46728	-0.04346	0.569019	4.06798	-10.847	-3.57121	0.661692	0.438644	-5.15445	3.61134	6.00167	-11.9496
192.2	79.5082	62.6961	66.9893	62.9267	44.5256	51.3321	37.5388	30.9708	33.7234	24.2399	15.3998	23.8131	10.8943	3.26124	11.7134	2.84301	-1.17658	5.71847			192.2	-8.36599	-13.3998	-7.22463	0.390335	-7.86821	-2.54435	7.58077	-0.69176	-1.16167	5.13177	-10.119	-4.94675	1.17748	0.221437	-4.24271	4.11585	5.99213	-12.4049
192.4	79.1185	62.7673	66.7403	62.6737	44.4997	50.8679	37.1416	31.3584	33.5216	23.9399	15.4021	23.5859	10.1262	3.55058	11.417	2.59514	-1.1963	5.78204			192.4	-10.7185	-13.9627	-7.42482	-1.47346	-8.47357	-2.54071	7.27465	-1.26163	-2.68353	5.54399	-9.8556	-6.24733	1.26953	-0.23526	-3.23376	4.50917	5.19487	-11.7908
192.6	78.7691	62.9808	66.7948	62.7069	44.5828	50.5945	37.0528	31.6562	33.486	23.6887	15.5137	23.4663	9.53497	3.86169	11.3932	2.55312	-1.21154	6.08352			192.6	-13.2274	-13.8804	-7.3179	-2.76729	-9.83501	-2.5102	6.48913	-1.96316	-4.2004	5.35247	-9.58001	-7.449	0.965104	-1.51144	-2.53084	4.64669	4.36513	-10.7565
192.8	78.4681	63.2823	67.0354	62.8969	44.5537	50.4687	37.2405	31.7849	33.5231	23.4305	15.6279	23.3832	9.101	4.20338	11.6245	2.58318	-1.25225	6.49728			192.8	-15.6879	-13.0137	-6.70734	-3.69296	-11.9475	-2.21955	5.14345	-3.06658	-5.32977	4.42725	-9.11414	-8.37556	0.287332	-3.39647	-2.03574	4.60381	3.08139	-9.3844
193	78.1885	63.6731	67.3789	63.142	44.4128	50.3908	37.7475	31.8196	33.5445	23.2026	15.6214	23.2272	8.86138	4.53043	11.9123	2.68622	-1.32794	6.96037			193	-17.5556	-11.7389	-5.72414	-3.99208	-13.8422	-1.84914	3.78302	-3.64519	-6.43921	3.42836	-8.1736	-9.15915	-0.20983	-4.83007	-1.90408	4.62224	2.30876	-8.15211
193.2	78.0659	64.0698	67.6873	63.4076	44.2392	50.3866	38.4201	31.8372	33.4635	22.9637	15.5747	22.9746	8.74813	4.93018	12.1274	2.83694	-1.35955	7.31415			193.2	-18.6188	-10.0766	-4.67907	-3.73481	-14.8955	-1.43062	2.54966	-3.32444	-7.37913	2.70433	-6.38015	-9.58302	-0.76528	-5.44426	-2.15021	4.83379	1.97917	-6.92406
193.4	78.1382	64.5676	67.9535	63.5699	44.1593	50.4545	39.0488	31.9096	33.4233	22.5353	15.4256	22.6447	8.60193	5.33726	12.3086	2.968	-1.27767	7.58035			193.4	-18.8788	-8.55624	-3.89592	-3.25019	-14.7471	-1.46948	1.67172	-2.04247	-8.0823	1.95208	-4.22641	-9.97156	-1.28933	-5.00079	-2.66833	5.04444	1.89886	-5.8789
193.6	78.2742	65.107	68.1632	63.6051	44.1123	50.5567	39.4162	31.8491	33.4969	21.8882	15.2287	22.3319	8.40753	5.73706	12.4222	3.10652	-1.12725	7.73992			193.6	-18.7545	-7.4537	-3.44792	-2.75196	-13.5229	-1.66773	1.20075	-0.26269	-8.51241	0.819049	-2.63919	-9.90735	-1.75258	-3.45344	-3.22776	4.98891	1.53562	-4.84358
193.8	78.3887	65.6505	68.3759	63.4513	44.3163	50.6171	39.5639	31.6931	33.6414	21.1618	15.0837	22.0184	8.27228	6.14466	12.4649	3.31062	-0.89169	7.75629			193.8	-18.2652	-7.18583	-3.42992	-2.05941	-12.1049	-2.15042	1.28427	2.08162	-8.60173	-0.26361	-1.77778	-9.75207	-1.99533	-1.09851	-3.85658	4.68123	0.870947	-3.83887
194	78.4385	66.2054	68.6594	63.1678	44.7665	50.7885	39.5164	31.4661	33.8045	20.387	15.2378	21.6645	8.23301	6.63713	12.5618	3.5718	-0.61659	7.71361			194	-17.723	-7.50126	-3.52313	-1.44532	-11.3825	-2.3404	1.54396	4.20455	-7.75195	-1.54649	-1.97828	-9.24003	-2.58636	0.714577	-4.21418	4.22911	-0.1619	-2.63513
194.2	78.3563	66.7357	69.023	62.7234	45.4158	51.0539	39.3743	31.3005	34.0048	19.6463	15.432	21.3085	8.19323	7.2169	12.7152	3.84192	-0.29089	7.66069			194.2	-17.479	-8.07016	-3.719	-0.89898	-11.1054	-2.3285	1.73431	5.90891	-6.39254	-3.0815	-3.34223	-8.46327	-3.65232	2.14037	-4.3305	3.56126	-1.1744	-1.51895
194.4	78.1235	67.0734	69.2333	62.2931	46.1068	51.2876	39.372	31.0867	34.1486	19.0979	15.617	20.9231	8.26664	7.70371	12.8038	4.17535	0.014367	7.58323			194.4	-16.9917	-8.24239	-4.27814	-0.08419	-11.111	-2.0686	2.03857	6.93365	-4.99654	-4.05995	-5.04934	-7.49567	-4.59028	3.3104	-4.52836	3.06406	-1.6748	-0.82017
194.6	77.7773	67.2779	69.2048	61.8564	46.7837	51.4537	39.5458	30.9256	34.2001	18.7879	15.7408	20.5312	8.44753	8.12366	12.7266	4.5135	0.317101	7.43319			194.6	-16.2125	-7.4762	-5.20324	0.869836	-11.2412	-1.85634	2.43513	7.47705	-3.85225	-4.06445	-5.95357	-6.65877	-5.43834	4.43592	-5.20093	2.98985	-1.43867	-0.8423
194.8	77.2779	67.2487	69.082	61.3662	47.1781	51.652	39.6641	30.7118	34.2425	18.57	15.6932	20.2172	8.56963	8.39883	12.5356	4.70002	0.391092	7.22776			194.8	-15.2739	-6.22324	-6.41252	1.61715	-11.5128	-1.48872	3.06976	7.73374	-3.17176	-3.22769	-5.82776	-5.81232	-6.15833	5.15771	-6.28593	3.31733	-0.30185	-1.40694
195	76.8181	66.911	68.8679	60.9191	47.3239	51.7754	39.7464	30.3335	34.2368	18.5708	15.4587	20.0029	8.63068	8.40789	12.209	4.81795	0.191361	6.85015			195	-14.5503	-4.87126	-8.29022	1.66245	-11.8139	-1.25164	3.82769	7.92183	-3.38729	-2.23186	-4.68981	-5.26113	-6.57271	5.45227	-7.89368	3.70164	1.3123	-2.41835
195.2	76.4008	66.205	68.5255	60.5052	47.1922	51.7901	39.7622	29.7239	34.2266	18.6983	15.0709	19.891	8.78708	8.03936	11.7869	4.89418	-0.33514	6.37709			195.2	-13.8933	-3.85942	-10.6851	1.08367	-12.2653	-1.14753	4.76102	8.3846	-4.20025	-1.15183	-2.64158	-5.18355	-6.51717	5.70151	-9.91155	3.96065	3.45724	-3.5684
195.4	76.0082	65.3439	68.1498	60.0752	46.8332	51.7568	39.5619	28.9964	34.2144	18.8985	14.5502	19.919	8.99484	7.37207	11.3296	4.90932	-0.95325	5.94302			195.4	-13.6433	-3.90634	-13.3448	0.042433	-12.652	-1.43896	5.67719	9.16944	-5.56245	-0.49993	-0.12117	-5.53838	-6.44042	5.36044	-12.3688	3.98774	5.4158	-4.81058
195.6	75.6464	64.4778	67.7152	59.6326	46.3617	51.6547	39.1277	28.2934	34.1051	19.0869	13.9074	19.975	9.13854	6.39519	10.9667	4.76457	-1.53132	5.51075			195.6	-13.6746	-5.68195	-15.8194	-1.20889	-13.3129	-2.1013	6.38398	9.62205	-7.04328	-0.26982	1.72665	-6.25744	-6.34635	4.28405	-14.7411	3.75756	6.74206	-5.77276
195.8	75.4459	63.6369	67.1882	59.4341	45.8977	51.4229	38.7208	27.7352	33.8991	19.3092	13.3346	20.0322	9.23865	5.18587	10.6568	4.56177	-1.93877	5.15089			195.8	-13.9074	-8.66018	-17.9662	-2.26396	-14.1444	-3.09395	6.79984	9.01857	-8.44263	-0.61501	2.57037	-7.17275	-6.18881	2.63443	-16.5955	3.30061	7.52264	-6.59978
196	75.399	62.7588	66.6542	59.5729	45.3092	51.0651	38.4513	27.417	33.6315	19.5496	12.7616	20.1725	9.42493	3.90663	10.4064	4.44177	-2.20939	4.91665			196	-14.0263	-11.4523	-19.6758	-2.65529	-15.2139	-4.24775	7.00002	7.77439	-9.57996	-0.78903	2.57656	-7.95761	-5.95328	1.35646	-17.7852	2.90063	8.22015	-7.35155
196.2	75.4494	61.9592	66.2178	59.9706	44.5943	50.6899	38.2298	27.2508	33.3351	19.8292	12.2685	20.3472	9.60165	2.72545	10.248	4.30122	-2.33442	4.86638			196.2	-13.8051	-13.3911	-21.184	-2.2738	-16.5618	-5.83274	7.43204	6.23976	-10.7445	-0.66959	1.90088	-8.5613	-5.42514	0.31159	-18.6607	2.85798	8.2548	-8.59117
196.4	75.5861	61.2834	65.8862	60.5154	43.8114	50.3394	38.0926	27.2609	33.0267	20.1236	12.0105	20.4187	9.69597	1.85472	10.2701	4.03735	-2.32317	4.91567			196.4	-13.1372	-14.3283	-22.0201	-1.50731	-17.6178	-7.40652	7.81784	5.05028	-11.6128	-0.35307	0.759369	-8.86163	-4.685	0.239234	-18.7505	3.06865	7.9909	-10.0934
196.6	75.8004	60.833	65.6128	61.0981	43.1112	50.0551	38.0244	27.534	32.8234	20.4485	11.9578	20.4421	9.78104	1.38375	10.3937	3.73681	-2.08505	5.10431			196.6	-12.1477	-14.5955	-22.2258	-0.40755	-17.6593	-8.71801	8.27602	4.97141	-12.2615	-0.14735	-0.17246	-9.03956	-3.90991	1.22136	-17.99	3.34192	7.77985	-11.6985
196.8	76.1237	60.7204	65.273	61.6486	42.5578	49.8738	37.9263	27.983	32.6115	20.7809	12.0968	20.3555	9.84894	1.26689	10.5889	3.46005	-1.63565	5.31126			196.8	-11.1862	-14.469	-22.1064	0.581043	-16.9169	-9.82088	8.54375	5.70463	-12.5689	-0.32064	-1.34675	-9.30185	-3.51254	2.70545	-17.1047	3.52001	7.2844	-13.0578
197	76.5086	60.9715	64.9384	62.0537	42.1869	49.8028	37.7168	28.5305	32.4665	21.0431	12.3183	20.1153	9.78559	1.44612	10.8297	3.06594	-1.03135	5.5335			197	-10.3778	-14.3056	-21.7399	1.45146	-15.3817	-10.7142	8.82246	6.7838	-12.3846	-1.22968	-2.49933	-9.67495	-3.52205	4.3748	-16.3071	3.557	6.32756	-14.1835
197.2	76.9946	61.4068	64.7244	62.4549	42.0419	49.7275	37.5578	29.1623	32.3877	21.3408	12.6245	19.8216	9.67333	1.78027	11.129	2.7419	-0.39162	5.74186			197.2	-9.95871	-14.2815	-20.7939	1.97907	-13.0739	-10.7589	8.81256	7.87022	-11.5163	-2.8578	-3.41742	-9.68068	-4.07134	6.20477	-15.2191	3.43943	5.5434	-14.5058
197.4	77.5243	61.978	64.7088	62.8299	42.2581	49.6115	37.4849	29.7698	32.3583	21.7515	13.0558	19.5675	9.66597	2.21125	11.3893	2.62607	0.309446	5.9436			197.4	-10.0572	-14.0538	-19.458	2.33392	-10.8219	-10.2274	8.45115	8.88808	-10.2028	-4.58302	-3.94782	-9.48571	-5.15937	7.71866	-14.2264	3.19763	5.10681	-14.0436
197.6	78.0293	62.58	64.9537	63.2139	42.773	49.6064	37.5669	30.3075	32.2945	22.1751	13.7432	19.3821	9.69222	2.89742	11.6713	2.76877	1.04721	6.15049			197.6	-10.5703	-12.6997	-18.1404	2.52497	-8.69666	-9.46941	7.48302	9.61215	-8.9663	-6.22221	-3.79464	-9.30577	-6.71222	8.79748	-13.8746	2.9604	5.04893	-13.0692
197.8	78.4817	63.062	65.3943	63.542	43.5377	49.6704	37.854	30.8222	32.2714	22.6176	14.4804	19.3344	9.74478	3.75839	12.0088	3.08221	1.77507	6.35573			197.8	-11.0784	-10.0732	-16.8563	2.70052	-6.6159	-8.64596	6.28964	10.5131	-8.32771	-7.45738	-2.58257	-9.18846	-8.19238	9.96985	-14.0881	2.96646	5.51229	-12.1118
198	78.8291	63.414	65.8197	63.8284	44.5466	49.8253	38.3472	31.1926	32.2349	23.0305	15.2598	19.5089	9.83855	4.66199	12.3781	3.5787	2.42799	6.53626			198	-11.2274	-6.32579	-15.8545	2.72108	-4.82373	-7.838	4.7619	11.6513	-8.1986	-7.83695	-0.40973	-9.31707	-9.14294	11.3011	-14.9157	3.24727	6.68787	-11.2352
198.2	79.0221	63.7681	66.184	63.9895	45.5643	50.0534	38.8703	31.3087	32.1701	23.3664	16.0017	19.8649	9.91948	5.58641	12.6528	4.11386	2.97592	6.59671			198.2	-11.1714	-1.93675	-15.3278	2.54726	-3.52264	-7.39503	3.16756	13.531	-8.39375	-7.48171	2.47351	-9.82043	-9.52107	12.5275	-16.4811	3.66172	8.24415	-10.7333
198.4	79.0387	64.0403	66.5705	64.0052	46.3471	50.4146	39.3019	31.2442	32.1122	23.59	16.5455	20.3245	9.89542	6.40052	12.8581	4.57258	3.26973	6.51598			198.4	-11.3147	1.87235	-15.5302	2.18202	-2.85067	-7.12199	1.8542	15.3951	-8.73891	-7.08511	5.55737	-10.5663	-9.35813	12.9492	-18.4269	4.11809	9.68017	-10.3904
198.6	78.9057	64.0737	66.8997	63.8718	46.7876	50.6823	39.5845	30.8897	32.0676	23.7586	16.8335	20.7261	9.86576	6.72776	12.9238	4.96272	3.20328	6.24653			198.6	-11.7472	4.29179	-16.0636	1.48684	-2.90611	-6.78327	0.908136	16.4605	-8.95332	-6.68865	8.09617	-11.1761	-8.62451	12.6244	-20.3817	4.45268	10.9942	-10.1126
198.8	78.4335	64.0116	67.193	63.5087	47.0749	50.7906	39.5711	30.4592	32.057	23.7006	16.9607	21.0727	9.78189	6.77346	12.8636	5.20832	2.96447	5.91454			198.8	-12.3282	4.5975	-16.3776	0.739268	-3.41137	-5.94202	0.18861	16.5924	-8.65987	-5.90124	9.7246	-11.3698	-7.47623	11.6535	-21.8105	4.67917	12.1271	-9.45887
199	77.805	63.9976	67.3692	63.0828	47.2497	50.6013	39.3187	30.2202	31.9535	23.6077	17.0595	21.2246	9.73466	6.73707	12.6837	5.31886	2.7685	5.53838			199	-13.1037	3.05307	-16.1508	0.030416	-4.14073	-4.83161	0.005938	16.208	-8.13448	-5.0021	10.3081	-11.0761	-6.23574	10.0143	-22.4004	4.77154	12.8578	-8.43073
199.2	77.2381	63.8797	67.3477	62.727	47.347	50.1721	38.9958	30.1577	31.7488	23.5641	17.1537	21.141	9.80176	6.61994	12.4858	5.38173	2.54274	5.21666			199.2	-14.1011	0.338804	-15.4901	-0.75764	-4.83217	-3.54235	0.060086	15.2612	-7.53462	-4.16089	10.0651	-10.3825	-5.10815	8.09083	-22.047	4.82344	13.5088	-6.96835
199.4	76.8783	63.6462	67.1191	62.4968	47.3854	49.5259	38.7284	30.0954	31.5297	23.5885	17.2963	20.9891	9.94433	6.46405	12.3302	5.40532	2.18931	5.02016			199.4	-14.7949	-2.05737	-14.3569	-1.61008	-5.27725	-2.2673	0.369104	14.3459	-6.89722	-3.36027	9.37664	-9.20533	-4.00231	6.64346	-20.8166	4.72833	14.3028	-5.45118
199.6	76.6476	63.3956	66.8061	62.3401	47.345	48.7858	38.485	30.0487	31.3476	23.6605	17.4361	20.9119	10.133	6.47253	12.2708	5.36256	1.66855	4.93279			199.6	-14.7212	-3.75864	-12.886	-2.14277	-6.10562	-1.1616	1.1007	13.7963	-6.11747	-2.56661	7.79927	-7.75515	-2.80515	5.53398	-18.9941	4.67596	14.5167	-4.12315
199.8	76.6453	63.1988	66.5006	62.2876	47.2258	48.1401	38.2832	29.8647	31.2088	23.9063	17.5868	20.825	10.4191	6.58145	12.278	5.25518	0.93408	4.91982			199.8	-14.0175	-4.2201	-11.4535	-2.46131	-7.32374	-0.64201	2.23381	13.4319	-5.35543	-2.18216	5.1677	-6.24941	-1.73555	4.40399	-16.9416	4.47308	13.6087	-3.31817
200	76.8111	62.9519	66.2318	62.2965	47.1016	47.6765	38.1176	29.5573	31.2053	24.1861	17.6195	20.7355	10.7484	6.66676	12.3919	5.17705	-0.01182	4.9916			200	-12.921	-4.16825	-10.1967	-2.68172	-8.23764	-0.39961	3.18503	13.2272	-4.52838	-2.37317	1.64525	-4.79772	-0.91737	3.40905	-14.6579	4.1011	12.1944	-3.11791
200.2	77.0647	62.8706	65.9654	62.3192	47.0906	47.3702	37.936	29.2912	31.2439	24.3704	17.4846	20.6452	11.0325	6.76195	12.5347	5.1338	-0.95637	5.05403			200.2	-11.2805	-3.70119	-9.26646	-2.50362	-8.4558	-0.43264	4.45699	13.0174	-4.02917	-2.85996	-2.03214	-3.61852	-0.17667	2.86588	-12.5277	3.53159	10.3198	-3.36559
200.4	77.3276	62.7644	65.6602	62.3737	47.0681	47.1401	37.7319	29.1154	31.1048	24.4244	17.1851	20.3598	11.2572	6.88194	12.4418	5.16195	-1.8469	4.95045			200.4	-9.52744	-3.37982	-8.84037	-2.09311	-8.13127	-0.77078	5.9395	12.68	-4.00539	-3.34639	-5.66248	-2.92117	0.338734	2.74554	-10.9707	2.99541	8.29325	-3.97244
200.6	77.6384	62.5949	65.4309	62.4177	47.1166	47.0112	37.5028	29.0918	30.8307	24.3784	16.6825	19.8764	11.3912	6.94248	12.0858	5.17338	-2.61814	4.7121			200.6	-8.022	-2.89748	-8.84652	-1.73551	-7.00088	-1.21075	7.47617	12.2146	-4.40531	-3.6445	-8.40423	-2.46018	0.342752	3.14935	-9.52323	2.62171	6.38511	-4.52636
200.8	78.0701	62.1577	65.2485	62.4726	47.1234	46.9228	37.342	29.1231	30.4636	24.3563	15.9907	19.2901	11.4523	6.73986	11.4924	5.36723	-3.30492	4.35173			200.8	-6.83381	-2.41478	-8.96774	-1.68336	-5.4718	-1.55017	8.73941	11.8592	-5.08639	-3.80641	-9.88934	-2.11002	-0.156	3.97501	-7.84532	2.65731	5.43855	-4.87742
201	78.639	61.4765	65.1916	62.4836	47.0593	46.916	37.1665	28.9899	30.0621	24.3615	15.3023	18.7427	11.4458	6.31045	10.6452	5.62707	-3.81688	3.92678			201	-6.03207	-1.36587	-9.06599	-1.62933	-3.75	-1.8576	9.85234	11.8943	-6.02461	-3.52109	-9.57013	-1.74112	-1.0826	5.48199	-6.32156	3.07143	5.22452	-4.99566
201.2	79.3327	60.558	65.3318	62.5171	46.8802	47.1188	37.0892	28.8099	29.7482	24.3966	14.7793	18.3298	11.4026	5.87639	9.714	5.92351	-4.10534	3.55266			201.2	-5.66086	-0.1341	-9.17	-1.60455	-2.65152	-2.25229	10.3216	12.2314	-7.20683	-2.956	-8.16525	-1.72024	-2.35586	6.58441	-5.01574	3.68781	5.27862	-5.21908
201.4	80.0373	59.6109	65.5595	62.5091	46.6923	47.5087	37.0522	28.6906	29.625	24.4419	14.5013	18.1158	11.2526	5.44124	9.01341	6.18491	-4.1728	3.41175			201.4	-5.4862	1.42802	-9.2571	-1.31421	-1.87677	-2.68618	10.4151	13.263	-8.50463	-2.28452	-6.0511	-1.99262	-3.39353	7.44335	-4.0634	4.63679	5.82107	-5.56944
201.6	80.6718	58.6806	65.7832	62.5577	46.4445	48.0924	37.0985	28.4953	29.6637	24.4211	14.4268	18.1168	10.9951	5.08436	8.48809	6.47742	-4.1039	3.56155			201.6	-5.7061	3.04017	-9.51404	-0.88002	-1.61477	-3.20132	9.83907	14.7891	-9.79409	-1.78568	-3.78794	-2.5205	-3.97944	7.60283	-3.70758	5.52527	7.12551	-6.17035
201.8	81.1082	57.776	66.0625	62.5809	45.974	48.7699	37.233	28.1967	29.8485	24.2467	14.5475	18.3349	10.6397	4.84374	8.06028	6.6378	-3.93491	3.97213			201.8	-6.39536	4.32845	-10.0851	0.032242	-1.5816	-3.94018	9.16286	16.4658	-11.0546	-1.49538	-1.56744	-3.21801	-3.94943	7.14421	-4.00082	6.27138	8.45308	-7.17915
202	81.2289	56.9337	66.5112	62.5059	45.263	49.5152	37.44	28.0238	30.2025	23.9404	14.8509	18.7417	10.183	4.72002	7.84129	6.66872	-3.67585	4.60768			202	-7.39932	5.13848	-10.77	1.32012	-2.20791	-4.83538	8.66782	17.3842	-12.3067	-1.26828	0.399198	-4.39952	-3.32276	5.49027	-4.61897	7.04253	9.54244	-8.41847
202.2	81.0064	56.0712	67.0132	62.2909	44.4586	50.2151	37.5661	27.9109	30.6625	23.5578	15.242	19.3086	9.58737	4.49595	7.84089	6.63814	-3.42415	5.41662			202.2	-8.40545	5.61424	-11.2883	2.948	-2.95012	-5.73313	8.32705	17.8259	-13.1786	-0.81989	2.05328	-5.80261	-2.24938	3.53391	-5.42192	7.95338	10.9031	-9.76401
202.4	80.5076	55.4286	67.5332	61.9907	43.7649	50.8291	37.5759	28.0056	31.1351	23.0816	15.6968	20.0341	8.96368	4.39464	7.92017	6.52867	-3.07072	6.28953			202.4	-9.63454	5.98161	-11.4546	4.33141	-3.91309	-6.51845	7.79964	17.8702	-13.6182	-0.27443	3.41891	-7.37938	-1.38379	1.30645	-5.87904	8.68274	12.3257	-11.0152
202.6	79.9628	54.9917	67.9122	61.7805	43.0711	51.1873	37.5607	28.2508	31.4047	22.7481	16.2023	20.775	8.5089	4.32848	8.1532	6.43704	-2.68987	7.13016			202.6	-10.7661	6.47911	-11.1969	5.62942	-4.69119	-7.18276	7.57889	17.9923	-13.4839	0.390619	4.72938	-9.05547	-0.66604	-0.75781	-6.11132	9.43449	13.7954	-12.1194
202.8	79.5002	54.7615	68.1152	61.6626	42.4399	51.3281	37.5299	28.5326	31.4552	22.4972	16.6046	21.4753	8.24978	4.31383	8.51617	6.39944	-2.34517	7.88348			202.8	-11.5978	7.26521	-10.8443	6.71917	-5.14083	-7.67494	7.39342	18.2958	-12.919	1.3198	5.95923	-10.8932	-0.12184	-2.41189	-6.51648	10.3606	15.2948	-13.039
203	79.0864	54.8136	68.1329	61.6073	42.0183	51.3066	37.4993	28.6988	31.3501	22.3031	16.763	22.2137	8.04483	4.35891	8.97818	6.34271	-2.08749	8.48531			203	-11.6571	7.6345	-10.6662	7.74114	-5.64738	-8.33523	7.0827	18.4015	-12.0208	2.04474	6.27481	-12.7925	0.534885	-3.82916	-7.38713	11.0049	16.2977	-14.0567
203.2	78.6097	55.1799	68.1275	61.559	41.7808	51.1983	37.4945	28.7828	31.195	22.1145	16.7849	22.8321	7.89581	4.51803	9.42281	6.18845	-1.82592	8.93281			203.2	-11.0189	7.58447	-10.71	8.64437	-6.43558	-9.15463	6.61454	17.9477	-10.8814	2.3676	5.65998	-14.4799	1.27007	-5.31184	-8.64102	11.2294	16.2759	-15.1189
203.4	78.189	55.5663	68.1471	61.6355	41.6531	51.0799	37.649	28.6102	31.0147	21.9946	16.5913	23.2645	7.91127	4.5582	9.79372	6.11589	-1.68657	9.18319			203.4	-9.71259	6.78441	-10.7857	9.67317	-7.11547	-9.96491	5.9263	16.6287	-9.60008	2.63151	4.33726	-15.6082	2.10828	-7.07893	-10.1467	11.2146	15.05	-16.073
203.6	77.6829	55.9007	68.2647	61.6842	41.6713	51.0539	37.8834	28.3828	30.9218	21.6841	16.1877	23.5868	7.90664	4.54472	10.0472	5.97637	-1.52661	9.23798			203.6	-8.05561	4.88285	-10.8321	10.6786	-7.57545	-10.5881	5.07944	14.896	-8.58987	2.83035	2.72246	-16.2894	3.05036	-8.23161	-11.6028	11.1392	13.0182	-16.9137
203.8	77.107	56.3438	68.4037	61.7471	41.8108	51.0613	38.1241	28.2366	30.8511	21.2211	15.739	23.8204	7.7786	4.57967	10.185	5.62764	-1.30942	9.06573			203.8	-6.27109	2.3165	-10.4214	11.562	-8.11728	-10.7595	4.53462	12.7396	-7.78825	3.00039	1.12108	-16.2887	3.92479	-8.59819	-12.6865	10.8133	10.6032	-17.2342
204	76.5927	56.6529	68.4061	61.8275	41.8406	51.0167	38.418	28.1111	30.7608	20.7224	15.2549	23.7276	7.65822	4.58392	10.0226	5.19768	-1.09277	8.64938			204	-4.99736	-0.86428	-9.6702	12.0346	-8.70582	-10.4086	4.444	10.5358	-7.02085	3.3191	-0.39715	-15.6019	4.4941	-8.40045	-13.0522	10.5736	7.85079	-16.979
204.2	76.2359	56.9556	68.1112	61.8679	41.8277	50.7981	38.7064	27.9547	30.5795	20.2759	14.7028	23.4282	7.51142	4.55966	9.61539	4.73161	-0.87586	7.95254			204.2	-4.42837	-3.95979	-8.62029	11.9592	-9.14251	-9.3393	4.76713	8.21968	-6.34165	3.98044	-1.45822	-14.3327	4.74306	-7.64962	-12.678	10.6715	4.71201	-15.9567
204.4	76.0292	57.2007	67.5892	61.833	41.7514	50.364	38.8894	27.7178	30.3373	19.939	14.16	22.9305	7.27926	4.54406	9.10385	4.20829	-0.62595	7.03686			204.4	-4.54453	-6.77758	-7.43539	11.3266	-9.8234	-7.75491	5.54212	5.97508	-5.66408	4.7633	-2.08654	-12.623	4.73394	-6.37974	-11.7375	11.2258	1.6479	-14.4558
204.6	75.9629	57.449	66.8996	61.7907	41.6907	49.744	38.9076	27.2855	30.159	19.7868	13.8295	22.2683	7.00418	4.4989	8.5974	3.62345	-0.36566	5.9878			204.6	-5.244	-9.11447	-6.04723	10.3887	-10.4074	-5.7496	6.71565	3.82935	-4.90085	5.5343	-2.32729	-10.5642	4.44909	-5.01855	-10.3834	11.8661	-1.36871	-12.7021
204.8	75.995	57.6456	66.167	61.773	41.7385	49.0857	38.8803	26.7645	30.0905	19.9049	13.8037	21.4349	6.76726	4.48371	8.25843	3.15034	-0.04658	4.98947			204.8	-6.52953	-11.2129	-4.99689	9.22593	-11.038	-3.89748	7.64106	1.98286	-4.26297	6.09055	-2.48555	-8.78879	3.99397	-4.45637	-8.88654	12.2375	-4.41579	-11.1982
205	76.0193	57.8928	65.5471	61.7981	41.9164	48.538	38.82	26.2928	30.1425	20.1824	14.1143	20.661	6.54644	4.56397	8.27899	2.82261	0.293035	4.25046			205	-7.99874	-12.2184	-4.43146	7.97662	-11.0258	-2.19814	8.46876	1.30129	-3.84451	6.42542	-1.93556	-7.27536	3.66154	-3.55416	-7.49538	12.3964	-6.51635	-9.96628
205.2	76.1344	58.0225	65.2059	61.9099	42.1561	48.2274	38.8628	25.8698	30.4249	20.5591	14.5957	20.0807	6.54165	4.69166	8.66389	2.68742	0.481651	3.88921			205.2	-9.68387	-12.4736	-4.25529	6.58139	-11.1376	-0.78481	9.23713	1.586	-3.68492	6.34479	-1.0796	-6.0237	3.40248	-2.92265	-6.01959	12.16	-7.65762	-9.09163
205.4	76.2294	58.0574	65.0975	61.8916	42.3842	48.1715	38.888	25.6069	30.9619	20.9283	15.2114	19.7976	6.66652	4.7495	9.29797	2.58081	0.534008	3.91515			205.4	-11.209	-12.1912	-4.45931	5.22132	-11.0977	0.152929	10.0037	2.58152	-3.69569	5.85182	0.133621	-5.18535	2.97259	-2.23907	-4.43011	11.4294	-7.86809	-8.60835
205.6	76.3672	58.1386	65.0907	61.7717	42.6082	48.3011	38.922	25.5713	31.5089	21.4102	15.8114	19.6761	6.91241	4.78549	10.1134	2.58605	0.513031	4.21004			205.6	-12.3574	-11.0328	-5.37954	3.88611	-11.0924	0.222528	10.5361	4.01852	-4.05124	5.26447	1.69091	-5.32693	2.25905	-1.75101	-3.272	10.3975	-7.25635	-8.57468
205.8	76.4733	58.2275	65.0797	61.5596	42.801	48.6008	38.8028	25.7656	32.0314	21.8193	16.18	19.7083	7.22939	4.72862	10.9476	2.60761	0.349389	4.69422			205.8	-13.1026	-8.58962	-6.76998	2.78323	-10.5874	-0.43428	10.9936	6.36717	-4.54257	4.76454	3.77011	-6.28023	1.3268	-0.56557	-2.61901	9.28847	-5.42252	-8.9246
206	76.5385	58.4234	65.0412	61.2597	43.0688	48.978	38.5048	26.1584	32.4376	22.1327	16.3965	19.8503	7.64161	4.69894	11.6879	2.60562	0.174486	5.26799			206	-13.9443	-5.36129	-7.99491	1.67242	-10.0853	-1.46454	11.032	8.62683	-5.22136	4.21307	5.80698	-7.79418	-0.05433	0.443888	-2.29145	7.90764	-3.06559	-9.29338
206.2	76.4421	58.6675	64.9742	60.9489	43.2931	49.2668	38.0016	26.7186	32.5795	22.3808	16.4872	19.9567	8.01066	4.7839	12.2606	2.618	0.004653	5.78714			206.2	-14.421	-2.24547	-9.13119	0.869729	-9.1233	-2.76805	10.8023	10.729	-5.93639	3.61933	7.69082	-9.63382	-1.61895	1.97389	-2.57469	6.52303	0.110603	-9.73006
206.4	76.1852	59.0821	64.9227	60.7079	43.541	49.4062	37.4967	27.3866	32.4919	22.5963	16.3912	19.9756	8.34232	5.12164	12.5995	2.71755	-0.11625	6.10819			206.4	-14.5608	0.516943	-10.4443	0.188045	-7.77188	-4.24119	10.0693	12.4209	-6.87299	2.93904	9.23382	-11.7767	-3.18302	3.79416	-3.4755	5.06415	3.63146	-10.2828
206.6	75.7571	59.4527	65.0284	60.4874	43.7323	49.4978	37.0342	28.0472	32.4639	22.736	16.1304	20.1115	8.56385	5.6445	12.7802	2.9079	-0.21058	6.39878			206.6	-14.6111	2.13829	-11.5948	-0.5214	-6.65019	-5.7114	8.70972	13.3713	-7.49825	1.82994	10.2017	-13.4322	-4.582	5.16176	-4.48452	3.47746	7.05744	-10.8468
206.8	75.3	59.6345	65.3933	60.3344	43.7398	49.6506	36.698	28.564	32.5568	22.8628	15.8328	20.3206	8.71641	6.18361	12.8932	3.16892	-0.26186	6.70949			206.8	-14.6355	2.79458	-12.3905	-1.29925	-5.85567	-6.86853	6.78966	13.4916	-7.65555	0.404322	10.9843	-14.1887	-5.74288	5.78012	-5.33104	1.88941	10.198	-11.2467
207	74.9998	59.4194	65.915	60.3949	43.4941	49.8219	36.5753	28.9762	32.719	23.0146	15.3847	20.5539	8.84656	6.60522	12.9806	3.52928	-0.42931	7.00859			207	-14.5457	2.27031	-12.9111	-1.85987	-5.53642	-7.76692	4.44018	13.0015	-7.46923	-1.1886	11.398	-14.1504	-6.6656	5.68839	-6.06734	0.541512	12.6515	-11.5014
207.2	74.8126	58.9222	66.4418	60.5434	43.0305	50.0748	36.6537	29.3065	32.987	23.1108	14.7693	20.8447	8.93495	6.78238	13.0211	3.80402	-0.61007	7.30766			207.2	-14.5946	1.42409	-13.0192	-2.37451	-5.57009	-8.36681	1.90073	12.4009	-7.16656	-2.85737	11.3288	-13.8039	-7.47933	5.41072	-6.50434	-0.59919	14.6447	-11.6601
207.4	74.8448	58.1473	66.7186	60.8262	42.2977	50.2457	36.859	29.4106	33.2845	23.242	13.9864	21.1121	9.08176	6.67042	13.0183	4.06531	-0.88371	7.55154			207.4	-15.1893	0.492626	-12.5991	-2.91592	-6.40096	-8.4426	-0.32865	11.6676	-6.5942	-4.78828	10.4521	-13.1443	-8.12628	4.61456	-6.72003	-1.6265	16.1696	-11.7088
207.6	75.0981	57.2371	66.6647	61.2841	41.4659	50.2069	37.263	29.2616	33.4021	23.4162	13.0802	21.1353	9.34435	6.31198	12.8442	4.35367	-1.148	7.5299			207.6	-16.0372	-0.38574	-12.0072	-3.2265	-7.51676	-7.95903	-1.84926	10.9682	-5.8983	-6.27801	8.66251	-12.2826	-8.36648	3.73201	-6.7945	-2.30351	17.0278	-11.6555
207.8	75.4594	56.5011	66.24	61.8286	40.776	49.7756	37.8392	29.0335	33.2092	23.6595	12.1898	20.9438	9.66849	5.94586	12.4689	4.74045	-1.32594	7.15045			207.8	-17.1166	-1.0888	-11.1083	-3.48541	-8.45541	-6.84111	-2.74448	10.1192	-5.37063	-7.17401	5.87063	-11.3095	-8.28607	2.78069	-6.69842	-2.60862	17.0053	-11.2478
208	75.8214	56.0374	65.6325	62.4216	40.2423	49.1477	38.5419	28.6942	32.827	23.9182	11.411	20.4937	10.0387	5.59308	12.0334	5.16043	-1.4335	6.5252			208	-18.2622	-0.96744	-10.1517	-3.80134	-8.33168	-5.50837	-3.12527	9.97021	-5.03785	-7.70862	2.87194	-10.3884	-7.90557	2.72033	-6.45757	-2.66957	17.1829	-10.7795
208.2	76.2381	55.8622	64.9261	63.129	39.8938	48.408	39.3023	28.2725	32.3203	24.2083	10.8893	19.7954	10.4801	5.28456	11.6022	5.69492	-1.60428	5.69718			208.2	-19.3039	-0.57932	-9.40423	-4.0882	-7.08515	-4.19153	-3.03941	10.3448	-4.71939	-8.18671	0.221569	-9.67712	-7.17869	3.02463	-6.071	-2.55844	17.2855	-10.7637
208.4	76.7256	55.8473	64.457	63.8404	39.7732	47.7902	40.1609	27.966	31.7006	24.4497	10.7139	18.9501	10.965	5.098	11.263	6.31315	-1.78017	4.87068			208.4	-19.902	-0.05386	-8.82129	-4.16458	-4.68555	-2.97315	-2.7156	10.9759	-4.26129	-8.07651	-1.69235	-9.01774	-6.11851	3.65702	-5.58486	-2.19245	17.0863	-11.1004
208.6	77.2602	56.0081	64.2227	64.5241	39.8103	47.3635	40.9904	27.933	31.1469	24.585	10.8838	18.2193	11.5182	5.06403	10.9892	6.934	-2.00379	4.15667			208.6	-20.0718	0.620281	-8.06741	-4.23601	-1.84466	-1.86598	-2.13379	11.6677	-3.84834	-7.62937	-3.1586	-8.31356	-4.93599	4.56755	-5.11858	-1.57258	16.8508	-11.5953
208.8	77.7763	56.133	64.1271	65.1138	40.0311	47.1683	41.6827	28.0884	30.7683	24.6304	11.2925	17.6921	12.117	5.08367	10.8452	7.43232	-2.27898	3.6143			208.8	-19.7851	1.43612	-7.2432	-4.22736	0.85462	-0.92017	-1.46691	12.2884	-3.24906	-7.22898	-4.35542	-7.43086	-3.94355	5.69999	-4.70662	-0.84357	16.6639	-12.0724
209	78.1656	56.2507	64.034	65.469	40.3844	47.1176	42.0626	28.3086	30.5289	24.6208	11.8413	17.3922	12.6173	5.14242	10.683	7.69157	-2.58268	3.16447			209	-18.853	2.13712	-6.53578	-4.00738	3.20953	-0.07113	-0.82473	12.3026	-2.33859	-6.69032	-5.23821	-6.43464	-3.20031	6.68552	-4.38975	0.001627	16.4096	-12.5395
209.2	78.3737	56.45	63.9601	65.5983	40.8771	47.1906	42.2655	28.5212	30.2807	24.6363	12.3822	17.3031	13.0507	5.2996	10.5501	7.80809	-2.78403	2.83213			209.2	-17.5958	3.02034	-5.97086	-3.51163	4.99944	0.534564	-0.31546	11.9433	-1.4373	-5.57981	-5.4465	-5.42957	-2.50548	7.87099	-4.41926	0.931797	15.8486	-12.5051
209.4	78.308	56.7897	63.8183	65.5577	41.5853	47.3615	42.1623	28.8129	30.1276	24.5869	12.9428	17.436	13.3951	5.48839	10.3914	7.73914	-2.8379	2.58034			209.4	-16.2399	4.10262	-5.15071	-2.81347	5.93451	0.693283	0.046597	11.5923	-0.79857	-4.22332	-5.17166	-4.66706	-1.94699	9.44917	-4.63195	1.82894	15.4043	-11.8553
209.6	77.7818	57.1725	63.6243	65.2097	42.4929	47.5481	41.7353	29.1353	30.0226	24.4516	13.61	17.6679	13.4963	5.72909	10.2571	7.47049	-2.7037	2.43069			209.6	-15.1706	4.95942	-4.10788	-2.01853	5.76821	0.826752	0.07645	11.0355	-0.27428	-3.28754	-4.64489	-4.07136	-1.90117	10.9202	-4.64553	2.26322	14.7011	-10.5486
209.8	76.9455	57.5838	63.4181	64.7323	43.2777	47.632	41.1265	29.4271	29.9502	24.2366	14.2135	17.9198	13.3774	5.91668	10.0177	7.12402	-2.55047	2.31523			209.8	-14.2443	5.14329	-3.19263	-1.16921	4.58354	0.695126	0.045359	9.97125	0.133981	-2.66156	-3.93582	-3.67825	-2.11826	12.1737	-4.56393	2.32196	14.1229	-9.44562
210	75.9154	57.9945	63.2082	64.1554	43.9191	47.5887	40.543	29.6361	29.9669	23.9296	14.6107	18.2458	13.1493	5.9204	9.75706	6.76255	-2.37115	2.20113			210	-13.6882	4.73413	-2.14647	-0.25145	2.32015	0.626798	0.158405	8.30618	0.454808	-2.06145	-3.20659	-3.14409	-2.42518	12.1446	-4.16215	2.20034	13.1677	-8.38282
210.2	74.8943	58.2371	62.997	63.4747	44.3986	47.415	39.8581	29.7022	30.2182	23.5302	14.8939	18.6437	12.792	5.74687	9.51244	6.30014	-2.22396	2.13214			210.2	-13.6345	3.92447	-0.83749	0.59182	-0.80685	0.724155	0.236162	6.08538	0.945	-1.62958	-2.82602	-2.13968	-3.04882	10.5232	-3.66071	1.6945	12.3552	-7.36536
210.4	73.9577	58.2998	62.736	62.749	44.6241	47.1705	39.0751	29.5154	30.5641	23.1516	14.9694	19.0523	12.2888	5.40165	9.41437	5.73396	-2.21956	2.143			210.4	-13.8456	3.18654	0.152531	1.55532	-4.37093	1.14244	0.329637	3.7244	1.38267	-1.44132	-2.60883	-1.03956	-3.84069	7.60227	-3.32524	0.808353	11.5036	-6.53363
210.6	73.3403	58.2492	62.4585	62.1685	44.6069	46.928	38.3566	29.0892	30.9981	22.9532	14.7214	19.4398	11.8503	4.90378	9.51892	5.25531	-2.34352	2.29079			210.6	-14.1424	3.00766	0.906036	2.56979	-7.56705	1.43732	0.418255	1.84529	1.50534	-1.19536	-2.21322	-0.0953	-4.55015	3.89992	-3.38485	-0.139	10.9653	-6.03267
210.8	72.9488	58.0947	62.1587	61.694	44.4327	46.813	37.8309	28.4132	31.5252	22.9842	14.1669	19.8252	11.5451	4.28314	9.8384	4.91452	-2.40916	2.56483			210.8	-14.7073	3.05951	1.71401	3.68497	-10.4993	1.79062	0.582522	0.64702	1.28313	-0.84144	-1.76012	0.430396	-5.10493	-0.59174	-3.57994	-0.89764	10.3301	-5.67529
211	72.8036	57.9808	61.8391	61.3953	44.1061	46.6524	37.4214	27.6507	31.9947	23.2196	13.5755	20.0539	11.3402	3.76951	10.2404	4.72077	-2.21563	2.85662			211	-15.6682	3.0492	2.29048	4.51806	-13.675	2.32076	0.761533	0.221347	0.875311	-1.02001	-1.66083	0.543291	-5.77786	-5.29779	-3.91011	-1.85337	9.50297	-5.46889
211.2	72.8688	58.0085	61.5202	61.2865	43.6835	46.455	37.2268	26.8708	32.2368	23.5319	13.0297	20.0656	11.1974	3.44516	10.5732	4.6496	-1.73901	3.08482			211.2	-16.3979	2.93016	2.41671	5.18956	-16.3235	2.88267	1.23271	0.502712	0.077454	-1.16339	-1.95178	0.396788	-6.38003	-9.7502	-4.03831	-2.55916	8.21279	-5.32793
211.4	73.1113	58.2241	61.3668	61.2877	43.2125	46.2911	37.3812	26.1302	32.3269	23.8398	12.6453	19.9218	11.0699	3.37307	10.8029	4.71513	-0.99715	3.29527			211.4	-16.8093	3.19346	2.2498	5.49412	-17.7319	3.43446	1.91803	1.2731	-1.23432	-1.17546	-2.35667	0.173496	-6.80734	-13.6556	-3.85094	-2.69358	6.83111	-5.14007
211.6	73.5066	58.6222	61.4291	61.4445	42.7656	46.2524	37.7787	25.5933	32.2816	23.9776	12.4918	19.6581	10.9024	3.56334	10.952	4.77418	-0.11405	3.46537			211.6	-16.7068	3.80524	1.39015	5.4711	-17.4331	3.70351	2.61931	2.77381	-3.22375	-1.16904	-2.43731	-0.47103	-6.93453	-16.0385	-3.84532	-2.33409	6.14964	-5.47448
211.8	74.137	59.1373	61.7501	61.72	42.4027	46.2159	38.2148	25.2837	32.1202	23.9807	12.6094	19.3012	10.7129	3.89604	11.0146	4.79693	0.706533	3.53251			211.8	-16.05	4.53941	-0.02249	4.96114	-15.7322	3.75967	3.35298	4.4877	-5.4988	-1.41061	-2.34734	-1.46262	-7.01912	-17.2627	-4.21306	-1.74818	5.69588	-6.22831
212	74.9027	59.4787	62.2957	62.0273	42.1483	46.2969	38.6553	25.0836	31.9062	23.9288	12.8141	18.9807	10.4726	4.17203	10.9721	4.75565	1.29996	3.58799			212	-14.628	5.26886	-1.45534	4.23051	-12.476	3.64267	4.06524	6.13807	-7.73664	-1.2435	-2.23898	-2.43833	-7.00558	-17.2574	-4.88835	-0.8347	5.52687	-7.16486
212.2	75.6528	59.6365	62.9774	62.3316	42.028	46.5793	38.9744	24.9874	31.7435	23.8835	13.0557	18.8976	10.1446	4.3228	10.8912	4.6078	1.66685	3.65867			212.2	-12.8115	5.8475	-2.57027	3.16677	-8.69122	3.53086	4.29396	7.65751	-9.59261	-1.24525	-2.40755	-3.55328	-6.99868	-16.3104	-5.8402	0.27384	5.76173	-8.29548
212.4	76.2501	59.5371	63.6186	62.5551	42.1254	46.9498	39.048	24.9902	31.6134	23.8435	13.2562	18.9916	9.7281	4.44041	10.8008	4.30439	1.90153	3.73958			212.4	-11.0653	5.39923	-3.28197	1.72157	-5.1788	3.2774	3.71485	9.135	-10.6014	-1.47809	-2.8729	-4.64091	-7.1035	-14.6106	-6.75062	1.24845	6.15756	-9.31591
212.6	76.6376	59.2298	64.1319	62.5806	42.195	47.3002	38.8735	24.9507	31.4516	23.845	13.3549	19.2526	9.27097	4.43229	10.6946	3.87337	1.91394	3.84172			212.6	-9.62122	3.48172	-3.63663	0.416814	-2.53497	2.93203	2.77331	10.0094	-10.6447	-1.45394	-3.65495	-5.50092	-7.21461	-12.9109	-7.24525	2.39971	6.03655	-9.74958
212.8	76.704	58.8541	64.4869	62.4387	42.2398	47.6503	38.4875	25.0046	31.2021	23.7796	13.3539	19.5599	8.76455	4.43974	10.5792	3.32616	1.91777	4.06148			212.8	-8.73125	0.507895	-3.65142	-0.72117	-1.10443	2.41926	1.56487	10.789	-10.2926	-1.03305	-4.43396	-5.98607	-7.17719	-10.7492	-7.21569	3.39895	5.50889	-9.27141
213	76.46	58.509	64.6961	62.1693	42.2648	47.9699	37.8683	25.266	30.876	23.5064	13.442	19.8042	8.26993	4.46713	10.4596	2.67029	1.89117	4.3515			213	-8.42591	-2.8375	-3.5627	-1.66612	-0.92757	1.45247	0.265858	11.5195	-9.99466	-0.80135	-5.07973	-6.60465	-6.89926	-8.08907	-6.95759	4.29294	5.14496	-8.39125
213.2	75.8877	58.2408	64.8551	61.7364	42.2283	48.2241	37.0876	25.8038	30.6503	22.9803	13.6427	19.9348	7.79101	4.5586	10.4207	1.97635	1.85783	4.73618			213.2	-8.84298	-6.33607	-3.43009	-2.37514	-1.9835	0.559124	-0.86194	12.0655	-9.54763	-0.81957	-5.32177	-6.96016	-6.33121	-5.43715	-6.33013	4.79449	5.11455	-7.05598
213.4	75.1975	58.1349	65.0279	61.2738	41.9069	48.4499	36.3138	26.4657	30.566	22.3126	13.8427	20.0888	7.38091	4.48386	10.5103	1.38122	1.6153	5.1435			213.4	-9.70051	-10.0742	-3.23931	-2.49691	-3.86922	-0.14962	-1.35088	11.6809	-8.91436	-0.72823	-5.44757	-7.1718	-5.16564	-3.83237	-5.72717	5.25945	5.21822	-5.91143
213.6	74.4181	58.1812	65.216	60.7268	41.5167	48.6741	35.6178	27.1377	30.6083	21.5524	13.9724	20.1975	7.01424	4.32191	10.6998	0.923559	1.25506	5.50622			213.6	-10.7772	-13.2474	-2.6924	-2.12412	-6.36467	-0.41323	-1.43604	10.4428	-8.16588	-0.70393	-5.66157	-7.17891	-3.7298	-3.17769	-5.11925	5.42228	5.41758	-4.78423
213.8	73.6667	58.3958	65.4307	60.0981	41.2049	48.9316	35.0191	27.8378	30.7875	20.8245	14.2524	20.2993	6.75996	4.26737	11.038	0.65101	0.789803	5.79559			213.8	-11.8289	-15.358	-2.29315	-1.29592	-8.21911	-0.74758	-1.33171	8.914	-7.20092	-0.74024	-5.73463	-7.3633	-2.21618	-2.82776	-4.94443	5.43818	6.14068	-4.16349
214	73.0707	58.9242	65.6548	59.4621	41.082	49.2891	34.5589	28.624	31.1377	20.2293	14.6811	20.4564	6.71675	4.50601	11.6919	0.645067	0.423461	6.08761			214	-12.5519	-16.376	-2.20262	0.083495	-9.38148	-1.24902	-0.95366	7.73024	-5.89971	-0.61317	-5.59163	-7.62801	-0.54944	-3.01399	-4.82323	5.58925	6.94949	-3.77731
214.2	72.7514	59.5932	65.9032	58.9078	41.021	49.7293	34.3781	29.3274	31.5296	19.8783	15.2499	20.5959	6.98144	4.92911	12.5708	0.948397	0.241413	6.39958			214.2	-13.0657	-16.2671	-2.39685	1.98025	-9.69757	-2.45388	-0.18366	6.95847	-4.35055	-0.19538	-5.2419	-7.97725	1.21506	-3.76454	-4.7497	6.14506	7.36748	-3.78033
214.4	72.6042	60.3185	66.07	58.5181	41.0065	50.1824	34.4598	30.0192	31.8915	19.7213	15.9217	20.6126	7.48185	5.52782	13.4824	1.46557	0.460353	6.72799			214.4	-13.3873	-15.0659	-3.11886	4.205	-9.72272	-4.03529	1.09314	6.52686	-2.89476	0.334852	-4.99193	-8.19372	2.8353	-4.49184	-4.72312	6.9316	7.18035	-3.92664
214.6	72.6649	60.9789	66.1338	58.2714	40.9853	50.5965	34.7408	30.7223	32.158	19.6805	16.6885	20.6264	8.09045	6.24361	14.3273	2.07681	1.11321	7.02665			214.6	-13.6583	-13.3366	-4.46064	6.01572	-9.44307	-5.66545	2.76798	6.38526	-1.55822	0.767787	-4.59291	-8.30728	4.02254	-5.25411	-4.68804	7.57044	6.46375	-4.22224
214.8	72.8572	61.4959	66.1544	58.0797	41	51.0524	35.1854	31.2407	32.3736	19.5997	17.4228	20.7458	8.65371	6.95822	15.0622	2.67638	1.92019	7.29181			214.8	-13.6699	-11.2492	-6.16939	7.40955	-8.81835	-6.96699	4.74795	6.2742	-0.73648	1.21765	-3.85839	-8.13211	5.11173	-6.20949	-4.54618	8.30341	5.67561	-4.34967
215	73.0924	61.7978	66.2785	57.9152	41.0954	51.507	35.8676	31.5761	32.6133	19.5359	18.0318	21.0678	9.071	7.5058	15.5427	3.23766	2.67366	7.52641			215	-13.4687	-9.10964	-8.0652	8.3388	-7.86398	-7.708	6.68957	5.74796	-0.68722	1.74907	-2.76769	-7.74002	6.06464	-6.90797	-4.64678	8.97557	5.00771	-4.50252
215.2	73.3508	62.0194	66.3367	57.8094	41.4617	51.8329	36.6148	31.9123	32.8198	19.5317	18.5383	21.5211	9.3896	7.89417	15.7685	3.70768	3.2384	7.64446			215.2	-12.9023	-7.51806	-9.83138	8.58707	-6.4937	-7.96386	8.1341	4.80165	-1.54191	1.94692	-1.57066	-7.47025	6.46674	-7.10507	-5.16177	8.98531	4.5452	-4.79444
215.4	73.7553	61.942	66.3287	57.7644	41.9496	51.919	37.3745	31.9271	32.9428	19.7253	18.7784	22.0106	9.70173	7.96888	15.7701	4.15203	3.42114	7.60697			215.4	-12.2	-6.35578	-11.0436	8.02177	-4.43866	-7.72725	8.873	4.07108	-2.635	1.73092	-0.08895	-7.38171	5.90404	-6.77298	-5.82523	8.19117	4.35215	-5.05734
215.6	74.2735	61.6552	66.1465	57.844	42.5574	51.7258	38.0163	31.6242	32.9777	20.0908	18.759	22.313	10.0313	7.78588	15.544	4.50508	3.22424	7.34874			215.6	-11.227	-5.59922	-11.698	7.31537	-1.99282	-7.36889	9.23831	3.88425	-3.80056	1.646	1.12358	-7.46595	4.99994	-6.33005	-6.44241	7.33597	4.56809	-5.49639
215.8	74.8862	61.2234	65.7362	58.0426	43.1479	51.2245	38.5506	31.1247	32.8624	20.5816	18.4812	22.3081	10.3838	7.35457	15.1135	4.76794	2.86021	6.93013			215.8	-10.0679	-5.67205	-11.7287	6.57148	-0.41113	-6.84296	9.28603	3.91131	-4.60519	1.62014	1.50334	-7.68804	3.80447	-6.24295	-6.8976	6.42626	4.74613	-6.13216
216	75.5396	60.6737	64.9844	58.2719	43.6407	50.4502	38.922	30.425	32.6052	21.0601	17.9607	21.9372	10.7202	6.74739	14.6028	4.87176	2.37678	6.52545			216	-9.12778	-7.07502	-11.0774	5.6601	-0.11431	-6.47211	9.30334	4.1732	-4.81556	1.76533	1.20178	-7.7464	2.33283	-6.86178	-7.18316	5.3058	4.48783	-6.70339
216.2	76.176	60.0423	64.015	58.5649	43.7545	49.4963	39.1842	29.5924	32.2362	21.5041	17.2121	21.2846	10.9024	6.03228	14.0224	4.85984	1.7785	6.24821			216.2	-8.36935	-9.07497	-9.97215	5.09547	-1.0603	-5.83582	9.66542	4.54871	-4.60814	2.40697	0.435177	-7.31616	0.944109	-7.82073	-7.24958	4.57562	4.01077	-6.97076
216.4	76.7305	59.545	63.0133	58.9218	43.7418	48.4844	39.2954	28.9211	31.8285	21.8072	16.491	20.4877	10.9286	5.52177	13.3707	4.71453	1.26578	6.11147			216.4	-8.01399	-11.1771	-8.485	4.55612	-3.39707	-4.93727	9.92827	5.06866	-4.48386	3.23535	-0.56398	-6.53236	-0.12745	-8.64929	-7.05706	3.92979	3.54586	-6.8232
216.6	77.1672	59.1116	62.283	59.317	43.6527	47.6197	39.3538	28.5271	31.4947	22.0149	15.9452	19.8534	10.9075	5.22697	12.8175	4.57201	0.755449	6.1528			216.6	-8.14436	-12.8223	-6.66705	3.68156	-6.45622	-3.62918	9.58481	5.81484	-4.21329	3.70086	-0.90137	-5.51715	-1.16918	-8.50816	-6.68399	3.09083	3.64871	-6.2818
216.8	77.4791	58.7391	61.8436	59.731	43.5191	46.9329	39.3352	28.377	31.3629	22.162	15.5091	19.489	10.8187	5.07367	12.423	4.44731	0.244986	6.29126			216.8	-8.87544	-14.205	-4.65513	2.51126	-9.63027	-1.97726	8.55027	6.51951	-3.75969	3.72896	-0.74209	-4.42116	-2.49813	-8.23453	-6.04211	1.91631	3.87863	-5.16608
217	77.6513	58.3875	61.6723	60.1488	43.1844	46.3798	39.3243	28.2877	31.2847	22.4045	15.0926	19.325	10.6947	4.96227	12.139	4.4629	-0.3574	6.37933			217	-9.78687	-15.2675	-2.69991	1.41105	-12.2091	-0.1062	7.07817	6.84483	-3.31783	3.47622	-0.23526	-3.64488	-3.88747	-7.86051	-5.20151	0.716859	3.68722	-4.08922
217.2	77.7583	58.0785	61.7572	60.4453	42.8993	45.9182	39.2878	28.202	31.199	22.629	14.6826	19.233	10.6451	4.90235	11.8638	4.60478	-0.86148	6.41272			217.2	-10.7271	-16.0045	-1.21052	0.439782	-14.1046	1.42288	5.2292	7.24955	-3.03431	3.17134	0.346152	-3.44324	-5.37271	-7.33457	-4.19769	-0.44919	3.31664	-3.14651
217.4	77.7756	57.8334	62.0231	60.5264	42.6502	45.6268	39.233	28.1831	31.156	22.8064	14.4044	19.2102	10.695	4.82939	11.723	4.79715	-1.23605	6.38943			217.4	-11.3683	-16.1059	-0.32711	0.06462	-14.6467	2.29261	3.62915	8.30229	-2.59806	3.20859	1.19641	-3.54792	-6.69097	-6.74674	-3.06939	-1.01719	3.00623	-2.73131
217.6	77.7678	57.7267	62.3664	60.4742	42.3733	45.4544	39.1693	28.1699	31.185	22.8927	14.2395	19.1906	10.7743	4.81294	11.7261	4.98622	-1.37066	6.43949			217.6	-11.544	-15.8105	0.207216	0.395828	-14.425	2.41783	2.66719	9.35852	-1.92171	3.68579	1.26216	-3.70704	-7.53013	-6.79997	-1.86607	-0.96608	2.33598	-2.38328
217.8	77.6768	57.6574	62.8451	60.345	41.9727	45.5216	39.1138	28.1092	31.2631	22.9543	14.1881	19.2284	10.8315	4.8907	11.8764	5.14354	-1.28228	6.73			217.8	-11.346	-14.4386	0.486806	1.33453	-12.8983	2.02366	2.50367	10.5126	-0.98441	4.60712	1.38422	-3.79741	-7.71778	-6.25983	-0.56772	-0.4289	1.77627	-2.27928
218	77.4654	57.7738	63.3482	60.1804	41.6192	45.8352	38.9673	28.1952	31.4641	22.8603	14.2517	19.339	10.8488	5.20071	12.0613	5.20995	-0.73234	7.16399			218	-10.9236	-12.1725	0.641985	2.359	-10.2572	1.55556	2.59857	11.7304	-0.14455	5.33595	1.54399	-3.68553	-7.61765	-5.16585	0.816596	0.232968	2.17043	-1.88257
218.2	77.0144	57.9739	63.8287	59.9154	41.3898	46.3437	38.7537	28.4251	31.7072	22.6527	14.4272	19.5642	10.7183	5.68712	12.297	5.13173	0.072169	7.52402			218.2	-10.7376	-9.90821	1.06764	2.71696	-6.65519	1.48665	2.49946	12.6748	0.814258	5.41983	2.18009	-3.41034	-7.64434	-4.03467	2.31178	0.520607	3.2	-1.23693
218.4	76.3311	58.2166	64.2638	59.5962	41.3272	46.896	38.483	28.748	31.9577	22.2759	14.7618	19.8188	10.4243	6.32395	12.4701	4.96118	0.911725	7.74631			218.4	-10.57	-8.00828	1.75269	2.49412	-2.75104	1.78323	2.10929	12.9192	1.55599	4.86272	3.38103	-2.93784	-7.56764	-2.71021	3.71455	0.479307	4.80937	-0.19207
218.6	75.5089	58.3469	64.5567	59.2635	41.3523	47.3996	38.3229	29.1176	32.0561	21.886	15.1353	19.9852	10.0869	6.9136	12.4352	4.7528	1.66983	7.72771			218.6	-10.6104	-6.55079	2.29009	1.80989	0.858323	2.2193	1.37059	12.3938	1.90037	4.05757	5.2295	-2.56704	-7.58224	-1.44773	4.88625	0.090245	6.49008	0.800954
218.8	74.6317	58.4132	64.5628	58.934	41.4483	47.6571	38.2352	29.4802	31.8981	21.4765	15.5697	19.8978	9.85714	7.46697	12.2202	4.47753	2.2991	7.3662			218.8	-10.6778	-5.69421	2.84009	0.729331	3.6457	2.7338	0.26811	11.1559	2.00436	3.00172	6.78991	-2.34046	-7.72509	-0.80999	5.90625	-0.51632	7.8683	1.7271
219	73.8949	58.3321	64.382	58.6574	41.5057	47.6527	38.2253	29.7076	31.4471	21.1107	16.0714	19.5482	9.75114	7.95334	11.8851	4.18938	2.71561	6.71157			219	-10.5969	-5.69972	3.15098	-0.31638	5.39494	3.13467	-0.61415	9.34576	2.19995	2.36669	7.33478	-2.31079	-7.67374	-0.95259	6.65176	-0.74366	8.86939	2.46635
219.2	73.359	58.2167	63.9621	58.4909	41.4714	47.4794	38.1674	29.8213	30.9323	20.7045	16.6775	18.9965	9.75912	8.39913	11.5714	3.86987	3.01309	5.93899			219.2	-9.67116	-6.16859	3.08966	-0.60731	5.98698	3.16862	-0.56498	7.15667	2.25625	2.43793	6.84491	-2.28547	-6.58498	-1.69977	7.12277	0.001714	9.51881	2.90491
219.4	73.0534	58.1088	63.3865	58.469	41.2622	47.3247	38.2294	29.8107	30.3671	20.3744	17.1636	18.394	9.89575	8.75168	11.3944	3.606	3.2672	5.28252			219.4	-8.1441	-7.46203	2.41435	-0.27232	4.86863	2.74509	0.33796	4.53128	2.03512	3.07638	5.08111	-2.28882	-4.85258	-3.3668	7.11005	1.37187	9.666	2.85769
219.6	72.9405	58.0731	62.7113	58.4997	40.9365	47.2086	38.383	29.6627	29.8559	20.0857	17.4982	17.7922	10.0738	9.02811	11.4216	3.4691	3.43355	4.88502			219.6	-6.45563	-9.13001	1.2961	0.617912	3.1187	1.87394	1.97115	2.13223	1.589	3.89434	2.80121	-2.22253	-2.64664	-5.36407	6.53999	3.21079	9.7328	2.30362
219.8	72.996	58.1185	62.0089	58.6159	40.6146	47.1262	38.6779	29.5558	29.4142	19.8933	17.6951	17.209	10.1793	9.29584	11.3821	3.50784	3.63871	4.59852			219.8	-5.15262	-11.2425	-0.29982	1.90051	0.871972	0.538336	3.65134	-0.1019	0.556338	4.5384	0.263898	-2.22372	-0.41595	-7.30034	5.31725	5.2706	9.94633	1.27105
220	73.0527	58.1002	61.3737	58.7697	40.3972	47.1317	38.9889	29.4374	29.0197	19.7713	17.8597	16.7911	10.1967	9.51375	11.2536	3.60307	3.80161	4.35628			220	-4.80215	-13.117	-2.05135	2.95512	-1.63296	-1.01763	4.58139	-1.94793	-0.86695	4.59681	-1.58935	-2.41339	1.26523	-9.18824	3.65807	6.76869	10.0586	-0.19018
220.2	73.1387	57.8723	60.9231	58.9938	40.2496	47.2118	39.376	29.2621	28.6103	19.8433	17.9771	16.5866	10.2329	9.62252	11.036	3.79935	3.87873	4.11385			220.2	-5.52289	-14.466	-3.7924	3.42663	-4.31999	-2.62892	4.63514	-3.29619	-2.21947	4.10054	-2.3922	-2.91522	1.83953	-10.5408	1.7804	7.46632	10.3095	-1.79347
220.4	73.2176	57.4631	60.4578	59.2175	40.1802	47.2231	39.7032	29.0036	28.2105	20.0235	18.0262	16.4656	10.1727	9.55551	10.6505	4.07537	3.85487	3.81244			220.4	-7.11648	-15.5907	-5.23759	3.42576	-6.59932	-4.14382	4.18754	-4.20394	-3.40314	3.23121	-2.63573	-3.77388	1.34064	-11.8407	-0.19134	7.57058	10.1045	-3.28291
220.6	73.2477	56.9404	60.0429	59.4475	40.0971	47.1876	39.8935	28.6179	27.8859	20.3692	17.9695	16.3932	9.97723	9.32578	10.0944	4.41093	3.72739	3.51266			220.6	-9.05604	-16.792	-6.34437	3.1619	-8.70451	-5.27634	3.48209	-4.74133	-4.60994	2.25349	-2.66378	-4.75037	0.136691	-12.7278	-2.07261	7.18792	9.01146	-4.62777
220.8	73.2367	56.4951	59.857	59.6401	40.0344	47.2907	39.8207	28.2301	27.7224	20.7679	17.8625	16.5084	9.64841	8.87623	9.6122	4.70018	3.46297	3.42129			220.8	-11.1222	-17.7605	-7.4297	3.00001	-10.6825	-6.08189	3.05279	-4.47314	-5.62723	1.56618	-3.08007	-5.64445	-1.28383	-13.3694	-3.95751	6.69899	7.20621	-5.78798
221	73.2216	56.1094	59.8599	59.9049	40.0064	47.5727	39.5999	27.8261	27.8229	21.2729	17.672	16.8142	9.24072	8.22339	9.33648	4.96043	3.04538	3.60199			221	-12.9142	-17.7748	-8.46672	3.3161	-12.1691	-6.68788	3.21029	-3.32165	-6.34227	1.28255	-3.64387	-6.20144	-2.45928	-12.8687	-5.85264	6.39341	5.31338	-6.80175
221.2	73.2061	55.9312	60.0521	60.1927	40.1021	48.0605	39.2275	27.459	28.2317	21.7336	17.4929	17.2862	8.75714	7.61568	9.32498	5.1423	2.57429	4.10779			221.2	-14.3965	-17.5626	-9.47444	4.18056	-13.0526	-7.19619	3.72376	-2.10646	-6.99452	1.38394	-5.00899	-6.73534	-3.11506	-11.7546	-7.89455	6.21432	3.26703	-7.54337
221.4	73.121	55.9341	60.4993	60.4942	40.3073	48.7846	38.7	27.1106	28.9348	22.2132	17.3208	17.8544	8.33269	7.15258	9.50655	5.15656	2.16903	4.80191			221.4	-15.5813	-16.6671	-10.3723	5.28372	-12.8971	-7.49188	4.1055	-0.67525	-7.35347	1.41654	-6.3809	-7.26413	-3.47231	-9.20861	-9.63174	5.87741	1.86371	-7.80508
221.6	72.9484	56.2436	60.9924	60.7824	40.7782	49.6071	38.0681	27.0153	29.7355	22.5558	17.2755	18.4275	8.04616	6.89797	9.79597	4.94122	2.06139	5.37406			221.6	-16.6614	-15.1054	-10.9141	6.07919	-12.0105	-7.62241	4.00544	0.893224	-7.40053	0.875441	-8.17842	-7.68256	-3.99151	-6.11038	-11.0372	5.38175	1.38711	-7.55649
221.8	72.7087	56.6047	61.4036	61.0662	41.3447	50.2951	37.48	26.9291	30.4961	22.8521	17.3111	18.871	7.93804	6.73639	10.1272	4.60104	2.21165	5.74076			221.8	-17.4628	-13.0038	-10.791	6.18527	-10.5601	-7.55276	3.66159	1.97657	-6.82868	0.079297	-9.42278	-7.83176	-4.64468	-2.75564	-11.9865	4.51088	1.43405	-6.91953
222	72.5929	57.0359	61.7729	61.3348	41.852	50.8279	37.0555	26.9331	31.2098	23.053	17.333	19.22	8.11464	6.61583	10.5242	4.25477	2.57502	5.98148			222	-17.8825	-11.6378	-9.99816	5.76273	-9.67862	-7.2399	3.25605	2.06994	-5.80368	-0.83193	-10.5021	-7.705	-5.15422	-0.07459	-12.365	3.43101	1.1478	-5.60441
222.2	72.539	57.3284	62.089	61.5724	42.0234	51.1521	36.839	26.9101	31.8225	23.2972	17.0532	19.4931	8.54602	6.25291	10.9147	3.95384	2.93989	6.18972			222.2	-18.0298	-10.5466	-8.75442	4.77946	-9.45012	-6.66822	2.65993	1.58923	-4.36873	-1.78232	-11.1012	-7.29632	-5.72135	1.75862	-12.2797	2.19083	0.486312	-3.73922
222.4	72.6147	57.5462	62.3545	61.7133	42.0266	51.2011	36.7852	27.0826	32.3017	23.3871	16.6426	19.8614	9.17442	5.83941	11.3502	3.75912	3.28571	6.43967			222.4	-17.4944	-9.91576	-7.4277	3.59601	-9.8934	-5.94409	2.02103	0.539961	-2.70337	-2.45603	-11.6743	-6.56544	-5.92435	2.58041	-11.9756	1.18857	-0.63745	-1.66949
222.6	72.8683	57.7006	62.6784	61.7935	41.9095	51.0982	36.8848	27.3909	32.8452	23.3664	16.2447	20.4544	9.88228	5.47249	11.9451	3.70279	3.53008	6.86952			222.6	-16.0775	-10.1513	-6.32107	2.60145	-10.7443	-5.26109	1.55373	-1.44374	-0.92293	-2.50921	-11.9086	-5.69057	-5.45877	2.56449	-11.494	0.457284	-2.04515	0.471291
222.8	73.2642	57.7998	62.9711	61.8134	41.7423	50.9017	36.986	27.8728	33.4796	23.2607	15.8642	21.2801	10.6086	5.2681	12.7424	3.76861	3.6123	7.47914			222.8	-13.828	-10.757	-5.58251	2.27543	-11.2846	-4.71622	1.32928	-3.26055	0.591297	-2.33427	-11.4213	-4.96532	-4.16411	2.42972	-10.8088	0.351384	-3.07183	2.3458
223	73.7081	57.8603	63.1744	61.7248	41.5285	50.6122	37.0546	28.4404	34.067	23.1773	15.555	22.1865	11.2476	5.23185	13.534	3.88815	3.60224	8.14683			223	-11.1749	-11.0302	-5.54459	2.54573	-10.9732	-4.64592	1.4386	-4.44202	1.63866	-1.87546	-10.4079	-4.63049	-2.48384	2.44096	-10.2746	0.68199	-2.92303	3.33469
223.2	74.1798	57.9343	63.2095	61.5879	41.4395	50.2478	37.1518	29.1316	34.5022	23.087	15.3847	23.0145	11.7267	5.3649	14.1436	4.08337	3.64817	8.66332			223.2	-8.59651	-10.7727	-5.88678	3.24274	-9.41094	-4.93754	1.72724	-4.61906	2.56239	-1.44876	-8.86024	-4.48411	-0.80263	3.08631	-9.74336	1.16911	-1.17436	3.41114
223.4	74.6093	57.9852	63.1	61.4905	41.3858	49.9128	37.3165	29.7901	34.7623	23.0546	15.3577	23.6023	11.9535	5.50239	14.4278	4.22183	3.78257	8.91694			223.4	-6.55135	-10.3501	-6.13335	4.05593	-7.2475	-5.41755	2.12817	-4.49108	3.33179	-1.16722	-7.16342	-4.7169	0.47232	4.04091	-9.16948	1.5234	1.59956	2.46588
223.6	74.8632	57.7754	62.7965	61.3172	41.2706	49.513	37.3259	30.2956	34.6679	23.0008	15.4174	23.8719	11.9156	5.52689	14.3732	4.2773	3.87442	8.89043			223.6	-5.33108	-9.33277	-6.14506	4.74548	-4.8358	-5.79243	2.67282	-3.54732	4.28718	-0.95308	-4.95554	-5.30778	1.08988	5.31332	-8.49903	1.78289	5.04122	0.876298
223.8	75.1025	57.4501	62.258	61.1263	41.1178	49.0117	37.3384	30.6235	34.2009	22.9752	15.5996	23.8116	11.7988	5.45336	13.9885	4.3754	4.03045	8.57422			223.8	-4.66145	-8.57246	-6.00888	5.04277	-3.24912	-5.94155	3.51678	-2.42067	5.22194	-0.57431	-2.8719	-6.15423	0.788141	6.44107	-7.85146	1.8918	8.36117	-0.87141
224	75.2208	57.0517	61.4348	60.9313	41.011	48.3987	37.3385	30.8302	33.4672	22.9235	15.9241	23.4516	11.5315	5.37452	13.4016	4.50456	4.13663	8.02645			224	-4.5052	-8.04093	-5.42156	4.96006	-2.39221	-5.33842	4.36563	-0.96224	6.15032	-0.19976	-1.13112	-6.85706	-0.4701	7.2742	-7.06717	1.88006	10.8598	-2.18049
224.2	75.1678	56.6165	60.4973	60.6893	40.9144	47.7347	37.2828	30.8192	32.5639	22.8185	16.4258	22.8651	11.125	5.36329	12.654	4.59399	4.11492	7.40275			224.2	-4.59091	-7.45169	-5.01776	4.99337	-2.69393	-4.15624	5.44571	0.504915	6.47095	0.316747	-0.15085	-7.43492	-1.92013	7.6494	-6.50869	2.09957	11.7747	-3.41403
224.4	74.9861	56.2458	59.4732	60.3955	40.9483	46.9424	37.13	30.68	31.4709	22.7401	17.0779	22.1443	10.6974	5.51313	11.9258	4.67866	3.82939	6.74952			224.4	-4.82205	-6.33375	-4.95276	5.27053	-3.62827	-2.52137	6.5246	2.67239	6.28479	1.05532	0.321044	-7.78726	-3.13113	7.79113	-6.28697	2.85396	11.5583	-4.37952
224.6	74.7819	56.0594	58.4616	60.1441	41.1805	46.096	37.0684	30.3899	30.3194	22.7251	17.8022	21.3467	10.322	5.82677	11.1681	4.75169	3.32902	6.04072			224.6	-5.0503	-5.07756	-5.33876	6.00076	-4.86672	-0.72775	7.28502	5.38925	5.49179	2.06571	0.635301	-8.04087	-3.71661	7.93179	-6.33118	3.97634	10.4604	-5.27542
224.8	74.5389	56.0064	57.6767	59.9027	41.4343	45.3595	37.1115	29.9665	29.2555	22.7105	18.5089	20.5667	10.0002	6.27834	10.4743	4.77801	2.60584	5.32095			224.8	-5.58477	-4.03346	-6.04	7.11134	-5.63262	0.9692	7.33781	8.52567	4.24144	3.15367	0.728481	-8.34291	-3.65118	8.04332	-6.61143	5.1074	8.90976	-6.13724
225	74.253	56.1097	57.1877	59.6667	41.6277	44.7377	37.2808	29.4567	28.2908	22.7233	19.1815	19.6909	9.71085	6.76174	9.76981	4.7999	1.9172	4.57958			225	-6.45634	-2.96531	-7.06812	8.27526	-5.52622	2.21569	6.8027	11.8453	2.7899	4.11673	0.896055	-8.70713	-3.14993	8.51866	-6.80423	6.31087	7.54114	-6.97256
225.2	74.0497	56.4291	56.8534	59.5162	41.8343	44.1498	37.4948	28.9761	27.4519	22.7788	19.8277	18.7615	9.47276	7.25493	9.22665	4.83985	1.44731	3.86381			225.2	-7.6288	-1.93465	-7.84993	9.13328	-4.48351	2.95861	5.81196	15.2903	1.32656	5.15427	1.22566	-8.89946	-2.39668	9.05943	-6.88253	7.53427	6.94929	-7.71102
225.4	73.9211	56.7791	56.7537	59.4494	41.9421	43.5813	37.7153	28.3907	26.8564	22.8536	20.2089	17.9153	9.30974	7.55761	8.88534	4.92689	1.27746	3.3281			225.4	-9.07687	-1.64123	-8.39392	9.54827	-3.46847	3.02632	4.60332	17.885	-0.03526	6.2293	1.9504	-8.8825	-1.49239	9.19257	-6.76768	8.38647	6.4202	-8.46787
225.6	73.9409	57.1031	56.8233	59.5969	41.9115	43.0592	37.9858	27.7784	26.5172	23.039	20.0846	17.2868	9.39835	7.58374	8.75272	5.13906	1.33421	3.07114			225.6	-10.5721	-2.47157	-8.2718	9.46053	-2.93831	2.72474	3.31087	19.5585	-1.45397	6.87036	2.57156	-8.59885	-0.53843	8.71111	-6.65605	8.88799	5.53963	-8.88155
225.8	73.9661	57.3793	57.0274	59.9546	41.8326	42.5194	38.3311	27.148	26.4609	23.3462	19.555	16.8541	9.65403	7.32381	8.70679	5.50773	1.57615	3.12546			225.8	-11.8733	-3.24076	-7.73399	8.88867	-2.68883	2.16216	1.95937	20.3888	-2.63665	7.15445	3.5844	-8.04138	0.388783	7.94404	-6.3382	9.27577	4.74466	-9.00384
226	74.0557	57.723	57.3051	60.4486	41.9344	41.9377	38.7704	26.6463	26.6466	23.5938	18.7961	16.7311	10.0622	6.93705	8.71881	5.86687	1.94707	3.41772			226	-12.7123	-4.30983	-7.41278	8.00728	-2.94618	1.34917	0.50165	20.235	-3.64016	7.39262	4.62483	-7.68067	1.56909	6.57035	-6.16078	9.43429	3.95314	-9.18832
226.2	74.2113	58.0669	57.7699	61.0421	42.0776	41.3997	39.3079	26.2528	27.18	23.8511	17.8716	17.0176	10.5699	6.43486	8.81807	6.14394	2.25345	3.8142			226.2	-13.1981	-5.73486	-7.44515	7.0097	-3.35151	0.386986	-1.07218	18.8238	-4.31987	7.33513	5.65236	-7.61026	2.82795	4.83164	-5.76453	9.22786	2.96247	-9.36015
226.4	74.3489	58.3732	58.34	61.5995	42.2376	41.0842	39.7519	26.0996	27.9364	24.1163	16.9973	17.5856	11.0469	6.05399	8.93603	6.25321	2.40945	4.22987			226.4	-13.3357	-6.85334	-7.90563	6.19924	-3.37997	-0.72927	-2.26362	17.0334	-4.90305	7.14138	6.27577	-7.95792	4.0523	3.42683	-5.55039	8.99925	2.43885	-9.53361
226.6	74.3775	58.668	59.0398	62.051	42.351	41.0336	40.0791	26.197	28.8197	24.3046	16.2855	18.2917	11.4052	5.78583	9.06037	6.15943	2.50433	4.63273			226.6	-13.3092	-7.19661	-9.01913	5.33967	-2.83717	-2.14788	-2.92717	14.8693	-5.27172	6.93814	6.32908	-8.59663	5.13159	2.94251	-5.66079	8.52406	3.05344	-10.1321
226.8	74.2969	58.9151	59.6729	62.3754	42.4722	41.2232	40.2064	26.5788	29.5813	24.3412	15.6543	18.9918	11.5925	5.53317	9.14579	5.8239	2.46717	4.96592			226.8	-13.2661	-7.53114	-10.6285	4.46956	-2.4075	-3.82318	-3.03467	12.3553	-5.69724	6.54793	5.33484	-9.51271	5.7801	3.28686	-6.2578	7.7523	4.26192	-11.2793
227	74.097	58.9869	60.1923	62.5945	42.4508	41.6423	40.0786	27.0086	30.2151	24.2783	15.0429	19.6788	11.6443	5.24127	9.29054	5.37702	2.19914	5.27028			227	-13.3091	-7.7733	-12.2519	3.7815	-2.18035	-5.51808	-2.57367	9.66579	-5.97207	5.96739	3.52613	-10.6358	5.95081	4.37155	-7.14427	6.86562	5.95918	-12.8406
227.2	73.7806	58.882	60.5622	62.6187	42.4652	42.2417	39.7189	27.5218	30.5636	24.0223	14.4434	20.2284	11.6376	5.07524	9.49423	4.94075	1.80926	5.52598			227.2	-13.6241	-7.98099	-14.0464	2.84525	-2.62359	-7.08648	-1.77889	7.57583	-6.0685	5.28235	1.29338	-12.0486	5.42891	5.84323	-8.42965	5.82906	7.93726	-14.5768
227.4	73.4895	58.7097	60.7976	62.5967	42.4822	42.9157	39.4976	28.0028	30.7127	23.6859	13.8233	20.5913	11.6706	4.90036	9.75347	4.61932	1.52625	5.67352			227.4	-13.94	-8.1266	-15.9231	1.6544	-3.67139	-8.05992	-1.00872	5.76745	-5.99691	4.38659	-1.22042	-13.4699	4.48794	6.76376	-9.75884	4.66979	9.98495	-16.2128
227.6	73.1599	58.3226	60.9003	62.5208	42.4616	43.5941	39.4107	28.3307	30.7274	23.3443	13.3512	20.8173	11.6487	4.81413	10.0202	4.40676	1.25791	5.65025			227.6	-14.2171	-8.05785	-17.7024	0.422381	-5.0679	-8.35128	-0.32935	4.13483	-5.68942	3.51328	-3.91074	-14.7944	3.15822	6.79535	-10.9181	3.60297	11.5922	-17.476
227.8	72.8209	57.8672	60.895	62.3402	42.3106	44.1437	39.4447	28.4247	30.6022	22.9603	13.0258	20.9053	11.604	4.88229	10.1036	4.31763	0.987487	5.44046			227.8	-14.2316	-7.953	-19.2854	-0.68264	-6.6893	-8.00929	0.270426	3.03964	-5.21517	2.8426	-6.6517	-15.775	1.98879	5.94275	-11.9517	2.88408	12.5478	-18.2731
228	72.6384	57.4395	60.8278	62.0608	42.0847	44.5382	39.5722	28.4075	30.2641	22.6931	12.8552	20.8167	11.6456	5.16148	9.99706	4.35937	0.659651	5.02566			228	-14.0669	-7.54659	-20.1654	-2.00176	-8.18325	-7.33699	0.27385	3.00041	-4.88144	2.0301	-8.9926	-16.0863	0.757635	4.8037	-12.7774	2.12316	13.1343	-18.3607
228.2	72.5996	57.097	60.7012	61.7567	41.6464	44.8079	39.8213	28.3067	29.7639	22.5692	12.8681	20.5708	11.6915	5.43778	9.56227	4.47926	0.198938	4.42147			228.2	-13.7809	-7.05979	-20.4117	-3.05253	-9.26151	-6.78083	0.00352	3.61822	-4.82188	1.06671	-10.6677	-15.6538	-0.28173	3.54255	-13.4795	1.39033	13.1606	-18.0171
228.4	72.73	56.7871	60.5646	61.4869	41.0077	45.02	40.106	28.1719	29.2005	22.5676	13.1377	20.2868	11.7646	5.71446	8.99073	4.74575	-0.39756	3.79802			228.4	-13.5826	-6.40145	-20.224	-3.75425	-9.43962	-6.69205	-0.2964	4.94406	-4.83068	0.261709	-11.5324	-14.9478	-1.28764	2.61782	-14.0167	0.622898	12.8968	-17.2407
228.6	73.019	56.6576	60.3947	61.1782	40.3272	45.1053	40.3491	28.1541	28.5593	22.6091	13.6773	19.7413	11.809	5.92576	8.34732	5.03599	-0.89381	3.22251			228.6	-13.5898	-6.08605	-19.7311	-4.01104	-9.01225	-6.92608	-0.53455	6.85608	-5.06175	-0.50234	-11.6428	-13.9612	-2.26992	1.88018	-14.084	0.189908	12.3282	-16.1646
228.8	73.468	56.4926	60.2293	60.8965	39.7553	45.1048	40.5452	28.2045	27.9675	22.7747	14.3206	19.0639	11.8592	6.06969	7.8656	5.26599	-1.25676	2.80646			228.8	-13.8182	-5.99731	-18.6451	-3.99874	-8.03993	-7.29004	-0.79071	9.19975	-5.27202	-1.20676	-10.8666	-12.6478	-3.26634	1.61222	-13.5351	-0.14306	11.8959	-14.8119
229	73.7775	56.245	60.14	60.6206	39.2874	45.0386	40.6597	28.2069	27.6118	22.962	14.8348	18.4241	11.8264	6.00431	7.59453	5.38826	-1.48393	2.58218			229	-14.0102	-6.46039	-17.2245	-3.46882	-7.09813	-7.42343	-0.46023	11.1151	-5.21537	-1.49469	-9.35597	-10.8822	-3.95411	1.51538	-12.2043	-0.15148	10.9087	-13.3019
229.2	73.9933	55.9584	60.0543	60.5075	38.9136	44.9094	40.8217	27.9978	27.4803	23.2568	15.2165	17.8895	11.861	5.88208	7.5143	5.53044	-1.46471	2.62813			229.2	-13.7633	-7.08305	-15.1572	-2.44241	-6.09046	-6.89419	0.305626	12.2523	-5.02194	-1.23391	-7.35467	-8.78222	-4.1854	1.54505	-10.2237	0.229367	9.50835	-11.2129
229.4	73.9642	55.7306	60.0121	60.3986	38.643	44.6984	41.0204	27.5044	27.4823	23.5488	15.5316	17.3091	11.828	5.73459	7.4562	5.57351	-1.2976	2.76831			229.4	-13.2264	-7.84704	-12.5406	-1.01759	-5.32873	-5.70049	1.3083	12.4138	-4.87376	-0.62146	-5.33991	-6.09156	-4.27272	1.57897	-7.56916	0.896477	8.00934	-8.7129
229.6	73.7694	55.5015	59.9488	60.2319	38.5174	44.4117	41.2748	26.9033	27.5703	23.7618	15.7027	16.8922	11.7102	5.71963	7.39888	5.47281	-1.0214	2.95574			229.6	-12.4666	-8.90003	-9.79846	0.576505	-4.58785	-4.13414	2.25663	11.7658	-4.9822	0.141592	-3.64187	-3.37517	-4.41423	1.61331	-4.92684	1.46587	6.72576	-6.09457
229.8	73.4439	55.299	59.9865	59.95	38.454	44.2396	41.4848	26.3108	27.8307	23.896	15.8697	16.7713	11.5059	5.80997	7.47496	5.32176	-0.67569	3.13994			229.8	-11.5728	-9.5073	-7.1708	2.52119	-3.68301	-2.69455	3.31618	10.3162	-5.41879	0.958329	-2.2146	-0.81126	-4.46075	1.60552	-2.571	2.16952	5.63549	-3.40983
230	73.0778	55.1368	60.0487	59.6586	38.5012	44.2343	41.5695	25.9496	28.1161	23.9563	16.1647	16.8362	11.2903	6.08771	7.63472	5.22549	-0.26267	3.38189			230	-10.9316	-10.1985	-4.68695	4.50269	-2.87817	-1.71361	4.29941	8.43492	-6.24145	1.58565	-1.32394	1.14459	-4.50045	1.50009	-0.95008	2.85914	4.64081	-1.02525
230.2	72.6376	55.1467	60.1628	59.2547	38.6879	44.2505	41.4134	25.8883	28.3272	23.8574	16.5234	16.9537	11.0162	6.32692	7.90957	5.11306	0.090884	3.59904			230.2	-10.6116	-11.128	-2.48066	6.36956	-2.35371	-1.42238	4.9678	6.53267	-7.12674	1.70878	-1.3683	2.60123	-4.55879	1.4738	0.084204	3.5541	3.84292	0.61651
230.4	72.12	55.256	60.2015	58.7454	39.0851	44.2819	40.9434	26.1071	28.543	23.619	16.9428	17.2415	10.6161	6.63157	8.32373	4.91166	0.350601	3.8418			230.4	-10.5157	-12.513	-0.68193	7.93273	-2.31524	-1.83171	5.06171	4.99738	-8.13472	1.37547	-1.81006	3.35741	-4.77566	1.9338	0.409155	4.16556	3.34772	1.04236
230.6	71.5081	55.5797	60.296	58.2148	39.6542	44.4408	40.2542	26.3731	28.9065	23.2942	17.4392	17.7213	10.2116	7.024	8.8856	4.70477	0.549389	4.0694			230.6	-10.5636	-13.3498	0.960535	9.28333	-2.86353	-2.6098	4.6418	4.4036	-8.79129	1.03294	-1.89815	3.61287	-4.78551	2.71467	0.438826	4.66331	3.88195	0.587646
230.8	70.8814	56.1138	60.4825	57.7901	40.469	44.5854	39.5709	26.7271	29.3014	22.9306	17.8665	18.1601	9.93861	7.54121	9.44754	4.50314	0.838591	4.23505			230.8	-10.9903	-14.4124	2.10349	9.83602	-4.36952	-3.38368	3.69414	4.27458	-9.30432	0.706951	-2.14817	3.31772	-4.77464	2.87905	0.195008	4.48876	4.70707	-0.77116
231	70.2507	56.805	60.7493	57.4695	41.3638	44.5546	39.0521	26.9753	29.618	22.6251	18.1941	18.4914	9.70302	7.95589	9.86224	4.28715	1.25652	4.24826			231	-11.5625	-15.205	2.80808	9.95616	-6.10821	-3.86267	2.52964	4.56769	-9.56041	0.536066	-2.53088	2.88465	-4.43883	2.41254	-0.179	4.02085	6.0069	-2.49876
231.2	69.6536	57.3267	61.0216	57.2995	42.1793	44.4537	38.6839	27.0668	29.8707	22.4219	18.477	18.875	9.50666	8.3146	10.0373	4.09645	1.63905	4.15633			231.2	-12.1458	-16.1615	3.16962	9.56807	-8.28573	-3.87576	1.38404	5.04391	-9.56578	0.715082	-3.05533	2.3539	-4.1793	1.19358	-0.81711	3.24622	7.5415	-4.39751
231.4	69.1544	57.871	61.1737	57.2405	42.8163	44.1499	38.404	27.1391	29.8546	22.2253	18.6785	19.1558	9.49001	8.53697	9.86057	3.99621	1.98402	3.94129			231.4	-12.8463	-16.7692	3.50023	8.84883	-10.4134	-3.38901	0.229209	6.11612	-9.20787	0.870015	-3.63105	1.90329	-3.64622	-0.48754	-1.63458	2.26481	9.33663	-5.89149
231.6	68.8628	58.3277	61.1977	57.2972	43.2893	43.7402	38.1717	27.2591	29.5812	22.1705	18.8452	19.3286	9.7286	8.60494	9.44751	3.97295	2.2172	3.80644			231.6	-13.541	-16.9416	3.63747	8.00433	-12.2755	-2.97455	-0.7227	7.01889	-8.86967	0.79593	-4.31837	1.70807	-2.97995	-2.49928	-2.63547	1.07724	10.4727	-7.20925
231.8	68.6347	58.6611	61.0016	57.4136	43.4014	43.3008	37.8325	27.2758	29.2098	22.1974	19.0624	19.5276	9.99237	8.42602	8.90958	3.8676	2.18091	3.80361			231.8	-13.9948	-16.9994	3.66501	7.71207	-13.6375	-2.54002	-1.06485	7.78786	-8.21547	0.581222	-4.63739	1.75477	-2.03713	-4.53155	-3.58705	0.196736	10.8243	-8.16826
232	68.5637	58.8363	60.7518	57.6381	43.1798	43.1026	37.4738	27.2521	28.968	22.307	19.2697	19.8456	10.3794	8.1424	8.48489	3.7376	1.98683	4.06047			232	-13.9708	-17.2318	3.40101	7.83211	-14.745	-1.87251	-0.93828	8.48742	-7.19474	0.45703	-4.40199	1.78029	-1.02834	-6.73249	-4.20183	-0.57122	10.5388	-8.70501
232.2	68.5318	58.937	60.557	57.8869	42.71	43.0663	37.106	27.3114	28.8102	22.4595	19.374	20.0178	10.8328	7.77194	8.24196	3.49143	1.74832	4.48484			232.2	-13.7907	-17.5815	2.64217	8.26256	-15.4854	-0.96109	-0.38541	9.41917	-6.02797	0.389789	-3.38856	1.66743	0.295141	-8.5082	-4.40394	-1.06111	10.0049	-8.90251
232.4	68.5289	58.7192	60.4605	58.1761	41.9987	43.1845	36.8891	27.311	28.7778	22.8201	19.2346	20.104	11.3285	7.27116	8.17798	3.34623	1.35525	5.04908			232.4	-13.3363	-17.9071	1.47686	8.8398	-15.7853	0.136093	0.572344	10.3147	-4.61645	0.667371	-1.74033	1.43647	1.76121	-9.7001	-4.23554	-1.23278	9.09675	-8.72801
232.6	68.477	58.1612	60.4502	58.4785	40.9654	43.3265	36.7953	27.1154	28.8316	23.2803	18.7925	20.0409	11.77	6.55075	8.22707	3.3975	0.75063	5.56906			232.6	-12.5755	-18.3052	0.125684	9.39903	-15.7336	1.42904	2.08622	11.0431	-3.18475	1.4746	0.180807	0.967928	3.34621	-10.0992	-3.92977	-0.91938	7.72354	-7.94943
232.8	68.5691	57.4408	60.5435	58.8297	39.9278	43.498	36.9411	26.8897	28.7559	23.854	18.2881	19.8903	12.1911	5.94256	8.24777	3.78812	0.316693	6.07613			232.8	-11.7426	-18.2553	-1.24876	9.7175	-14.7858	2.75415	3.68102	11.5976	-2.30811	2.60015	1.94745	0.203881	4.82465	-9.94695	-3.95486	-0.28854	6.50413	-6.85164
233	68.7504	56.6682	60.6274	59.0678	38.9751	43.5357	37.1668	26.7205	28.4358	24.3817	17.8754	19.5597	12.4358	5.51058	8.13136	4.36524	0.006453	6.41069			233	-10.9914	-17.4551	-2.61769	9.75734	-13.2039	3.61426	5.26229	11.8258	-2.26775	3.45556	3.10607	-0.71422	5.98799	-9.32267	-4.78802	0.798781	5.914	-5.94176
233.2	69.1191	55.8458	60.6391	59.1716	38.2704	43.5169	37.4625	26.6197	28.0586	24.8639	17.5496	19.2716	12.6066	5.2976	7.95905	5.16468	-0.01583	6.64839			233.2	-10.1535	-16.0925	-3.76743	9.42643	-11.1075	4.01185	6.36998	11.4835	-2.45584	3.60272	3.61057	-1.75834	6.73607	-8.52431	-5.98397	2.11117	5.71938	-4.98808
233.4	69.6192	55.0584	60.6546	59.1889	37.8235	43.5945	37.6643	26.5772	27.7664	25.1737	17.4092	19.1549	12.7428	5.12059	7.8473	5.98594	0.236123	6.77922			233.4	-9.25246	-14.4842	-4.53518	8.66571	-8.87805	3.77586	7.25418	10.609	-2.98153	3.24449	3.89932	-3.00665	7.2608	-7.71967	-7.34122	3.64763	5.33327	-4.19403
233.6	70.2327	54.4025	60.6441	59.2439	37.6526	43.7343	37.7994	26.6117	27.4624	25.3168	17.4874	19.1851	12.8294	4.95811	7.7429	6.78891	0.733318	6.73567			233.6	-8.7403	-13.2683	-4.84418	7.1963	-6.61274	3.33307	7.32969	9.54098	-3.36625	2.16319	3.72696	-4.24776	7.14765	-7.08516	-8.35584	4.96925	4.55339	-3.49951
233.8	70.8073	53.9408	60.5568	59.2461	37.6361	43.7821	37.8347	26.5324	27.2442	25.1974	17.6503	19.1307	12.7519	4.67915	7.76455	7.44243	1.09872	6.40153			233.8	-8.40068	-11.9993	-4.90057	5.20099	-5.09054	2.48851	6.63043	8.33242	-3.58908	0.581476	3.10413	-5.26055	6.29469	-6.01722	-9.01847	6.24271	3.58896	-2.96573
234	71.2436	53.5864	60.4238	59.1846	37.8236	43.8172	37.8122	26.2308	27.2395	24.8992	17.8364	19.093	12.5813	4.43936	7.9393	7.89611	1.28289	5.89566			234	-8.30916	-11.1508	-5.00283	2.79375	-4.64111	1.41987	5.06269	7.07623	-3.79267	-1.13203	2.34105	-6.25144	4.7029	-4.32587	-9.21672	7.11866	2.64967	-2.7952
234.2	71.4574	53.4073	60.3505	59.0615	38.1461	43.8347	37.7276	25.8004	27.3603	24.4544	18.0283	18.9738	12.3504	4.20322	8.19189	8.08201	1.24419	5.25078			234.2	-8.44032	-10.2739	-5.28579	0.354052	-5.45579	-0.03531	3.26008	6.23088	-4.4424	-2.52833	1.10166	-7.21515	2.73158	-2.69411	-9.29357	7.55424	1.77065	-3.20126
234.4	71.5342	53.3494	60.4461	58.9844	38.6021	43.7925	37.7197	25.4274	27.5481	24.0002	18.1212	18.7841	12.1459	4.07976	8.61467	8.09278	1.1422	4.63741			234.4	-9.07574	-10.1529	-6.04084	-2.05146	-7.38509	-1.55577	1.20987	5.34404	-5.36226	-3.74916	-1.20198	-7.94001	0.473153	-1.63301	-9.2373	7.29023	0.776653	-3.88411
234.6	71.4354	53.3939	60.6442	58.7996	39.1673	43.6671	37.694	25.2395	27.7796	23.4894	18.1992	18.586	11.7755	4.07088	9.17647	7.84605	1.05957	4.20504			234.6	-10.0378	-10.2095	-6.94257	-4.04273	-9.79005	-2.82517	-0.58787	4.55062	-6.27701	-4.93037	-3.90461	-8.44333	-1.70268	-0.65033	-9.20066	6.77883	0.345864	-4.79067
234.8	71.1932	53.3484	60.817	58.4916	39.7287	43.6378	37.5893	25.3055	28.1343	22.9418	18.3243	18.5499	11.3525	4.14171	9.77778	7.36418	1.03504	3.98711			234.8	-11.0052	-10.9709	-7.76226	-5.56347	-12.6311	-3.53513	-2.21513	3.83972	-6.87559	-6.15631	-7.06922	-8.7697	-3.70032	-0.37971	-8.85436	5.84875	0.548578	-5.71094
235	70.8172	53.3225	60.861	58.0722	40.2701	43.6429	37.2764	25.6126	28.4631	22.3127	18.4179	18.5408	10.8818	4.14569	10.3379	6.68663	1.05881	3.89516			235	-12.1012	-11.7362	-8.23612	-6.69095	-14.9952	-3.87264	-3.53446	3.15095	-7.11387	-7.39284	-10.439	-8.67853	-5.35645	-0.77841	-8.06641	4.5938	0.831906	-6.30181
235.2	70.4528	53.2039	60.7653	57.7098	40.6826	43.8494	36.8676	25.9111	28.8847	21.7577	18.4211	18.7214	10.4566	4.04019	10.937	5.90169	1.03673	4.05085			235.2	-13.1361	-12.9826	-8.43816	-7.24182	-16.9169	-3.83381	-4.48755	1.96159	-6.93635	-8.32501	-13.3547	-8.01458	-6.91955	-1.52932	-6.78014	3.20367	0.679033	-6.63121
235.4	70.053	53.0741	60.4927	57.425	40.8131	44.2869	36.3918	26.0891	29.3817	21.2759	18.3932	19.0682	9.99878	3.94194	11.3812	5.00637	0.916286	4.30885			235.4	-13.8398	-13.9061	-8.16407	-7.0917	-17.9704	-3.24043	-4.95436	1.21263	-6.18036	-8.74878	-14.9857	-6.94574	-8.25831	-1.72371	-5.27952	1.99935	1.10588	-6.846
235.6	69.7085	52.9643	60.1674	57.3463	40.6678	44.9106	36.1	26.1973	29.9468	20.9677	18.2744	19.4323	9.72443	3.91141	11.6281	4.16906	0.762543	4.61809			235.6	-14.0716	-14.3331	-7.73916	-6.51606	-18.9561	-2.25005	-5.05288	1.11424	-5.04904	-8.52998	-15.4421	-5.66476	-9.37336	-1.9485	-3.64721	0.858531	1.82129	-6.82741
235.8	69.3616	52.9544	59.9021	57.4046	40.4073	45.4507	35.9594	26.4283	30.3661	20.8017	18.0314	19.6085	9.62238	3.99277	11.6133	3.42301	0.616025	4.8478			235.8	-14.2093	-14.0851	-7.37993	-5.62598	-19.4937	-1.32423	-4.73309	1.8681	-3.82142	-7.72177	-15.1242	-4.66672	-10.0372	-1.51189	-2.18371	-0.00547	2.74571	-6.65544
236	69.1991	52.9223	59.7146	57.5558	40.0054	45.8049	36.0774	26.8122	30.6123	20.8193	17.6972	19.6158	9.72918	4.20265	11.3424	2.93989	0.459287	5.03213			236	-13.922	-13.6971	-7.04093	-4.38908	-19.7927	-0.57265	-4.0956	3.32517	-2.75495	-6.54195	-14.4095	-4.21643	-10.0069	-0.67042	-1.04555	-0.38975	3.57675	-6.40948
236.2	69.2334	53.0307	59.5577	57.7175	39.6436	45.8624	36.3415	27.4728	30.5909	20.8371	17.4062	19.3881	9.88989	4.71021	10.7917	2.67561	0.4645	5.04882			236.2	-13.2226	-12.6015	-6.47161	-2.91661	-18.9586	-0.06385	-3.06476	5.65792	-2.03816	-5.09168	-12.8367	-4.34852	-9.01686	1.03016	-0.46091	-0.24794	5.13871	-6.13842
236.4	69.4766	53.3934	59.3797	57.8302	39.6129	45.6994	36.6691	28.4195	30.3141	20.8886	17.2888	18.9984	10.02	5.49887	10.1431	2.56476	0.716165	5.04959			236.4	-12.5855	-10.1938	-5.94853	-1.51754	-16.6683	0.32191	-1.97081	8.41203	-1.61593	-3.84757	-10.455	-4.71945	-7.46706	2.95319	-0.42867	0.08889	7.70662	-6.07254
236.6	69.834	53.9643	59.1249	57.875	39.8696	45.447	36.8542	29.497	29.8976	20.9382	17.2946	18.5434	10.0064	6.33119	9.60339	2.51713	0.981367	5.02649			236.6	-11.8366	-6.95834	-5.30742	-0.11907	-13.285	0.466184	-1.04044	10.9553	-1.48067	-2.92111	-7.66594	-4.99101	-5.52983	5.28973	-0.92318	0.772068	11.1035	-6.34112
236.8	70.1873	54.6457	58.7813	57.9044	40.3061	45.2925	36.9333	30.395	29.4768	21.0299	17.3409	18.1526	9.90714	7.0685	9.28353	2.53486	1.21356	5.06352			236.8	-10.8374	-3.40963	-4.15548	1.05653	-9.17692	0.858878	-0.44413	13.2438	-1.15019	-2.16756	-4.34257	-4.78846	-3.36842	7.71523	-1.21901	1.55785	14.9106	-6.60692
237	70.3923	55.4453	58.4604	58.0275	40.8523	45.3103	36.9471	31.1062	29.1721	21.0685	17.5871	17.9296	9.70982	7.68914	9.22752	2.52084	1.37266	5.1465			237	-10.1767	0.523361	-2.62089	1.95999	-4.64723	1.58686	-0.02423	15.5921	-0.7475	-1.28602	-0.29625	-4.26235	-1.37655	10.1008	-1.51769	2.28496	19.2212	-6.97188
237.2	70.3738	56.1872	58.2217	58.2497	41.4263	45.4711	36.9789	31.465	28.9368	21.1719	17.8681	17.8499	9.42166	8.06406	9.46172	2.5673	1.3443	5.27899			237.2	-10.4658	4.54317	-1.17975	2.22569	-0.65138	2.63342	-0.47329	17.6207	-0.30701	-0.76327	3.19789	-3.70153	-0.02173	11.5635	-1.65687	2.43809	23.3024	-7.13906
237.4	70.2041	56.7577	58.0571	58.5152	41.8862	45.5656	36.9966	31.4763	28.7908	21.2748	18.0101	17.8062	9.19567	8.10932	9.8325	2.71223	0.997149	5.36201			237.4	-11.1817	7.46665	0.03993	2.13146	1.43933	3.41669	-1.36259	18.5652	-0.38986	-0.587	5.43147	-3.31901	0.717369	11.6596	-1.78177	2.27809	26.0011	-7.27918
237.6	69.8432	57.1342	58.075	58.613	42.1909	45.6251	36.8772	31.1902	28.794	21.3831	17.9722	17.9255	9.08248	7.9319	10.2257	2.84495	0.450836	5.47129			237.6	-12.2713	8.77691	0.666032	1.73505	2.13395	3.60526	-2.35535	18.5101	-1.00614	-0.63813	6.08101	-3.4008	1.12395	10.2638	-1.8293	1.74	27.2686	-7.48347
237.8	69.4265	57.3442	58.378	58.5704	42.3094	45.6653	36.5809	30.7943	28.9216	21.4742	17.7008	18.1821	9.06337	7.54705	10.6711	2.96876	-0.16547	5.66844			237.8	-13.6368	8.98846	0.355893	1.21078	1.96154	2.98545	-2.90712	17.6718	-2.16523	-0.98711	5.99554	-3.85664	1.46756	7.8993	-2.15652	1.03637	27.2641	-7.87087
238	69.0737	57.2631	58.8396	58.4168	42.2674	45.7359	36.1105	30.2142	29.1541	21.6229	17.1325	18.5664	9.12164	6.912	11.2312	3.09996	-0.71459	5.98726			238	-14.5937	8.24709	-0.66261	0.659497	1.37099	1.87499	-3.05583	16.0947	-3.27219	-1.6979	5.69475	-4.59123	2.06967	5.32669	-2.45306	0.361095	26.1916	-7.93575
238.2	68.9241	56.9331	59.3594	58.1155	42.1283	45.7677	35.4662	29.6309	29.4703	21.6992	16.4919	18.9669	9.20173	6.18022	11.7201	3.18052	-1.11452	6.26662			238.2	-13.2353	8.80843	0.378623	1.0228	2.55879	2.89802	-2.56894	17.1318	-2.30541	-1.1446	6.71931	-4.1327	2.15033	7.01542	-1.97331	1.00825	26.5257	-7.59518
238.4	68.8654	56.3467	59.9638	57.647	41.8901	45.919	34.676	28.9731	29.8716	21.6859	15.8116	19.3423	9.20136	5.35756	12.1487	3.13622	-1.32349	6.43567			238.4	-12.6841	7.90253	0.16376	0.72714	2.70804	2.65681	-2.04543	16.1278	-2.46755	-1.45183	7.05184	-4.51881	2.7596	5.7085	-1.74124	0.962018	24.9647	-7.19869
238.6	68.9681	55.6492	60.5949	57.2155	41.6539	46.05	33.9027	28.3347	30.1738	21.609	15.0926	19.6004	9.19886	4.60198	12.4356	3.09406	-1.29559	6.43875			238.6	-11.9833	6.27075	-0.2887	0.323788	2.40928	2.26184	-1.33657	14.6598	-2.65164	-1.90878	6.99314	-5.01496	3.29537	3.97853	-1.4603	0.89768	22.5811	-6.68142
238.8	69.1935	54.9547	61.1364	56.8886	41.399	46.1658	33.3487	27.7031	30.394	21.5742	14.5164	19.8602	9.27286	4.03376	12.4512	3.11251	-1.08439	6.2972			238.8	-11.1329	3.91309	-0.97874	-0.18725	1.66252	1.7131	-0.44238	12.7278	-2.85769	-2.51546	6.5432	-5.62116	3.75763	1.82551	-1.1305	0.815234	19.3749	-6.04336
239	69.4964	54.4166	61.611	56.6255	41.1202	46.1249	33.1104	27.2149	30.4409	21.5844	14.0552	20.0514	9.36919	3.81285	12.0655	3.1804	-0.7464	5.98018			239	-10.1329	0.829553	-1.90639	-0.80598	0.467754	1.01058	0.637149	10.3317	-3.0857	-3.27187	5.70202	-6.3374	4.14639	-0.75055	-0.75182	0.714681	15.346	-5.28451
239.2	69.7448	53.9943	62.0011	56.3199	40.7923	45.8484	33.1291	26.8464	30.3092	21.6001	13.714	20.111	9.41003	3.83006	11.4326	3.15117	-0.36562	5.59162			239.2	-8.98329	-2.97986	-3.07162	-1.53239	-1.17502	0.1543	1.90202	7.47154	-3.33567	-4.17802	4.4696	-7.16369	4.46164	-3.74966	-0.32428	0.59602	10.4946	-4.40487
239.4	69.8719	53.7583	62.2032	55.9725	40.4881	45.2807	33.3141	26.6751	29.9119	21.5659	13.4336	19.9764	9.39929	4.13423	10.5975	3.04128	0.058146	5.17795			239.4	-7.68404	-7.51515	-4.47445	-2.36649	-3.2658	-0.85575	3.35222	4.14738	-3.60759	-5.23389	2.84595	-8.10003	4.70339	-7.17181	0.152134	0.459251	4.82062	-3.40445
239.6	69.8455	53.6921	62.2232	55.5482	40.1755	44.6439	33.6178	26.5932	29.3742	21.5216	13.4049	19.7641	9.29034	4.64584	9.76922	2.86123	0.538496	4.90356			239.6	-6.23516	-12.7763	-6.11486	-3.30828	-5.80458	-2.01957	4.98776	0.359181	-3.90147	-6.4395	0.831056	-9.14641	4.87164	-11.017	0.677412	0.304375	-1.67599	-2.28323
239.8	69.6897	53.8417	62.1492	55.1993	40.008	44.0761	33.9454	26.5937	28.8072	21.4977	13.6137	19.5048	9.08037	5.2546	9.12417	2.66549	1.00848	4.76633			239.8	-4.63665	-18.7634	-7.99288	-4.35775	-8.79137	-3.33716	6.80864	-3.89305	-4.2173	-7.79483	-1.57507	-10.3028	4.96639	-15.2853	1.25156	0.131392	-8.99521	-1.04123
240	69.3773	54.1947	62.0325	54.9064	39.9959	43.7429	34.2113	26.6303	28.3298	21.4514	14.1107	19.2072	8.8093	5.78155	8.91851	2.46577	1.34489	4.78558
240.2	68.8286	54.7966	61.7905	54.7845	40.1543	43.6763	34.4347	26.7143	28.0011	21.3749	14.9017	18.9706	8.51616	6.1331	9.12455	2.42041	1.55293	4.95008
240.4	68.1532	55.5348	61.4818	54.8837	40.4585	43.7907	34.7413	26.858	27.7728	21.3075	16.0933	18.8531	8.32034	6.40219	9.616	2.64227	1.70091	5.1672
240.6	67.4945	56.2548	61.1421	55.1898	40.9319	43.917	35.1325	27.0554	27.5412	21.1736	17.4594	18.7995	8.28552	6.53948	10.1128	3.04785	1.73073	5.29328
240.8	66.8485	56.7625	60.734	55.4626	41.3948	43.9507	35.4864	27.2197	27.1655	20.8798	18.7272	18.7496	8.35223	6.45826	10.5404	3.50242	1.67729	5.30306
241	66.254	56.9777	60.197	55.6356	41.8013	43.7733	35.6923	27.3634	26.6461	20.5388	19.8098	18.7253	8.58153	6.13462	10.7131	3.9233	1.60063	5.18503
241.2	65.7869	56.8888	59.6822	55.6994	42.056	43.4821	35.6714	27.4257	26.0247	20.2385	20.4951	18.7752	8.86016	5.65504	10.6924	4.23813	1.5015	4.99968
241.4	65.6061	56.4434	59.1592	55.7962	42.0774	43.1547	35.4821	27.2894	25.4091	20.0322	20.6838	18.8317	9.1755	5.02181	10.5799	4.36704	1.31563	4.87775
241.6	65.7194	55.7205	58.6019	56.0605	41.8409	42.8475	35.233	27.0838	24.9566	19.9621	20.5246	18.8088	9.51294	4.32053	10.529	4.41385	0.989222	4.74843
241.8	66.1808	54.7918	58.1783	56.4769	41.3603	42.5196	35.0074	26.9405	24.7408	19.9757	20.2193	18.5882	9.89535	3.71991	10.5133	4.3637	0.599749	4.61569
242	66.7817	53.8239	57.9169	57.0292	40.6794	42.1802	34.7641	26.9065	24.7357	20.0047	19.7321	18.1403	10.1326	3.28637	10.5603	4.16165	0.237172	4.51916
242.2	67.5277	52.9278	57.7113	57.6818	39.8496	41.7705	34.6683	26.8898	24.8068	20.1293	19.0791	17.5548	10.3898	3.1492	10.6013	3.90574	-0.13506	4.419
242.4	68.2639	52.211	57.5598	58.3015	39.0339	41.3154	34.745	26.9588	24.975	20.4065	18.2987	17.0003	10.5863	3.22163	10.5762	3.62705	-0.47343	4.28345
242.6	68.8968	51.6214	57.4331	58.7235	38.1453	40.8314	34.962	26.941	25.2048	20.7974	17.3205	16.5061	10.6822	3.36633	10.5476	3.31753	-0.71608	4.2225
242.8	69.2882	51.2153	57.2492	58.9828	37.2439	40.4884	35.2189	26.7101	25.591	21.2315	16.1413	16.2728	10.5871	3.49764	10.5055	2.9497	-0.916	4.34926
243	69.4622	51.0849	57.0152	59.1245	36.3822	40.3636	35.6011	26.2322	26.104	21.7463	14.911	16.3117	10.5098	3.69161	10.4356	2.69948	-1.02391	4.67324
243.2	69.3778	51.1474	56.9066	59.1177	35.6488	40.518	35.9747	25.6532	26.833	22.2464	13.8825	16.6436	10.3816	3.91705	10.3504	2.58173	-1.03147	5.20074
243.4	69.0976	51.4248	56.9731	59.0186	35.0725	40.8461	36.2924	25.17	27.6829	22.5934	13.1083	17.1207	10.2316	4.22575	10.2804	2.6875	-1.00366	5.80313
243.6	68.656	51.9262	57.0282	58.8107	34.7603	41.1561	36.5349	24.8988	28.5486	22.7233	12.6321	17.5892	10.0881	4.63201	10.1193	2.96358	-0.94294	6.35289
243.8	68.1009	52.5313	56.9447	58.5358	34.7603	41.2556	36.8398	24.9091	29.2823	22.7701	12.491	17.8966	9.98381	5.05936	9.83119	3.42916	-0.82341	6.71052
244	67.6137	53.0044	56.8465	58.2181	34.9069	41.1795	37.1901	25.0745	29.7838	22.6462	12.4451	18.1256	9.86155	5.34418	9.41038	4.02429	-0.71986	6.79086
244.2	67.1971	53.2893	56.6159	57.826	35.0292	40.9834	37.51	25.2823	29.9218	22.2968	12.316	18.2721	9.68874	5.42229	8.86987	4.56622	-0.71772	6.61499
244.4	66.8724	53.3306	56.299	57.3587	35.0357	40.7749	37.8122	25.4409	29.7931	21.8759	12.1796	18.3756	9.5244	5.29028	8.33211	5.0195	-0.77269	6.35619
244.6	66.6313	53.1463	55.9557	56.9107	35.046	40.6357	38.072	25.5848	29.3941	21.6348	12.0271	18.5295	9.41035	5.11326	7.85384	5.42309	-0.83493	6.03517
244.8	66.7214	52.8865	55.6379	56.6796	35.0738	40.551	38.2652	25.7149	28.753	21.6918	11.8663	18.699	9.44153	4.98183	7.40375	5.89628	-0.85166	5.67919
245	67.0501	52.6115	55.1576	56.725	35.2002	40.4291	38.4243	25.8327	27.96	22.0416	11.9284	18.7246	9.57737	5.03186	6.96654	6.30494	-0.95177	5.32757
245.2	67.7304	52.3399	54.6516	57.2382	35.5324	40.1655	38.7093	26.1504	27.1258	22.6997	12.2301	18.4222	9.95477	5.19881	6.54557	6.87992	-1.10877	4.85942
245.4	68.664	51.9296	54.1629	58.1121	35.9265	39.7674	39.0529	26.4075	26.2565	23.5708	12.6515	17.7225	10.5116	5.41832	6.12891	7.45869	-1.25901	4.2315
245.6	69.6622	51.475	53.8635	59.1491	36.356	39.4174	39.3832	26.4737	25.5537	24.3914	13.043	16.7625	11.0515	5.65986	5.75537	7.93515	-1.35669	3.61562
245.8	70.514	51.0472	53.8061	60.0179	36.8084	39.2385	39.7468	26.3053	25.0301	24.9896	13.3772	15.727	11.4959	5.96468	5.52119	8.21087	-1.42257	3.11799
246	71.2036	50.6815	54.0204	60.6213	37.3607	39.1737	40.0697	26.1983	24.6872	25.4043	13.6193	14.7992	11.8642	6.24468	5.43819	8.34708	-1.28708	2.70325
246.2	71.6726	50.3513	54.3466	60.837	37.737	39.2989	40.3538	25.888	24.5777	25.6957	13.7197	14.0741	12.1194	6.3426	5.55154	8.2482	-1.08299	2.50907
246.4	71.9171	50.1979	54.7529	60.7546	38.0641	39.5543	40.5425	25.5893	24.6687	25.8334	13.658	13.6936	12.2036	6.32645	5.72597	7.97255	-0.88471	2.50828
246.6	72.0216	50.2398	55.321	60.4841	38.2784	39.8154	40.7114	25.4437	24.8549	25.9265	13.6299	13.5958	12.199	6.22582	5.99843	7.59759	-0.76986	2.6584
246.8	71.9716	50.296	56.1643	60.1223	38.3967	40.071	40.7573	25.5561	25.1821	25.856	13.5401	13.7379	11.9899	6.02	6.46249	7.1378	-0.81527	2.90853
247	71.8363	50.5119	57.1892	59.6643	38.4101	40.3813	40.7927	25.8166	25.6204	25.5996	13.3684	13.9839	11.6128	5.78257	7.0472	6.59999	-0.97155	3.28403
247.2	71.5241	50.9069	58.3252	59.1598	38.5106	40.6529	40.7786	26.2865	26.2328	25.1876	13.1334	14.3396	11.0495	5.61043	7.66105	5.95373	-1.15122	3.76976
247.4	71.0021	51.3677	59.5363	58.5954	38.5506	40.9716	40.8393	26.8364	27.0286	24.6806	12.8605	14.833	10.3694	5.33444	8.41271	5.23929	-1.35249	4.3724
247.6	70.3719	51.7068	60.5405	58.074	38.4463	41.3775	40.9247	27.2674	27.8247	24.0202	12.4678	15.5122	9.70905	4.76029	9.26875	4.54273	-1.53455	5.03435
247.8	69.8298	51.9661	60.9968	57.6315	38.1968	41.7547	41.0802	27.5574	28.485	23.5032	12.185	16.2474	9.27594	4.04652	10.0282	3.97428	-1.65101	5.71256
248	69.3773	52.0034	61.1454	57.3333	37.8903	42.1302	41.2694	27.7201	29.116	23.2643	12.0516	17.0941	9.09935	3.19711	10.7372	3.6586	-1.72937	6.43996
248.2	68.973	51.9719	61.1189	57.1277	37.5243	42.6094	41.338	27.8332	29.5959	23.2758	12.0459	18.0016	9.15046	2.3697	11.4443	3.60196	-1.58313	7.15325
248.4	68.7671	51.9289	60.9184	57.055	37.2664	43.1103	41.2142	27.9751	29.8567	23.4567	12.2783	18.8373	9.40435	1.66743	12.0356	3.77133	-1.13987	7.84623
248.6	68.5768	51.8896	60.5472	56.9776	37.1343	43.494	40.9063	28.1487	30.0117	23.7029	12.6796	19.4559	9.6642	1.24086	12.4117	4.01117	-0.60695	8.39917
248.8	68.542	51.7347	60.2623	56.9558	37.0273	43.8456	40.5615	28.279	30.1327	23.9647	12.9617	19.8517	9.99769	0.936759	12.6502	4.46117	-0.07893	8.68755
249	68.5623	51.6092	59.9351	56.8786	36.9077	44.2434	40.1432	28.2381	30.1408	24.1918	13.1444	19.9622	10.2928	0.887774	12.6612	4.92379	0.45018	8.69846
249.2	68.6633	51.5569	59.541	56.6322	36.8827	44.5976	39.7102	28.0848	30.0975	24.1926	13.326	19.8367	10.4773	1.13967	12.3781	5.322	0.965872	8.49753
249.4	68.7745	51.5784	59.0364	56.1578	36.8625	44.8353	39.2752	27.8131	29.9626	24.0364	13.4083	19.5433	10.54	1.54584	11.9516	5.62546	1.31522	8.13303
249.6	69.0325	51.4301	58.4636	55.6375	36.7129	44.8928	38.8515	27.3769	29.6834	23.9422	13.3014	19.1732	10.5744	1.84035	11.5148	5.8885	1.4326	7.56861
249.8	69.3019	51.2248	57.8149	55.163	36.4495	44.8129	38.4069	26.73	29.3068	23.9566	13.141	18.7391	10.5341	2.05677	11.0676	5.97769	1.38579	6.929
250	69.6132	50.9281	57.2478	54.92	36.1447	44.5719	37.9369	26.095	28.8966	23.9849	12.9167	18.3464	10.5198	2.24262	10.6427	5.99576	1.2666	6.18368
250.2	70.0116	50.5116	56.9468	55.0076	35.7958	44.3804	37.5554	25.3987	28.5578	24.0762	12.6018	18.0781	10.5611	2.39361	10.3716	5.98899	0.979486	5.55615
250.4	70.4227	50.0508	56.8982	55.2875	35.493	44.2884	37.2408	24.6867	28.3137	24.0651	12.1752	17.9374	10.521	2.63057	10.1278	5.948	0.509464	4.99232
250.6	70.7741	49.9469	57.078	55.6651	35.5257	44.3347	37.1009	24.1814	28.1697	23.9389	11.9144	17.8848	10.3455	3.24781	9.72191	5.91279	0.14643	4.59976
250.8	70.8976	50.148	57.3807	56.1352	35.944	44.3503	37.0673	23.9952	28.0824	23.6579	11.8334	17.901	9.97779	4.11305	9.20879	5.83581	-0.05651	4.37026
251	70.8248	50.3852	57.6796	56.6118	36.5208	44.3158	37.2066	23.881	27.9342	23.2688	11.8685	17.9197	9.54372	4.91502	8.83418	5.7847	-0.21127	4.36598
251.2	70.6528	50.5904	57.7888	57.1053	37.2535	44.1273	37.4551	23.8276	27.6132	22.8249	12.0392	17.9144	9.20578	5.5655	8.54276	5.78674	-0.25601	4.39453
251.4	70.3997	50.7379	57.7834	57.5523	38.0587	43.7618	37.7693	23.8588	27.2774	22.4897	12.3869	17.8638	9.03936	6.12118	8.37575	5.88431	-0.10669	4.48101
251.6	70.002	50.7311	57.9448	57.9274	38.7125	43.446	37.9939	24.0054	27.0581	22.1704	12.8292	17.8753	9.01865	6.5068	8.48503	6.04207	0.176359	4.59202
251.8	69.421	50.6771	58.3287	58.099	39.0674	43.3178	37.9938	24.2068	26.9218	21.759	13.2908	17.8916	9.07617	6.72399	8.85726	6.13605	0.528292	4.72746
252	68.7598	50.6777	58.872	58.0921	39.2021	43.2943	37.7828	24.5032	26.8931	21.2259	13.7888	17.9261	9.14875	6.86484	9.27197	6.12676	0.849916	4.8598
252.2	68.0277	50.6556	59.5331	57.9152	39.0225	43.3493	37.4485	24.7633	27.0594	20.7226	14.1387	18.0716	9.2215	6.84772	9.81252	6.07931	1.02452	4.96444
252.4	67.5108	50.699	60.2407	57.8053	38.6307	43.5602	37.215	24.957	27.2792	20.4056	14.3757	18.2897	9.40229	6.72582	10.3552	6.08906	1.11428	5.01082
252.6	67.1281	50.9652	60.6226	57.7561	38.2858	43.702	37.0681	25.0688	27.3902	20.2506	14.5953	18.3753	9.63874	6.61786	10.6857	5.95851	1.15568	5.00748
252.8	66.9195	51.3067	60.6328	57.7091	38.0212	43.6024	37.0308	24.991	27.3718	20.1027	14.7573	18.3786	9.86399	6.60938	10.8073	5.6975	1.12861	4.90341
253	66.811	51.5769	60.3122	57.6951	37.7609	43.3846	37.0922	24.6884	27.283	20.1194	14.7528	18.3619	10.0029	6.47441	10.8831	5.3397	0.989116	4.75535
253.2	66.8372	51.717	59.6547	57.7641	37.4761	43.0003	37.2017	24.4436	27.0226	20.3285	14.765	18.1719	10.0616	6.31408	10.7485	4.93162	0.85127	4.46653
253.4	66.7417	51.7131	58.8271	57.7794	37.1421	42.5585	37.1304	24.2939	26.6722	20.5502	14.7077	17.894	10.0008	6.24073	10.4776	4.38842	0.72382	4.25592
253.6	66.6539	51.4392	58.0574	57.6959	36.6696	42.174	36.9006	24.1761	26.3609	20.7455	14.5137	17.7144	9.90452	6.11538	10.1959	3.80637	0.579885	4.23091
253.8	66.5413	51.0039	57.4369	57.5096	36.1821	42.0046	36.5787	24.1428	26.1909	20.9714	14.2998	17.7403	9.69979	5.92424	9.98391	3.23758	0.443244	4.58015
254	66.4366	50.6369	56.9305	57.1944	35.8761	41.9236	36.1936	24.388	26.1292	21.1449	14.1793	17.8779	9.38593	5.83143	9.68609	2.68594	0.511278	5.07802
254.2	66.2974	50.5099	56.6594	56.8133	35.9166	41.9555	35.7993	24.8145	26.1274	21.2245	14.1866	18.0161	8.95319	5.96466	9.41413	2.15216	0.885282	5.76493
254.4	66.2057	50.4661	56.5156	56.4367	36.1762	41.9672	35.4833	25.261	26.176	21.1955	14.3516	18.1217	8.47013	6.05281	9.30164	1.66342	1.35613	6.42645
254.6	66.1605	50.4036	56.5051	56.0097	36.5492	41.9604	35.2659	25.6289	26.305	21.059	14.5316	18.2064	8.01714	6.07599	9.50904	1.30638	1.72676	6.97122
254.8	66.2745	50.4584	56.5792	55.6022	37.0991	41.8992	35.1174	26.0916	26.4657	20.9215	14.7955	18.2167	7.71145	6.09725	9.84034	1.04993	2.01043	7.14927
255	66.4453	50.5732	56.703	55.1644	37.5986	41.7307	34.9371	26.5198	26.6299	20.8565	15.1204	18.0755	7.52114	6.24777	10.2961	0.911635	2.19579	7.00922
255.2	66.6266	50.7081	56.9234	54.7071	37.8928	41.5255	34.69	26.8013	26.8671	20.7907	15.4369	17.921	7.44287	6.31221	10.7338	0.863503	2.2564	6.62857
255.4	66.6779	50.9087	57.2833	54.2692	38.0444	41.302	34.381	26.8757	27.1398	20.716	15.6918	17.7114	7.4279	6.21424	11.1109	0.876739	2.22818	6.15921
255.6	66.7456	51.302	57.7679	54.0277	38.0785	41.1436	34.1369	26.8162	27.4619	20.6895	15.9697	17.5186	7.50861	5.99434	11.3935	1.0283	2.21108	5.71257
255.8	66.7522	51.6818	58.285	53.9637	37.9018	41.051	34.0568	26.5193	27.887	20.855	16.1037	17.3488	7.71633	5.63247	11.7429	1.3947	2.16949	5.35077
256	66.6989	52.0968	58.7589	54.0544	37.6596	40.9946	34.0958	26.1091	28.2572	21.0196	16.119	17.1136	7.96919	5.26152	11.9337	1.77448	2.06197	5.03736
256.2	66.3741	52.5323	59.0408	54.0869	37.438	40.7863	34.1328	25.6514	28.4151	21.0319	15.9687	16.6824	8.02788	4.94251	11.9579	1.97412	1.75877	4.63057
256.4	66.0135	53.0517	59.1402	54.0592	37.2603	40.4375	34.1779	25.3197	28.4138	20.8919	15.7416	16.1949	7.88205	4.7919	11.8031	2.06605	1.43465	4.13889
256.6	65.6902	53.5417	59.0998	54.0192	37.1616	39.9889	34.2592	25.2169	28.3241	20.851	15.5265	15.6487	7.51913	4.73948	11.4168	2.11113	1.15983	3.56325
256.8	65.3985	53.9097	58.9802	53.879	37.1312	39.5525	34.2164	25.3546	28.0756	20.8042	15.2621	15.0697	6.97293	4.82013	10.7471	2.06355	0.962891	3.06662
257	65.1068	54.015	59.0058	53.6676	37.1109	39.3456	34.0501	25.476	27.8678	20.7064	14.8248	14.6533	6.35725	4.93561	10.1338	2.04656	0.787076	2.92476
257.2	64.9516	53.8477	59.1366	53.5673	37.1348	39.3666	33.8581	25.5666	27.7987	20.6661	14.4153	14.4541	6.01094	5.01487	9.66513	2.14601	0.736767	3.18514
257.4	64.82	53.5038	59.2662	53.6418	37.2296	39.6312	33.7386	25.6251	27.9088	20.6749	14.1138	14.3491	5.92825	5.0951	9.327	2.34186	0.735324	3.65536
257.6	64.5819	53.0558	59.2811	53.8189	37.3531	40.0099	33.6556	25.5472	28.0373	20.6523	13.8761	14.1481	6.17227	5.23702	9.01441	2.52953	0.78344	4.14586
257.8	64.3028	52.5442	59.1455	54.1257	37.4331	40.4209	33.697	25.2771	28.1697	20.5776	13.7593	13.9188	6.57754	5.42671	8.68965	2.68263	0.75336	4.51048
258	64.0741	51.9585	58.7907	54.4882	37.3567	40.6657	33.9395	24.9509	28.2617	20.5845	13.8091	13.7583	7.13201	5.50344	8.27186	2.80172	0.555082	4.6086
258.2	64.0661	51.3877	58.2163	54.8484	37.0959	40.7527	34.378	24.6305	28.2944	20.6862	13.9084	13.6623	7.68675	5.53889	7.79162	2.8881	0.275305	4.46112
258.4	64.3183	50.7812	57.463	55.2428	36.6883	40.6624	34.8732	24.3607	28.1342	20.9629	14.0301	13.5829	8.28544	5.5425	7.24081	2.98474	-0.07221	4.08373
258.6	64.763	50.1138	56.5792	55.6265	36.1437	40.4262	35.3307	24.1078	27.8788	21.2971	14.0141	13.5888	8.84624	5.62008	6.68558	3.123	-0.45197	3.60633
258.8	65.3763	49.5213	55.6442	56.0261	35.6274	40.0202	35.8579	23.9438	27.5457	21.6807	13.9668	13.587	9.44587	5.61228	6.13347	3.34791	-0.68145	3.0602
259	66.0442	49.2908	54.7448	56.484	35.3124	39.5441	36.4317	23.9486	27.1492	22.0885	14.1006	13.4375	10.0021	5.61607	5.74019	3.62067	-0.69341	2.44937
259.2	66.5948	49.4223	53.9107	56.898	35.2069	39.0896	36.9862	24.125	26.7282	22.4931	14.3719	13.1547	10.4108	5.6432	5.50687	3.89657	-0.67818	1.72133
259.4	66.898	49.811	53.2496	57.0697	35.2665	38.6671	37.436	24.3882	26.3346	22.8137	14.6318	12.8033	10.6131	5.75488	5.47175	4.03214	-0.58107	1.00959
259.6	67.0377	50.3525	52.7531	57.0244	35.5494	38.2601	37.7748	24.719	25.8188	22.9284	14.897	12.4438	10.5783	5.78477	5.55062	3.9514	-0.43352	0.296341
259.8	66.9426	50.9775	52.4558	56.7869	35.9205	37.8618	37.9093	25.0164	25.2305	22.8191	15.1408	12.1001	10.2686	5.73018	5.76879	3.645	-0.34493	-0.34095
260	66.8861	51.5514	52.278	56.4778	36.4541	37.5367	37.896	25.2981	24.7204	22.5633	15.3923	11.8238	9.87271	5.65529	5.97457	3.26094	-0.18331	-0.81945
260.2	66.9544	51.9239	52.3372	56.2443	37.1555	37.4116	37.8266	25.5829	24.3711	22.251	15.6383	11.72	9.5506	5.67737	6.24065	2.95879	0.063381	-1.0096
260.4	67.0325	51.9662	52.5282	56.1118	37.8733	37.6058	37.7199	25.8097	24.227	21.8702	15.7279	11.8612	9.30854	5.62803	6.63368	2.77856	0.219753	-0.84881
260.6	67.0355	51.9015	52.9266	56.2028	38.5313	38.117	37.5855	26.0444	24.3625	21.5076	15.8307	12.1954	9.25753	5.61361	7.25721	2.81297	0.301988	-0.24323
260.8	66.9838	51.8424	53.4493	56.5693	39.247	38.8785	37.4765	26.3387	24.7058	21.2099	16.0802	12.704	9.55365	5.69329	8.07769	2.99693	0.370544	0.70133
261	66.7392	51.8409	54.0983	57.1093	39.9155	39.8648	37.4431	26.5429	25.106	20.9311	16.3641	13.3617	9.98549	5.81739	9.01034	3.22974	0.353377	1.84587
261.2	66.2079	51.8516	54.6012	57.6666	40.4764	40.8229	37.4072	26.6596	25.4161	20.7331	16.6792	14.0366	10.4865	5.85299	9.76116	3.43893	0.331729	3.02604
261.4	65.6081	51.9454	54.8362	58.227	41.0027	41.6259	37.44	26.8527	25.6767	20.606	17.0988	14.7183	10.9579	5.85865	10.1733	3.66798	0.500162	4.08634
261.6	65.0707	52.0603	54.8352	58.6711	41.4563	42.2011	37.5161	27.0999	25.8248	20.5907	17.5931	15.3649	11.3787	5.79713	10.2605	3.92224	0.801327	5.02263
261.8	64.6419	52.0983	54.6828	59.0014	41.7876	42.6424	37.5924	27.3665	26.0077	20.6518	18.116	16.023	11.6428	5.70133	10.134	4.25101	1.26017	5.84991
262	64.3138	51.9798	54.4242	59.2611	41.9419	42.9362	37.6529	27.7266	26.2102	20.8321	18.5018	16.6491	11.8453	5.54116	9.91944	4.67198	1.66784	6.49152
262.2	64.0931	51.8839	54.3149	59.3826	42.0093	43.2303	37.7239	28.2089	26.5655	21.0609	18.7235	17.3104	11.8893	5.47152	9.78127	5.05725	2.08881	7.04755
262.4	64.0097	51.9695	54.4253	59.4143	42.0254	43.4044	37.8109	28.6419	26.8693	21.4538	18.9202	17.7837	11.8175	5.44373	9.7378	5.39048	2.42035	7.44826
262.6	63.9046	52.2436	54.6338	59.2639	42.0355	43.4947	37.8439	28.9464	27.1753	21.8778	19.0585	18.0753	11.5508	5.49944	9.71368	5.57344	2.65104	7.59694
262.8	63.7484	52.6031	54.7463	58.8287	41.9566	43.4434	37.7655	29.0314	27.304	22.2816	18.9812	18.0842	11.0933	5.59262	9.55156	5.61612	2.68221	7.40624
263	63.6384	52.9702	54.9124	58.241	41.8208	43.3542	37.5498	28.8398	27.4124	22.615	18.7578	18.0541	10.5138	5.72016	9.36145	5.54915	2.69167	7.21984
263.2	63.7359	53.2609	55.1004	57.8471	41.5422	43.1307	37.3269	28.3184	27.5021	22.9508	18.4384	18.0219	9.94569	5.72506	9.17468	5.60797	2.52838	7.03176
263.4	63.8986	53.4873	55.3082	57.6201	41.1138	42.8621	37.0583	27.7153	27.6577	23.1322	18.131	18.0288	9.45829	5.79167	9.01296	5.62946	2.30435	6.91959
263.6	64.3776	53.5854	55.5988	57.6714	40.6916	42.6408	36.9036	27.1614	27.9298	23.3008	17.8733	18.0854	9.18601	5.96465	8.95736	5.71779	2.10629	6.92052
263.8	65.138	53.6449	56.1129	58.0807	40.3181	42.5377	36.9694	26.7481	28.3547	23.5604	17.5502	18.3599	9.22359	6.28609	9.15566	5.91274	1.90767	7.19571
264	65.9632	53.6339	56.6891	58.6379	39.9005	42.5299	37.216	26.4445	28.8225	23.9783	17.0922	18.71	9.40612	6.59056	9.43271	6.12199	1.59624	7.57464
264.2	66.7581	53.675	57.2292	59.119	39.6061	42.5962	37.5263	26.3202	29.1146	24.4202	16.5522	18.9306	9.69145	6.99571	9.72603	6.21415	1.27511	7.95928
264.4	67.6513	53.7451	57.6135	59.5592	39.5857	42.7586	37.9416	26.2165	29.2316	24.9326	15.9237	19.1128	10.0575	7.47422	10.0458	6.36563	0.921398	8.23478
264.6	68.3854	53.8571	57.764	59.8456	39.7148	42.8481	38.3445	26.1241	29.1121	25.3517	15.1863	19.2808	10.3602	7.95412	10.2417	6.49887	0.492992	8.39673
264.8	68.8874	53.9769	57.5673	59.9064	39.9872	42.8006	38.6357	26.1645	28.813	25.6143	14.5057	19.2668	10.5543	8.33151	10.2175	6.55628	0.114844	8.29864
265	69.1463	54.2505	57.0706	59.7487	40.4861	42.5663	38.8181	26.4604	28.3995	25.4979	14.0738	18.9801	10.6023	8.76083	10.1633	6.51966	0.001082	7.95697
265.2	69.1172	54.5553	56.3802	59.3719	40.9751	42.2597	38.8682	26.876	27.9541	25.0845	13.9119	18.5661	10.4719	9.09803	10.1498	6.42591	0.007277	7.48636
265.4	68.6393	54.7233	55.6586	58.7825	41.1973	41.8859	38.7708	27.3663	27.6195	24.3973	13.8322	18.1222	10.1177	9.20572	10.1248	6.26226	0.061473	6.94909
265.6	67.8915	54.7368	54.9696	58.0466	41.18	41.5373	38.6407	27.9113	27.3119	23.5997	13.6996	17.5577	9.61286	9.05472	10.0866	6.011	0.153001	6.26096
265.8	66.9765	54.5882	54.4054	57.1793	40.8779	41.2386	38.4636	28.332	27.0056	22.7553	13.546	16.9357	9.01268	8.68639	10.0245	5.65418	0.196013	5.56698
266	66.0521	54.0424	53.8296	56.2475	40.1575	40.8535	38.1714	28.3381	26.5065	21.9624	13.2118	16.2423	8.42174	7.9864	9.74326	5.23381	-0.02431	4.80668
266.2	65.1641	53.0782	53.2006	55.3404	39.0572	40.3666	37.8158	27.9346	25.9291	21.1996	12.6585	15.5182	7.96257	6.99472	9.1472	4.7991	-0.45469	3.95067
266.4	64.4878	52.0187	52.6418	54.5735	37.8506	39.8024	37.4004	27.2714	25.2327	20.5605	12.1245	14.7656	7.74885	5.88282	8.35198	4.45215	-0.93705	3.03475
266.6	64.0633	50.9597	52.3161	54.1289	36.6536	39.2362	36.9778	26.3835	24.6881	20.1417	11.738	14.1864	7.79185	4.77314	7.60146	4.30017	-1.37095	2.31427
266.8	63.9011	50.1198	52.2704	54.0498	35.6401	38.6594	36.6557	25.4793	24.3864	20.0167	11.5482	13.7819	8.00765	3.85333	6.98633	4.36558	-1.56472	1.781
267	63.9162	49.6147	52.3926	54.2116	34.9543	38.211	36.5367	24.7171	24.3439	20.1379	11.5436	13.4816	8.44067	3.21843	6.49361	4.53025	-1.45142	1.46391
267.2	64.1758	49.3856	52.7632	54.5415	34.6153	37.8818	36.6001	24.0269	24.4797	20.4522	11.6076	13.2976	8.9856	2.90928	6.20769	4.77961	-1.23068	1.44125
267.4	64.5699	49.2237	53.2444	54.9274	34.4375	37.6897	36.8602	23.3204	24.714	20.9252	11.4893	13.1848	9.56996	2.73165	6.06306	5.036	-1.11687	1.66724
267.6	64.9958	49.0495	53.7437	55.1715	34.3172	37.6952	37.209	22.6052	24.9564	21.4583	11.2734	13.0984	10.0447	2.61083	5.99222	5.21995	-1.16407	1.96122
267.8	65.4318	48.7701	54.1304	55.2339	34.216	37.8349	37.5655	21.9007	25.1192	21.9043	10.943	13.0521	10.4191	2.54278	6.02947	5.37951	-1.45677	2.25257
268	65.9508	48.5804	54.562	55.3806	34.1967	38.1049	37.9522	21.3725	25.3157	22.3802	10.7304	13.359	10.7552	2.66553	6.24879	5.74981	-1.90807	2.60703
268.2	66.3566	48.5142	54.9778	55.6333	34.3253	38.3996	38.3426	21.1896	25.4934	22.8145	10.7581	13.9243	11.1018	2.90819	6.61169	6.16132	-2.26277	3.0004
268.4	66.6094	48.5942	55.3963	55.9453	34.572	38.7231	38.7345	21.3437	25.6393	23.1368	11.0775	14.5523	11.4093	3.27397	7.09161	6.44496	-2.45372	3.39109
268.6	66.5854	48.8777	55.6581	56.2559	34.9375	38.9107	39.033	21.8142	25.7035	23.2166	11.6137	15.0508	11.5486	3.73732	7.59237	6.57793	-2.46911	3.71716
268.8	66.3127	49.2933	55.8613	56.4761	35.325	39.0971	39.2561	22.4782	25.7204	23.117	12.2753	15.523	11.4641	4.19054	7.96729	6.58242	-2.37934	4.02071
269	65.8963	49.6252	56.013	56.4679	35.6713	39.241	39.3613	23.2688	25.7084	22.7918	12.833	15.8027	11.1873	4.57641	8.16895	6.41208	-2.16501	4.20418
269.2	65.5205	49.9006	56.1221	56.2883	36.0002	39.4626	39.3664	24.1233	25.6399	22.3745	13.2649	15.8273	10.7472	4.92385	8.20298	6.14359	-1.89529	4.25051
269.4	65.2971	50.0675	56.1635	56.0403	36.2479	39.6555	39.2845	24.8945	25.5338	21.9137	13.6348	15.6759	10.2558	5.20039	8.10764	5.88759	-1.72054	4.28296
269.6	65.2756	50.1284	56.2075	55.8052	36.4937	39.8431	39.1071	25.5704	25.3953	21.4458	13.9368	15.4702	9.85776	5.41088	7.89138	5.61573	-1.54662	4.35082
269.8	65.4385	50.2069	56.2358	55.6725	36.7676	39.9599	38.8379	26.1267	25.2564	20.9708	14.2336	15.1234	9.67236	5.58611	7.61102	5.3917	-1.29151	4.34692
270	65.581	50.4823	56.2262	55.5489	37.1969	40.0761	38.3929	26.527	25.159	20.4351	14.6031	14.6815	9.51546	5.79741	7.42449	5.16713	-0.88876	4.25368
270.2	65.5955	50.8479	56.0891	55.354	37.6265	40.2018	37.885	26.6843	25.2148	19.9193	14.9692	14.2616	9.33052	6.02034	7.41101	4.99014	-0.41148	4.16365
270.4	65.4472	51.248	55.8369	55.0303	38.1846	40.4205	37.2717	26.7139	25.4509	19.3947	15.27	14.0177	9.04989	6.31773	7.5733	4.82153	0.209276	4.1134
270.6	65.2604	51.5942	55.3549	54.6252	38.6827	40.6979	36.7264	26.5179	25.7354	18.8592	15.5111	13.9	8.78511	6.70911	7.82185	4.72301	0.701155	4.04994
270.8	65.0461	51.7806	54.7706	54.1765	39.1126	40.9614	36.3117	26.217	25.9453	18.2943	15.6787	13.8658	8.50435	7.18242	8.19202	4.68893	0.962807	4.07349
271	64.9162	51.6692	54.1901	53.8653	39.2064	41.2582	36.1891	25.7578	26.1185	17.9233	15.7397	13.9086	8.3719	7.4816	8.63533	4.71149	0.956672	4.22235
271.2	64.9327	51.3349	53.7922	53.7561	39.1164	41.5583	36.2924	25.2215	26.2536	17.7744	15.7847	14.1199	8.38022	7.66796	9.13446	4.78978	0.854465	4.4633
271.4	65.1286	50.8635	53.4406	53.9571	38.7913	41.6955	36.6482	24.6788	26.2756	17.9511	15.8137	14.3796	8.65256	7.78326	9.62663	4.99332	0.701399	4.63313
271.6	65.3996	50.3824	53.2725	54.4551	38.3863	41.7344	37.2257	24.3038	26.2401	18.4769	15.8069	14.7256	9.15969	7.84293	10.1496	5.36694	0.557184	4.79014
271.8	65.7205	49.7812	53.0757	55.1306	37.8607	41.6749	37.9019	23.9625	26.2029	19.227	15.6523	15.0138	9.82297	7.72358	10.5728	5.69441	0.400691	4.82773
272	65.9292	49.0494	52.8775	55.7227	37.3051	41.3975	38.4726	23.6982	26.0606	19.9521	15.27	15.1646	10.4331	7.46364	10.6716	5.88587	0.166222	4.70648
272.2	66.0451	48.2756	52.649	56.1768	36.7343	40.9455	38.8492	23.4834	25.8846	20.6143	14.6608	15.1454	10.9851	7.07643	10.4196	5.95585	-0.2012	4.35691
272.4	66.131	47.5667	52.6148	56.4158	36.271	40.4127	39.1024	23.3703	25.8088	21.2544	14.0485	15.0886	11.4332	6.75055	9.90793	5.97812	-0.52556	3.91688
272.6	66.3514	46.8942	52.6669	56.5209	35.7327	39.8148	39.2203	23.3538	25.8118	21.9221	13.4638	14.843	11.8553	6.52862	9.21646	6.02826	-0.68223	3.40326
272.8	66.6161	46.4721	52.8625	56.5885	35.2278	39.2815	39.1828	23.5097	25.8981	22.6423	13.0455	14.5042	12.2219	6.49589	8.44387	6.19426	-0.63807	2.96807
273	66.9782	46.3881	53.0318	56.6971	34.8136	38.8197	39.0707	23.8224	26.0589	23.3952	12.7874	14.0652	12.5762	6.62162	7.71081	6.47815	-0.40524	2.63143
273.2	67.2497	46.569	53.127	56.7962	34.4024	38.3643	38.8932	24.2339	26.19	24.0394	12.6059	13.5247	12.8634	6.77759	7.05064	6.78957	0.023216	2.39694
273.4	67.3445	46.8116	53.1102	56.7941	33.7508	37.953	38.594	24.4997	26.1899	24.4032	12.3432	12.9016	12.9804	6.76179	6.52602	7.10693	0.406331	2.24798
273.6	67.1167	47.141	53.0457	56.6375	33.0617	37.5912	38.0929	24.5649	26.1299	24.3847	12.0299	12.3232	12.8113	6.59418	6.18701	7.27563	0.658716	2.21631
273.8	66.8477	47.45	52.9608	56.3953	32.3572	37.2575	37.5621	24.494	26.0228	24.2116	11.7078	11.9503	12.6118	6.29025	5.97029	7.39138	0.702669	2.28135
274	66.6348	47.713	52.9088	56.2186	31.7889	36.9586	37.0773	24.3422	25.8924	24.0197	11.494	11.8298	12.5099	5.97635	5.88299	7.52956	0.566758	2.37981
274.2	66.6655	48.0546	52.8146	56.2236	31.3702	36.7529	36.8444	24.2298	25.722	23.9912	11.5101	11.8769	12.6248	5.7837	5.93888	7.83314	0.278919	2.4511
274.4	66.8605	48.5535	52.7087	56.3954	31.2033	36.6757	36.8757	24.2476	25.5679	24.0959	11.7299	12.003	12.8657	5.70875	6.19111	8.21737	0.002714	2.56878
274.6	67.2527	49.139	52.6422	56.6747	31.1295	36.7864	37.192	24.2987	25.4778	24.4219	12.0911	12.3139	13.2317	5.65603	6.53393	8.63583	-0.17084	2.74459
274.8	67.6589	49.7174	52.5818	56.9821	31.2828	36.9842	37.6423	24.3048	25.289	24.7788	12.5306	12.7241	13.4222	5.62482	6.96589	8.9992	-0.0953	2.86373
275	68.0049	50.1347	52.4586	57.2636	31.4422	37.2435	38.1225	24.1945	25.0469	25.1302	12.9542	13.1633	13.3812	5.61454	7.48685	9.31682	0.067552	2.8844
275.2	68.1429	50.286	52.3053	57.3626	31.6399	37.588	38.4202	23.9814	24.8169	25.2165	13.2721	13.7266	12.9983	5.52138	8.03563	9.4386	0.177997	2.86602
275.4	68.1871	50.2973	52.0487	57.3573	32.0029	37.9855	38.5646	23.8033	24.5906	25.1249	13.4998	14.3907	12.4947	5.39496	8.42655	9.3342	0.22696	2.78319
275.6	68.0325	50.1673	51.8167	57.274	32.651	38.4475	38.5186	23.7737	24.2607	24.8245	13.7046	15.0857	11.9272	5.24272	8.60728	9.06512	0.249657	2.60908
275.8	67.7891	49.9418	51.7049	57.2453	33.3808	39.0393	38.3922	23.8263	24.0786	24.5216	13.9076	15.7445	11.4839	5.18776	8.65974	8.68416	0.213373	2.38682
276	67.434	49.776	51.6962	57.2308	34.1981	39.6919	38.265	23.9951	23.9456	24.1984	14.2795	16.347	11.114	5.29438	8.59873	8.21901	0.306171	2.22637
276.2	67.0114	49.6629	51.7268	57.2086	34.9555	40.3833	38.0978	24.259	23.7732	23.8834	14.778	16.7707	10.8149	5.60092	8.47317	7.70388	0.571209	2.19877
276.4	66.3688	49.4987	51.7593	57.0739	35.5902	41.0424	37.7582	24.4849	23.5471	23.5133	15.2851	16.968	10.3999	5.99412	8.29618	7.09621	0.904091	2.19351
276.6	65.6266	49.2458	51.7097	56.7846	35.9693	41.4925	37.3472	24.5869	23.4171	23.1261	15.5385	16.882	9.86144	6.35793	8.23619	6.38947	1.1698	2.23593
276.8	64.7503	49.0501	51.6004	56.2894	36.0444	41.5968	36.9135	24.5783	23.221	22.6631	15.507	16.5194	9.20173	6.57668	8.21794	5.60641	1.34942	2.35905
277	63.8473	48.9645	51.5891	55.6262	35.9013	41.4689	36.3735	24.5126	23.0758	22.0884	15.2257	16.0517	8.47752	6.60252	8.25537	4.72352	1.40433	2.64387
277.2	63.0012	49.0977	51.7137	54.9567	35.791	41.1326	35.7508	24.4863	23.0839	21.4628	14.8416	15.501	7.79883	6.53414	8.24694	3.71394	1.43392	2.98358
277.4	62.4592	49.4278	52.0149	54.4086	35.7164	40.6827	35.228	24.5993	23.3098	20.9559	14.4792	14.997	7.39438	6.48961	8.2302	2.74887	1.44003	3.40986
277.6	62.2621	49.9543	52.3978	54.0732	35.784	40.1581	34.9296	24.8853	23.6163	20.6598	14.3154	14.5511	7.24827	6.54898	8.21031	1.91684	1.48835	3.82871
277.8	62.3482	50.4378	52.88	53.8893	35.9815	39.76	34.7867	25.3591	24.1456	20.464	14.2985	14.2928	7.26598	6.62313	8.32118	1.24837	1.57654	4.29068
278	62.5319	50.8287	53.4283	53.6962	36.2587	39.5605	34.7839	25.9109	24.8503	20.258	14.3431	14.1774	7.26044	6.71102	8.5636	0.735543	1.71932	4.74822
[truncated: 859 more rows]

## Sheet: FigS6
Figure S6C	X-Axis	Y-Axis		Figure S6D	X-Axis	Y-Axis		Figure S6E	m/z	Intensity [counts (log)]		Figure S6F	m/z	Intensity [counts (log)]
[truncated: 815 more rows]

[truncated: 2 more sheets: FigS9, FigS10]
