# Supplementary material for: An interbacterial cysteine protease toxin inhibits cell growth by targeting type II DNA topoisomerases GyrB and ParE
Source: PLoS Biol. 2025 May 27;23(5):e3003208. doi: 10.1371/journal.pbio.3003208 (PMC12136450; doi:10.1371/journal.pbio.3003208)
Supplement: S2 Data — (TREEFILE) [file pbio.3003208.s020.treefile]

(Edwardsiella_tarda_PPD130_91__EvpQ_:2.6234919926,((((Acidobacteriota_bacterium_isolate_SJ386:0.4235707276,Myxococcales_bacterium_isolate_new_MAG87:0.5487502781)21.3/60:0.0704130543,((Yoonia_sp._F2084L:0.5066996910,(Pseudomonas_sp._NFACC563:0.2082039990,(Snodgrassella_gandavensis_strain_LMG_30236:0.1229402866,((Siccibacter_turicensis_strain__493:0.0560747640,(Pectobacterium_carotovorum_strain_WPP14:0.0000020038,Pectobacterium_odoriferum_strain_JK2.1:0.0061377590)97.7/100:0.0370043312)15.4/90:0.0072321289,uncultured_Leclercia_sp._isolate:0.0000026913)95.5/97:0.0947669711)87.2/99:0.1046476994)98.8/100:0.2987198464)92.5/100:0.2479045113,((Chromobacterium_violaceum_strain_FDAARGOS_1274:0.2010995809,((Herbaspirillum_sp._YR522:0.2587559034,Collimonas_pratensis_strain_Ter91:0.0904989147)25.9/83:0.0520648665,((((Chromobacterium_rhizoryzae_strain_32279:0.0080665853,(Chromobacterium_alkanivorans_strain_IITR71:0.0000028959,Chromobacterium_sp._LK11_29:0.0067525707)59.6/81:0.0055040001)100/100:0.1806815438,Burkholderia_cepacia_strain_MSMB1906:0.1159284937)88.3/96:0.0805151121,Burkholderia_sp._BE17:0.1353662233)81.2/85:0.0451853943,(Burkholderia_sp._Ac20345:0.0205632167,(Burkholderia_stagnalis_strain_MSMB835WGS:0.0328712306,Burkholderia_vietnamiensis_strain_JW13:0.0165850726)92.5/100:0.0326519415)94.5/100:0.0666481907)78.5/80:0.0347658643)87.7/97:0.0996844907)100/100:0.4602749965,((Stenotrophomonas_indicatrix_strain_D763:0.0675002849,(Stenotrophomonas_maltophilia_strain_OTH20VLWAMO0002:0.0069224623,Stenotrophomonas_sp._AG209:0.0000025295)86.6/100:0.0518485185)93.4/99:0.1250979978,((Lysobacter_antibioticus_strain_ATCC_29479:0.2890077638,(((Gilliamella_sp._Fer41:0.0596091689,Photorhabdus_namnaonensis_isolate_enayuanGCF_001684335.1:0.0422050031)24.5/88:0.0299390304,(Dickeya_fangzhongdai_strain_CGMCC_1.15464:0.0067823975,Dickeya_fangzhongdai_strain_Onc5:0.0000026759)100/100:0.1626142330)80.7/93:0.0297033758,(((Proteus_mirabilis_strain_WSY114:0.0674189513,(Proteus_mirabilis_strain_PR00033:0.0139247054,Proteus_mirabilis_strain_GCID_CRE_0016:0.0000028959)0/97:0.0000025849)82.3/100:0.0163277043,Kosakonia_cowanii_strain_FBS_223:0.0312834630)46.1/96:0.0158517645,((Escherichia_coli_isolate_5789121:0.0275086512,Providencia_rettgeri_isolate_2019AS000052:0.0000028959)66.1/85:0.0072190711,((Morganella_morganii_subsp._morganii_strain_2016A0073PB:0.0000028959,Morganella_morganii_strain_TUM9993:0.0057931628)0/96:0.0000022522,Morganella_morganii_strain_XY36:0.0069621265)79.4/100:0.0119918740)73.9/83:0.0235959843)92.5/99:0.0579826873)67.5/90:0.0561961395)72.5/90:0.0880274421,Proteus_mirabilis_strain_PR00139:0.1247981786)92.1/99:0.1309598299)83.9/97:0.1289153681)77.9/94:0.1020070814)98.9/100:0.4157156537)88.7/70:0.3482333761,((Duganella_sp._SG902:0.5073121792,Janthinobacterium_lividum_strain_MTR:0.6223208919)98.6/100:0.5205792914,(Ktedonospora_formicarum_strain_SOSP11:0.9637468432,((Limnobaculum_parvum:0.4240061244,(Xanthomonas_sacchari_strain_DJ16:0.2227859746,((Xanthomonas_sp._LMG_12460_strain_LMG12460:0.0115039690,Xanthomonas_sp._D93:0.0116318816)72.8/100:0.0057193622,Xanthomonas_hawaiiensis_strain_A2111:0.0000021816)100/100:0.3512671040)83.8/100:0.1128270874)72.1/98:0.0795525837,(Dyella_acidisoli_strain_NBRC_111980:0.2920317102,Rhizobium_sp._ERR_1071:0.4573129205)76.6/98:0.1815813828)96/99:0.3215907222)83.6/96:0.1708834244)91.7/98:0.2798188639)55.8/84:0.1864921291,(ComA:1.2061580932,LahT:1.2429038716)92.5/94:0.5302143489)11.8/64:0.1211929347,((((((((Rhizobium_sp._CCGE531_plasmid_pRCCGE531d:0.7379073866,Catellatospora_coxensis_strain_NBRC_107359:0.3994512026)56.6/75:0.0913621413,Cellulomonas_cellasea_strain_RAS26:0.3843198752)77.3/71:0.1663918518,(Labilithrix_sp._isolate:0.2971029934,Sorangium_cellulosum_strain_So000703:0.1458804101)98.3/100:0.2899782620)51/71:0.0891083305,Polyangiaceae_bacterium_isolate:0.5136106975)99.9/100:0.7866093568,Chloroflexota_bacterium_isolate_FK_Sedi_B_Bin.13:0.8530944429)94.4/94:0.4102121737,(Candidatus_Pseudomonas_colombiensis_isolate_MAG_425:0.0325211638,(((Pseudomonas_idahonensis_strain_ID357_2:0.0161285623,Pseudomonas_idahonensis_strain_ID357_1:0.0000029303)95.6/100:0.0302112265,Pseudomonas_sp._Fl5BN2:0.0256519830)0/75:0.0000029009,(Pseudomonas_protegens_strain_PPRAR05:0.0000028959,Pseudomonas_sp._Boi14:0.0000028959)90.4/100:0.0135216809)80.9/95:0.0318083180)99/100:0.3378242291)80.5/81:0.1089330880,((Rhizobium_sp._BK491:0.7042727556,(((((Kosakonia_sp._HypNH10:0.2828011367,Kosakonia_sp._S57:0.0089636939)98.5/100:0.1102477283,(((Enterobacter_roggenkampii_strain_12795:0.0000028959,Enterobacter_roggenkampii_strain_R11:0.0069076287)0/61:0.0000024631,Citrobacter_rodentium_strain_ATCC51459:0.0000028959)0/86:0.0014848502,(Erwinia_sp._AG740:0.0140197751,(Salmonella_enterica_subsp._enterica_strain_CFSAN006157:0.0141075680,(Citrobacter_farmeri_2023CK00145:0.0068999503,Citrobacter_amalonaticus_strain_29A20CPO016:0.0358373327)91.5/100:0.0213934283)74.5/99:0.0068666733)84.5/97:0.0198451107)32.6/77:0.0305834806)91.8/99:0.0711033314,((Xenorhabdus_griffiniae_strain_ID10_1:0.0415685571,Xenorhabdus_griffiniae_strain_ID10_2:0.0957059744)93.7/99:0.0736947958,Xenorhabdus_miraniensis_isolate_enayuanGCF_002632615.1:0.0679615533)100/99:0.2391229152)41.2/68:0.0806202186,((Cardiobacterium_hominis_ATCC_15826:0.4311604075,(Providencia_sp._PROV141:0.0210194993,(Providencia_rettgeri_strain_BML2496:0.0320282311,Providencia_sp._PROV130:0.0078990634)87.1/100:0.0270222511)98.7/99:0.1435216162)88.2/83:0.0774351476,(Frischella_sp._Ac48:0.0275577833,(Gilliamella_sp._B14384G7:0.0094754031,Gilliamella_apicola_strain_ESL0182:0.0318676105)75.3/100:0.0156771016)97.3/100:0.1021912759)51.9/76:0.0234831058)99.7/94:0.2457116181,(((((((((Escherichia_coli_strain_23IA08CG01EC:0.0000028959,((((((((((((((((((Escherichia_coli_strain_ST131NUHECO024:0.0066787816,(Escherichia_coli_strain_SCPMOB8871__B3421E_19__46:0.0000028959,Escherichia_coli_isolate_71719418:0.0063228797)0/84:0.0003689077)0/3:0.0000025206,(Escherichia_coli_strain_PNUSAE101345:0.0066845832,Escherichia_coli_strain_709113:0.0067235059)0/10:0.0000020249)0/24:0.0000021060,Escherichia_coli_strain_E25B:0.0066939738)90.9/99:0.0066999919,((((((Escherichia_coli_strain_EcYE1907497:0.0076425788,Escherichia_coli_strain_JML155:0.0000026542)74.2/99:0.0076182999,Escherichia_coli_strain_ECLS:0.0067159753)0/74:0.0000023666,Escherichia_coli_strain_ATCC11775:0.0000021950)0/39:0.0000022872,Escherichia_coli_strain_ECOL20VLLAND0008:0.0066848833)0/7:0.0000025208,(((((((Escherichia_coli_strain_GN1232:0.0076523607,Escherichia_coli_O145_H28_strain_H27V05:0.0013808331)0/47:0.0061322510,Escherichia_coli_strain_PE008:0.0001369330)0/50:0.0065463720,((Escherichia_coli_strain_PNUSAE093016:0.0066889661,Escherichia_coli_strain_CVM_N19EC0623:0.0066939818)0/11:0.0000028959,Escherichia_coli_strain_909721:0.0067060555)0/6:0.0000028959)0/2:0.0000028959,(((Escherichia_coli_strain_894906:0.0066987631,Escherichia_coli_strain_PNUSAE024610:0.0000028959)0/30:0.0000021733,Escherichia_coli_O145_H28:0.0000028959)0/42:0.0000010757,Escherichia_coli_strain_PNUSAE024780:0.0000028959)0/65:0.0000021552)0/8:0.0000028959,Escherichia_coli_O145_H28_str._4865_96:0.0000028959)0/6:0.0000025382,((Escherichia_coli_strain_PNUSAE009787:0.0066906998,Escherichia_coli_strain_20145323B:0.0067140770)0/30:0.0000028959,(Escherichia_coli_strain_PNUSAE010433:0.0000028959,(Escherichia_coli_strain_PNUSAE109099:0.0000028959,(Escherichia_coli_strain_PNUSAE033250:0.0000028959,Escherichia_coli_O145_H28_strain_470524:0.0000028959)0/45:0.0000028959)0/43:0.0000028959)0/36:0.0000026878)0/15:0.0000028959)0/11:0.0000025327,Escherichia_coli_strain_FSIS11808557:0.0066924954)85.3/94:0.0066983407)0/2:0.0000029023,Escherichia_coli_isolate_21HI09GT06UCDEC:0.0066793442)0/3:0.0000028959)0/2:0.0000022850,Escherichia_coli_strain_572005:0.0066955910)0/2:0.0000028959,Escherichia_coli_strain_CVAST2561:0.0067001648)0/4:0.0000023822,Escherichia_coli_strain_ECOL17VLLAND0041:0.0066923074)0/5:0.0000028959,Escherichia_coli_strain_PNUSAE017956:0.0066986978)0/6:0.0000020661,Escherichia_coli_strain_TUM18558:0.0066902017)0/5:0.0000028959,Escherichia_coli_isolate:0.0066881417)0/5:0.0000028959,Escherichia_coli_strain_52040:0.0067191975)0/4:0.0000028959,Escherichia_coli_RS218__TsaP_:0.0000028959)0/5:0.0000028959,Escherichia_coli_strain_95_isolate_E487:0.0066923440)0/6:0.0000028959,Escherichia_coli_strain_10432wD8:0.0066910203)0/8:0.0000021950,Escherichia_coli_strain_LBV064_17_urine:0.0070080454)0/5:0.0000021950,Escherichia_coli_strain_VUTI405:0.0216608071)0/7:0.0000021950,Escherichia_coli_strain_1125498:0.0066871945)0/7:0.0000021950,Escherichia_coli_strain_ECOL21VLONQC0040:0.0066904361)0/6:0.0000021950)0/4:0.0000021950,Escherichia_coli_strain_JML228:0.0066922212)0/11:0.0000021950,Escherichia_coli_strain_PNUSAE108668:0.0067166430)0/7:0.0000021950,Escherichia_coli_isolate_1147:0.0067326252)0/26:0.0000025790,Escherichia_coli_strain_MOD1EC5275:0.0067210279)0/30:0.0000023386,Escherichia_coli_strain_YZ610:0.0066878180)51.1/53:0.0068680335,Escherichia_coli_strain_SF269:0.0000026210)100/100:0.3111873259,((((Kosakonia_oryzae_strain_IACBECa90_2:0.0441107508,Kosakonia_oryzae_strain_IACBECa90_1:0.0081065096)91.7/99:0.0242249694,Phytobacter_ursingii_strain_ATCC27989T:0.0000028630)0/60:0.0000029086,Citrobacter_sp._MNAZ_1397:0.0000023257)95.3/99:0.0523111729,(Providencia_stuartii_strain_TYLY13:0.0392411889,(Providencia_huaxiensis_strain_2020EL00113:0.0073325920,Providencia_rettgeri_isolate_2022EP00143:0.0000028959)88.3/100:0.0217546146)98.3/100:0.0758123585)79.8/97:0.0325048132)83.6/96:0.0439068656,(Limnobaculum_eriocheiris_strain_LJY008:0.0684987082,(Pseudomonas_sp._1_R17:0.0924226749,(Pseudomonas_sp._AuPse12:0.0000027588,(Pseudomonas_protegens_strain_EEM1:0.0066507250,Pseudomonas_protegens_strain_18P_8.2_Bac1:0.0000028767)90.5/100:0.0131592462)99.3/100:0.0996111638)96.5/99:0.0769691424)14.2/58:0.0358447460)93.5/96:0.1257293135)88.6/89:0.1155119351)40.7/63:0.0550757886,(Lysobacter_enzymogenes_strain_521:0.2865288088,Undibacterium_sp._TS12:0.2547303746)96.5/99:0.1831367558)86.1/80:0.0826410203)85.9/82:0.1443633146,(((Burkholderia_sp._WAC0059:0.3857279167,Variovorax_gossypii_strain_DSM_100435:0.4713061825)100/100:0.9484827137,(Roseofilum_reptotaenium_CS1145:0.7472359810,Nostoc_sp._JL33:0.5610189995)72/99:0.1483449939)82.1/84:0.2065849429,((Myxococcus_sp._CA040A:0.3570668567,(Acinetobacter_bereziniae_strain_ACIN00228:0.0604762804,Acinetobacter_bereziniae_strain_IJ5:0.2735805895)98.8/100:0.3616048757)99.9/100:0.6168562045,Deltaproteobacteria_bacterium:0.3298933624)89.9/65:0.2640784435)59.7/46:0.0345501293)91.5/89:0.5004758826);
